# Supplementary material for: Psoriasis vulgaris leaves a dynamic imprint on circulating and skin γδ TCR repertoires shaped by disease severity, age, and sex
Source: Front Immunol. 2025 Oct 17;16:1670364. doi: 10.3389/fimmu.2025.1670364 (PMC12576707; doi:10.3389/fimmu.2025.1670364)
Supplement: Supplementary file 2 [file DataSheet2.zip]

Archive with 3 entries (3 files):
- Supplementary_Table_13.xlsx
- Supplementary_Table_14.xlsx
- Supplementary_Tables_1-12_15_16.pdf
