# Supplementary material for: Psoriasis vulgaris leaves a dynamic imprint on circulating and skin γδ TCR repertoires shaped by disease severity, age, and sex
Source: Front Immunol. 2025 Oct 17;16:1670364. doi: 10.3389/fimmu.2025.1670364 (PMC12576707; doi:10.3389/fimmu.2025.1670364)
Supplement: Supplementary file 2 [file DataSheet2.zip › Supplementary_Table_13.xlsx]

## Sheet: Public_TRG_blood
CDR3nt	CDR3AA	TRGV	TRGJ	length_AA	Occurence_total	PV_occurence	HC_occurence
TGTGCCTTGTGGGAGGTGCAAGAGTTGGGCAAAAAAATCAAGGTATTT	CALWEVQELGKKIKVF	TRGV9	TRGJP	16	35	20	15
TGTGCCTTGTGGGAGGTGCGAGAGTTGGGCAAAAAAATCAAGGTATTT	CALWEVRELGKKIKVF	TRGV9	TRGJP	16	35	20	15
TGTGCCTTGTGGGAGGAAGAGTTGGGCAAAAAAATCAAGGTATTT	CALWEEELGKKIKVF	TRGV9	TRGJP	15	34	19	15
TGTGCCTTGTGGGAGGTCGAGTTGGGCAAAAAAATCAAGGTATTT	CALWEVELGKKIKVF	TRGV9	TRGJP	15	34	19	15
TGTGCCTTGTGGGAGGTGTTGGAGTTGGGCAAAAAAATCAAGGTATTT	CALWEVLELGKKIKVF	TRGV9	TRGJP	16	34	19	15
TGTGCCTTGTGGGAGGTGGGTGAGTTGGGCAAAAAAATCAAGGTATTT	CALWEVGELGKKIKVF	TRGV9	TRGJP	16	34	19	15
TGTGCCTTGTGGGAGACGCAAGAGTTGGGCAAAAAAATCAAGGTATTT	CALWETQELGKKIKVF	TRGV9	TRGJP	16	34	19	15
TGTGCCTTGTGGGAGGCGCAAGAGTTGGGCAAAAAAATCAAGGTATTT	CALWEAQELGKKIKVF	TRGV9	TRGJP	16	34	20	14
TGTGCCTTGTGGGAGGTGCCGCAAGAGTTGGGCAAAAAAATCAAGGTATTT	CALWEVPQELGKKIKVF	TRGV9	TRGJP	17	33	19	14
TGTGCCTTGTGGGAGCAGGAGTTGGGCAAAAAAATCAAGGTATTT	CALWEQELGKKIKVF	TRGV9	TRGJP	15	32	18	14
TGTGCCTTGTGGGAGGTGAGTGAGTTGGGCAAAAAAATCAAGGTATTT	CALWEVSELGKKIKVF	TRGV9	TRGJP	16	32	17	15
TGTGCCTTGTGGGAGCCGCAAGAGTTGGGCAAAAAAATCAAGGTATTT	CALWEPQELGKKIKVF	TRGV9	TRGJP	16	32	18	14
TGTGCCTTGTGGGAGGTGAAGGAGTTGGGCAAAAAAATCAAGGTATTT	CALWEVKELGKKIKVF	TRGV9	TRGJP	16	31	16	15
TGTGCCTTGTGGGAGGATCAAGAGTTGGGCAAAAAAATCAAGGTATTT	CALWEDQELGKKIKVF	TRGV9	TRGJP	16	31	17	14
TGTGCCTTGTGGGAGGTGGCAGAGTTGGGCAAAAAAATCAAGGTATTT	CALWEVAELGKKIKVF	TRGV9	TRGJP	16	31	17	14
TGTGCCTTGTGGGAGGTGGAGGAGTTGGGCAAAAAAATCAAGGTATTT	CALWEVEELGKKIKVF	TRGV9	TRGJP	16	30	16	14
TGTGCCTTGTGGGAGGAACAAGAGTTGGGCAAAAAAATCAAGGTATTT	CALWEEQELGKKIKVF	TRGV9	TRGJP	16	30	16	14
TGTGCCTTGTGGGAGGTGACTGAGTTGGGCAAAAAAATCAAGGTATTT	CALWEVTELGKKIKVF	TRGV9	TRGJP	16	30	16	14
TGTGCCTTGTGGGAGGGTCAAGAGTTGGGCAAAAAAATCAAGGTATTT	CALWEGQELGKKIKVF	TRGV9	TRGJP	16	30	17	13
TGTGCCTTGTGGGAGGTCCGACAAGAGTTGGGCAAAAAAATCAAGGTATTT	CALWEVRQELGKKIKVF	TRGV9	TRGJP	17	30	17	13
TGTGCCTTGTGGGAGTCGGAGTTGGGCAAAAAAATCAAGGTATTT	CALWESELGKKIKVF	TRGV9	TRGJP	15	29	15	14
TGTGCCTTGTGGGGGCAAGAGTTGGGCAAAAAAATCAAGGTATTT	CALWGQELGKKIKVF	TRGV9	TRGJP	15	29	16	13
TGTGCCTTGTGGGAGCGAGAGTTGGGCAAAAAAATCAAGGTATTT	CALWERELGKKIKVF	TRGV9	TRGJP	15	29	17	12
TGTGCCTTGTGGGAATCGCAAGAGTTGGGCAAAAAAATCAAGGTATTT	CALWESQELGKKIKVF	TRGV9	TRGJP	16	29	16	13
TGTGCCTTGTGGGAGGTGCAGGGAGAGTTGGGCAAAAAAATCAAGGTATTT	CALWEVQGELGKKIKVF	TRGV9	TRGJP	17	29	15	14
TGTGCCTTGTGGGAGGTACTGCAAGAGTTGGGCAAAAAAATCAAGGTATTT	CALWEVLQELGKKIKVF	TRGV9	TRGJP	17	29	16	13
TGTGCCTTGTGGGAGGTGCGAGAAGAGTTGGGCAAAAAAATCAAGGTATTT	CALWEVREELGKKIKVF	TRGV9	TRGJP	17	29	16	13
TGTGCCTTGTGGGAGGCAGAGTTGGGCAAAAAAATCAAGGTATTT	CALWEAELGKKIKVF	TRGV9	TRGJP	15	28	14	14
TGTGCCTTGTGGGAGGTGCCGGAGTTGGGCAAAAAAATCAAGGTATTT	CALWEVPELGKKIKVF	TRGV9	TRGJP	16	28	16	12
TGTGCCTTGTGGGAGTTACAAGAGTTGGGCAAAAAAATCAAGGTATTT	CALWELQELGKKIKVF	TRGV9	TRGJP	16	28	16	12
TGTGCCTTGTGGGAGAAGCAAGAGTTGGGCAAAAAAATCAAGGTATTT	CALWEKQELGKKIKVF	TRGV9	TRGJP	16	28	16	12
TGTGCCTTGTGGGAGGTGCGGGGAGAGTTGGGCAAAAAAATCAAGGTATTT	CALWEVRGELGKKIKVF	TRGV9	TRGJP	17	28	17	11
TGTGCCTTGTGGGAAGGAGAGTTGGGCAAAAAAATCAAGGTATTT	CALWEGELGKKIKVF	TRGV9	TRGJP	15	27	16	11
TGTGCCTTGTGGGAGGTGAGGTTGGGCAAAAAAATCAAGGTATTT	CALWEVRLGKKIKVF	TRGV9	TRGJP	15	27	17	10
TGTGCCTTGTGGGAGGTCTGGGAGTTGGGCAAAAAAATCAAGGTATTT	CALWEVWELGKKIKVF	TRGV9	TRGJP	16	27	14	13
TGTGCCTTGTGGGAGGTGGTGGAGTTGGGCAAAAAAATCAAGGTATTT	CALWEVVELGKKIKVF	TRGV9	TRGJP	16	27	15	12
TGTGCCTTGTGGGAAGAGTTGGGCAAAAAAATCAAGGTATTT	CALWEELGKKIKVF	TRGV9	TRGJP	14	26	14	12
TGTGCCTTGTGGCAAGAGTTGGGCAAAAAAATCAAGGTATTT	CALWQELGKKIKVF	TRGV9	TRGJP	14	26	14	12
TGTGCCTTGTGGGAGAAGGAGTTGGGCAAAAAAATCAAGGTATTT	CALWEKELGKKIKVF	TRGV9	TRGJP	15	26	13	13
TGTGCCTTGTGGGAGAGGCAAGAGTTGGGCAAAAAAATCAAGGTATTT	CALWERQELGKKIKVF	TRGV9	TRGJP	16	26	15	11
TGTGCCTTGTGGGAGGTGCAGCAAGAGTTGGGCAAAAAAATCAAGGTATTT	CALWEVQQELGKKIKVF	TRGV9	TRGJP	17	26	13	13
TGTGCCTTGTGGGAGGTGCACGGAGAGTTGGGCAAAAAAATCAAGGTATTT	CALWEVHGELGKKIKVF	TRGV9	TRGJP	17	26	13	13
TGTGCCTTGTGGGAGGTGCAACGAGAGTTGGGCAAAAAAATCAAGGTATTT	CALWEVQRELGKKIKVF	TRGV9	TRGJP	17	26	16	10
TGTGCCTTGTGGTCCCAAGAGTTGGGCAAAAAAATCAAGGTATTT	CALWSQELGKKIKVF	TRGV9	TRGJP	15	25	14	11
TGTGCCTTGTGGGCTCAAGAGTTGGGCAAAAAAATCAAGGTATTT	CALWAQELGKKIKVF	TRGV9	TRGJP	15	25	15	10
TGTGCCTTGTGGGAGGCCCGTCAAGAGTTGGGCAAAAAAATCAAGGTATTT	CALWEARQELGKKIKVF	TRGV9	TRGJP	17	25	15	10
TGTGCCTTGTGGAGGCAAGAGTTGGGCAAAAAAATCAAGGTATTT	CALWRQELGKKIKVF	TRGV9	TRGJP	15	24	13	11
TGTGCCTTGTGGGAGGTACAGTTGGGCAAAAAAATCAAGGTATTT	CALWEVQLGKKIKVF	TRGV9	TRGJP	15	24	14	10
TGTGCCTTGTGGGAGGCCAGGGAGTTGGGCAAAAAAATCAAGGTATTT	CALWEARELGKKIKVF	TRGV9	TRGJP	16	24	14	10
TGTGCCTTGTGGGAGGTTATTGAGTTGGGCAAAAAAATCAAGGTATTT	CALWEVIELGKKIKVF	TRGV9	TRGJP	16	24	15	9
TGTGCCTTGTGGGAGGTGCGAAGGGAGTTGGGCAAAAAAATCAAGGTATTT	CALWEVRRELGKKIKVF	TRGV9	TRGJP	17	24	12	12
TGTGCCTTGTGGGAGGTGCATCAAGAGTTGGGCAAAAAAATCAAGGTATTT	CALWEVHQELGKKIKVF	TRGV9	TRGJP	17	24	13	11
TGTGCCTTGTGGGAGGTGCAGGAAGAGTTGGGCAAAAAAATCAAGGTATTT	CALWEVQEELGKKIKVF	TRGV9	TRGJP	17	24	13	11
TGTGCCTTGTGGGAGGTCCGTAAGGAGTTGGGCAAAAAAATCAAGGTATTT	CALWEVRKELGKKIKVF	TRGV9	TRGJP	17	24	13	11
TGTGCCTTGTGGGAGGTGCTCGGAGAGTTGGGCAAAAAAATCAAGGTATTT	CALWEVLGELGKKIKVF	TRGV9	TRGJP	17	24	13	11
TGTGCCACCTGGGATGGATATTATAAGAAACTCTTT	CATWDGYYKKLF	TRGV4	TRGJ2	12	23	13	10
TGTGCCTTGTGGGAGGTGAAGTTGGGCAAAAAAATCAAGGTATTT	CALWEVKLGKKIKVF	TRGV9	TRGJP	15	23	12	11
TGTGCCTTGTGGGACCTACAAGAGTTGGGCAAAAAAATCAAGGTATTT	CALWDLQELGKKIKVF	TRGV9	TRGJP	16	23	12	11
TGTGCCTTGTGGGAGGCTTTGCAAGAGTTGGGCAAAAAAATCAAGGTATTT	CALWEALQELGKKIKVF	TRGV9	TRGJP	17	23	13	10
TGTGCCTTGTGGGAGGTGCACCGGGAGTTGGGCAAAAAAATCAAGGTATTT	CALWEVHRELGKKIKVF	TRGV9	TRGJP	17	23	14	9
TGTGCCTTGTGGGAGTTGGGCAAAAAAATCAAGGTATTT	CALWELGKKIKVF	TRGV9	TRGJP	13	22	12	10
TGTGCCTTGTGGGACCAAGAGTTGGGCAAAAAAATCAAGGTATTT	CALWDQELGKKIKVF	TRGV9	TRGJP	15	22	12	10
TGTGCCTTGTGGACGCAAGAGTTGGGCAAAAAAATCAAGGTATTT	CALWTQELGKKIKVF	TRGV9	TRGJP	15	22	12	10
TGTGCCTTGTGGGAGATTCAAGAGTTGGGCAAAAAAATCAAGGTATTT	CALWEIQELGKKIKVF	TRGV9	TRGJP	16	22	12	10
TGTGCCTTGTGGGAGGCCGAAGAGTTGGGCAAAAAAATCAAGGTATTT	CALWEAEELGKKIKVF	TRGV9	TRGJP	16	22	12	10
TGTGCCTTGTGGGAGGGGAAAGAGTTGGGCAAAAAAATCAAGGTATTT	CALWEGKELGKKIKVF	TRGV9	TRGJP	16	22	13	9
TGTGCCTTGTGGGAGCAGCAAGAGTTGGGCAAAAAAATCAAGGTATTT	CALWEQQELGKKIKVF	TRGV9	TRGJP	16	22	14	8
TGTGCCTTGTGGGAGGTAACGCAAGAGTTGGGCAAAAAAATCAAGGTATTT	CALWEVTQELGKKIKVF	TRGV9	TRGJP	17	22	11	11
TGTGCCTTGTGGGAGGTGGGTCAAGAGTTGGGCAAAAAAATCAAGGTATTT	CALWEVGQELGKKIKVF	TRGV9	TRGJP	17	22	12	10
TGTGCCTTGTGGGAGGTCAAACAAGAGTTGGGCAAAAAAATCAAGGTATTT	CALWEVKQELGKKIKVF	TRGV9	TRGJP	17	22	13	9
TGTGCCTTGTGGGAGGCACCCCAAGAGTTGGGCAAAAAAATCAAGGTATTT	CALWEAPQELGKKIKVF	TRGV9	TRGJP	17	22	14	8
TGTGCCACCTGGGATGGGAATTATTATAAGAAACTCTTT	CATWDGNYYKKLF	TRGV4	TRGJ2	13	21	10	11
TGTGCCTTGTGGGTCCAAGAGTTGGGCAAAAAAATCAAGGTATTT	CALWVQELGKKIKVF	TRGV9	TRGJP	15	21	12	9
TGTGCCTTGTGGGAGGCGGGTGAGTTGGGCAAAAAAATCAAGGTATTT	CALWEAGELGKKIKVF	TRGV9	TRGJP	16	21	11	10
TGTGCCTTGTGGGACCCTCAAGAGTTGGGCAAAAAAATCAAGGTATTT	CALWDPQELGKKIKVF	TRGV9	TRGJP	16	21	13	8
TGTGCCTTGTGGGAGGTGCTGGAGGAGTTGGGCAAAAAAATCAAGGTATTT	CALWEVLEELGKKIKVF	TRGV9	TRGJP	17	21	10	11
TGTGCCTTGTGGGAAGCGTCGCAAGAGTTGGGCAAAAAAATCAAGGTATTT	CALWEASQELGKKIKVF	TRGV9	TRGJP	17	21	12	9
TGTGCCTTGTGGGAGGCGACGCAAGAGTTGGGCAAAAAAATCAAGGTATTT	CALWEATQELGKKIKVF	TRGV9	TRGJP	17	21	14	7
TGTGCCACCTGGGACAGGAATTATTATAAGAAACTCTTT	CATWDRNYYKKLF	TRGV5	TRGJ2	13	20	11	9
TGTGCCTTGTGGGAGGTGTCCCAAGAGTTGGGCAAAAAAATCAAGGTATTT	CALWEVSQELGKKIKVF	TRGV9	TRGJP	17	20	11	9
TGTGCCTTGTGGGAGGTGCGGAAGAAACTCTTT	CALWEVRKKLF	TRGV9	TRGJ2	11	19	9	10
TGTGCCACCTGGGACTATTATAAGAAACTCTTT	CATWDYYKKLF	TRGV3	TRGJ2	11	19	9	10
TGTGCCACCTGGGACGGGCGTTATAAGAAACTCTTT	CATWDGRYKKLF	TRGV4	TRGJ2	12	19	11	8
TGTGCCACCTGGGATAGTAGTGATTGGATCAAGACGTTT	CATWDSSDWIKTF	TRGV8	TRGJP2	13	19	10	9
TGTGCCACCTGGGACAGGCCCTATTATAAGAAACTCTTT	CATWDRPYYKKLF	TRGV3	TRGJ2	13	19	10	9
TGTGCCACCTGGGATGGGCCATATTATAAGAAACTCTTT	CATWDGPYYKKLF	TRGV4	TRGJ2	13	19	11	8
TGTGCCTTGTGGGAGGTTAATTATTATAAGAAACTCTTT	CALWEVNYYKKLF	TRGV9	TRGJ2	13	19	12	7
TGTGCCTTGTGGTTACAAGAGTTGGGCAAAAAAATCAAGGTATTT	CALWLQELGKKIKVF	TRGV9	TRGJP	15	19	10	9
TGTGCCTTGTGGGAGTTAGAGTTGGGCAAAAAAATCAAGGTATTT	CALWELELGKKIKVF	TRGV9	TRGJP	15	19	13	6
TGTGCCTTGTGGGAGGGACGAGAGTTGGGCAAAAAAATCAAGGTATTT	CALWEGRELGKKIKVF	TRGV9	TRGJP	16	19	10	9
TGTGCCTTGTGGGAGGTGCACGAGTTGGGCAAAAAAATCAAGGTATTT	CALWEVHELGKKIKVF	TRGV9	TRGJP	16	19	11	8
TGTGCCTTGTGGGAGGTGCAATCAGAGTTGGGCAAAAAAATCAAGGTATTT	CALWEVQSELGKKIKVF	TRGV9	TRGJP	17	19	10	9
TGTGCCTTGTGGGAGGGACGACAAGAGTTGGGCAAAAAAATCAAGGTATTT	CALWEGRQELGKKIKVF	TRGV9	TRGJP	17	19	10	9
TGTGCCTTGTGGGAGACCCCTCAAGAGTTGGGCAAAAAAATCAAGGTATTT	CALWETPQELGKKIKVF	TRGV9	TRGJP	17	19	10	9
TGTGCCTTGTGGGAGGTGATACAAGAGTTGGGCAAAAAAATCAAGGTATTT	CALWEVIQELGKKIKVF	TRGV9	TRGJP	17	19	12	7
TGTGCCACCTGGGACAGGCGCTATAAGAAACTCTTT	CATWDRRYKKLF	TRGV5	TRGJ2	12	18	10	8
TGTGCCACCTGGGATGGGAGGTATTATAAGAAACTCTTT	CATWDGRYYKKLF	TRGV4	TRGJ2	13	18	12	6
TGTGCCTTGTGGGAGCCCGAGTTGGGCAAAAAAATCAAGGTATTT	CALWEPELGKKIKVF	TRGV9	TRGJP	15	18	10	8
TGTGCCTTGTGGGAGGTGGGGTTGGGCAAAAAAATCAAGGTATTT	CALWEVGLGKKIKVF	TRGV9	TRGJP	15	18	11	7
TGTGCCTTGTGGGACGAAGAGTTGGGCAAAAAAATCAAGGTATTT	CALWDEELGKKIKVF	TRGV9	TRGJP	15	18	12	6
TGTGCCTTGTGGGAGGAAGGAGAGTTGGGCAAAAAAATCAAGGTATTT	CALWEEGELGKKIKVF	TRGV9	TRGJP	16	18	8	10
TGTGCCTTGTGGGAGGCATTAGAGTTGGGCAAAAAAATCAAGGTATTT	CALWEALELGKKIKVF	TRGV9	TRGJP	16	18	9	9
TGTGCCTTGTGGGAGGTGATGGAGTTGGGCAAAAAAATCAAGGTATTT	CALWEVMELGKKIKVF	TRGV9	TRGJP	16	18	10	8
TGTGCCTTGTGGGAGGGCGGGGAGTTGGGCAAAAAAATCAAGGTATTT	CALWEGGELGKKIKVF	TRGV9	TRGJP	16	18	10	8
TGTGCCTTGTGGGAGAATCAAGAGTTGGGCAAAAAAATCAAGGTATTT	CALWENQELGKKIKVF	TRGV9	TRGJP	16	18	11	7
TGTGCCTTGTGGGAGGAAAAAGAGTTGGGCAAAAAAATCAAGGTATTT	CALWEEKELGKKIKVF	TRGV9	TRGJP	16	18	13	5
TGTGCCTTGTGGGAGGACCGGCAAGAGTTGGGCAAAAAAATCAAGGTATTT	CALWEDRQELGKKIKVF	TRGV9	TRGJP	17	18	9	9
TGTGCCTTGTGGGAGGCACAGCAAGAGTTGGGCAAAAAAATCAAGGTATTT	CALWEAQQELGKKIKVF	TRGV9	TRGJP	17	18	9	9
TGTGCCTTGTGGGAGGTGCAGAAGGAGTTGGGCAAAAAAATCAAGGTATTT	CALWEVQKELGKKIKVF	TRGV9	TRGJP	17	18	10	8
TGTGCCTTGTGGGAGGTGCGTCTAGAGTTGGGCAAAAAAATCAAGGTATTT	CALWEVRLELGKKIKVF	TRGV9	TRGJP	17	18	10	8
TGTGCCACCTGGGATGGCCTCTATTATAAGAAACTCTTT	CATWDGLYYKKLF	TRGV4	TRGJ2	13	17	9	8
TGTGCCACCTGGGACGGGCCGAATTATTATAAGAAACTCTTT	CATWDGPNYYKKLF	TRGV2	TRGJ2	14	17	9	8
TGTGCCTTGTGGGAGACAGAGTTGGGCAAAAAAATCAAGGTATTT	CALWETELGKKIKVF	TRGV9	TRGJP	15	17	8	9
TGTGCCTTGTGGGACAGGGAGTTGGGCAAAAAAATCAAGGTATTT	CALWDRELGKKIKVF	TRGV9	TRGJP	15	17	9	8
TGTGCCTTGTGGGAGGCCAAAGAGTTGGGCAAAAAAATCAAGGTATTT	CALWEAKELGKKIKVF	TRGV9	TRGJP	16	17	9	8
TGTGCCTTGTGGGACTCACAGGAGTTGGGCAAAAAAATCAAGGTATTT	CALWDSQELGKKIKVF	TRGV9	TRGJP	16	17	10	7
TGTGCCTTGTGGGAGGTGCTGAGAGAGTTGGGCAAAAAAATCAAGGTATTT	CALWEVLRELGKKIKVF	TRGV9	TRGJP	17	17	8	9
TGTGCCTTGTGGGAGGTGCATGAAGAGTTGGGCAAAAAAATCAAGGTATTT	CALWEVHEELGKKIKVF	TRGV9	TRGJP	17	17	9	8
TGTGCCTTGTGGGAGGTGCAAGGGCAAGAGTTGGGCAAAAAAATCAAGGTATTT	CALWEVQGQELGKKIKVF	TRGV9	TRGJP	18	17	9	8
TGTGCCACCTGGGATTATAAGAAACTCTTT	CATWDYKKLF	TRGV5	TRGJ2	10	16	8	8
TGTGCCACCTGGGATGGGAGTGATTGGATCAAGACGTTT	CATWDGSDWIKTF	TRGV4	TRGJP2	13	16	10	6
TGTGCCTTGTGGAGAGAGTTGGGCAAAAAAATCAAGGTATTT	CALWRELGKKIKVF	TRGV9	TRGJP	14	16	7	9
TGTGCCACCTGGGATGGGCCGGGTTATTATAAGAAACTCTTT	CATWDGPGYYKKLF	TRGV4	TRGJ2	14	16	8	8
TGTGCCTTGTGGGAGGTGCTGGGCAAAAAAATCAAGGTATTT	CALWEVLGKKIKVF	TRGV9	TRGJP	14	16	10	6
TGTGCCTTGTGGGAGGTGCTATTGGGCAAAAAAATCAAGGTATTT	CALWEVLLGKKIKVF	TRGV9	TRGJP	15	16	9	7
TGTGCCTTGTGGGAGGCCCCAGAGTTGGGCAAAAAAATCAAGGTATTT	CALWEAPELGKKIKVF	TRGV9	TRGJP	16	16	7	9
TGTGCCTTGTGGGAGGTTTTCGAGTTGGGCAAAAAAATCAAGGTATTT	CALWEVFELGKKIKVF	TRGV9	TRGJP	16	16	8	8
TGTGCCTTGTGGGAGGGAGAAGAGTTGGGCAAAAAAATCAAGGTATTT	CALWEGEELGKKIKVF	TRGV9	TRGJP	16	16	8	8
TGTGCCTTGTGGGAGGTGCCGGGGTTGGGCAAAAAAATCAAGGTATTT	CALWEVPGLGKKIKVF	TRGV9	TRGJP	16	16	8	8
TGTGCCTTGTGGGAGGTGTATGAGTTGGGCAAAAAAATCAAGGTATTT	CALWEVYELGKKIKVF	TRGV9	TRGJP	16	16	10	6
TGTGCCTTGTGGGAGCATCAAGAGTTGGGCAAAAAAATCAAGGTATTT	CALWEHQELGKKIKVF	TRGV9	TRGJP	16	16	11	5
TGTGCCTTGTGGGAGGTGCGGGTAGAGTTGGGCAAAAAAATCAAGGTATTT	CALWEVRVELGKKIKVF	TRGV9	TRGJP	17	16	7	9
TGTGCCTTGTGGGAGGCGAAGCAAGAGTTGGGCAAAAAAATCAAGGTATTT	CALWEAKQELGKKIKVF	TRGV9	TRGJP	17	16	8	8
TGTGCCTTGTGGGAGGTGCAGGTAGAGTTGGGCAAAAAAATCAAGGTATTT	CALWEVQVELGKKIKVF	TRGV9	TRGJP	17	16	8	8
TGTGCCTTGTGGGAGGTGTTGTCAGAGTTGGGCAAAAAAATCAAGGTATTT	CALWEVLSELGKKIKVF	TRGV9	TRGJP	17	16	9	7
TGTGCCACCTGGGACAGTTATTATAAGAAACTCTTT	CATWDSYYKKLF	TRGV3	TRGJ2	12	15	7	8
TGTGCCACCTGGGACGGGCACTATAAGAAACTCTTT	CATWDGHYKKLF	TRGV4	TRGJ2	12	15	7	8
TGTGCCTTGTGGGAGGTGCGATATAAGAAACTCTTT	CALWEVRYKKLF	TRGV9	TRGJ2	12	15	10	5
TGTGCCTTGTGGGGGGAGTTGGGCAAAAAAATCAAGGTATTT	CALWGELGKKIKVF	TRGV9	TRGJP	14	15	9	6
TGTGCCTTGTGGGAGGATAAAGAGTTGGGCAAAAAAATCAAGGTATTT	CALWEDKELGKKIKVF	TRGV9	TRGJP	16	15	6	9
TGTGCCTTGTGGGAGCGGGAAGAGTTGGGCAAAAAAATCAAGGTATTT	CALWEREELGKKIKVF	TRGV9	TRGJP	16	15	9	6
TGTGCCTTGTGGGACCGGCAAGAGTTGGGCAAAAAAATCAAGGTATTT	CALWDRQELGKKIKVF	TRGV9	TRGJP	16	15	9	6
TGTGCCTTGTGGGAGGCCTCTGAGTTGGGCAAAAAAATCAAGGTATTT	CALWEASELGKKIKVF	TRGV9	TRGJP	16	15	9	6
TGTGCCTTGTGGGAGGACCCTCAAGAGTTGGGCAAAAAAATCAAGGTATTT	CALWEDPQELGKKIKVF	TRGV9	TRGJP	17	15	6	9
TGTGCCTTGTGGGAGGTGCAGTTGGAGTTGGGCAAAAAAATCAAGGTATTT	CALWEVQLELGKKIKVF	TRGV9	TRGJP	17	15	7	8
TGTGCCTTGTGGGAGGCCGCCCAAGAGTTGGGCAAAAAAATCAAGGTATTT	CALWEAAQELGKKIKVF	TRGV9	TRGJP	17	15	8	7
TGTGCCTTGTGGGAGACCAGGCAAGAGTTGGGCAAAAAAATCAAGGTATTT	CALWETRQELGKKIKVF	TRGV9	TRGJP	17	15	9	6
TGTGCCACCTGGGGGTATTATAAGAAACTCTTT	CATWGYYKKLF	TRGV5	TRGJ2	11	14	8	6
TGTGCCACCTGGGAGAATTATTATAAGAAACTCTTT	CATWENYYKKLF	TRGV4	TRGJ2	12	14	7	7
TGTGCCTTGTGGAAAGAGTTGGGCAAAAAAATCAAGGTATTT	CALWKELGKKIKVF	TRGV9	TRGJP	14	14	7	7
TGTGCCTTGTGGGAGGGGTTGGGCAAAAAAATCAAGGTATTT	CALWEGLGKKIKVF	TRGV9	TRGJP	14	14	8	6
TGTGCCTTGTGGGAGCCGCGGGAGTTGGGCAAAAAAATCAAGGTATTT	CALWEPRELGKKIKVF	TRGV9	TRGJP	16	14	6	8
TGTGCCTTGTGGGAGTATCAAGAGTTGGGCAAAAAAATCAAGGTATTT	CALWEYQELGKKIKVF	TRGV9	TRGJP	16	14	7	7
TGTGCCTTGTGGGAGTCCAAAGAGTTGGGCAAAAAAATCAAGGTATTT	CALWESKELGKKIKVF	TRGV9	TRGJP	16	14	7	7
TGTGCCTTGTGGGACCAGCAAGAGTTGGGCAAAAAAATCAAGGTATTT	CALWDQQELGKKIKVF	TRGV9	TRGJP	16	14	8	6
TGTGCCTTGTGGGAGTCGAGGGAGTTGGGCAAAAAAATCAAGGTATTT	CALWESRELGKKIKVF	TRGV9	TRGJP	16	14	8	6
TGTGCCTTGTGGGAGGCCGCCGAGTTGGGCAAAAAAATCAAGGTATTT	CALWEAAELGKKIKVF	TRGV9	TRGJP	16	14	8	6
TGTGCCTTGTGGGAGCCGACAGAGTTGGGCAAAAAAATCAAGGTATTT	CALWEPTELGKKIKVF	TRGV9	TRGJP	16	14	8	6
TGTGCCTTGTGGGAGGTGCCTCAGTTGGGCAAAAAAATCAAGGTATTT	CALWEVPQLGKKIKVF	TRGV9	TRGJP	16	14	9	5
TGTGCCTTGTGGGAGGATAGAGAGTTGGGCAAAAAAATCAAGGTATTT	CALWEDRELGKKIKVF	TRGV9	TRGJP	16	14	9	5
TGTGCCTTGTGGGAGGTGCACCCGGAGTTGGGCAAAAAAATCAAGGTATTT	CALWEVHPELGKKIKVF	TRGV9	TRGJP	17	14	7	7
TGTGCCTTGTGGGAGCCCCCTCAAGAGTTGGGCAAAAAAATCAAGGTATTT	CALWEPPQELGKKIKVF	TRGV9	TRGJP	17	14	8	6
TGTGCCTTGTGGGAGGGGACCCAAGAGTTGGGCAAAAAAATCAAGGTATTT	CALWEGTQELGKKIKVF	TRGV9	TRGJP	17	14	8	6
TGTGCCTTGTGGGAGGTGAACCAAGAGTTGGGCAAAAAAATCAAGGTATTT	CALWEVNQELGKKIKVF	TRGV9	TRGJP	17	14	9	5
TGTGCCTTGTGGGAAGTACGGTCGGAGTTGGGCAAAAAAATCAAGGTATTT	CALWEVRSELGKKIKVF	TRGV9	TRGJP	17	14	9	5
TGTGCCTTGTGGGAGGCTATTCAAGAGTTGGGCAAAAAAATCAAGGTATTT	CALWEAIQELGKKIKVF	TRGV9	TRGJP	17	14	11	3
TGTGCCACCTGGGACGGTTATAAGAAACTCTTT	CATWDGYKKLF	TRGV2	TRGJ2	11	13	5	8
TGTGCCACCTGGAATTATTATAAGAAACTCTTT	CATWNYYKKLF	TRGV4	TRGJ2	11	13	8	5
TGTGCCACCTGGGACAGATATAAGAAACTCTTT	CATWDRYKKLF	TRGV3	TRGJ2	11	13	7	6
TGTGCCACCTGGGATACCACTGGTTGGTTCAAGATATTT	CATWDTTGWFKIF	TRGV4	TRGJP1	13	13	7	6
TGTGCCACCTGGGACAGGCCGAATTATTATAAGAAACTCTTT	CATWDRPNYYKKLF	TRGV3	TRGJ2	14	13	7	6
TGTGCCACCTGGGACGGAAGTAGTGATTGGATCAAGACGTTT	CATWDGSSDWIKTF	TRGV3	TRGJP2	14	13	8	5
TGTGCCTTGTGGGAGAATGAGTTGGGCAAAAAAATCAAGGTATTT	CALWENELGKKIKVF	TRGV9	TRGJP	15	13	11	2
TGTGCCTTGTGGGGTCGAGAGTTGGGCAAAAAAATCAAGGTATTT	CALWGRELGKKIKVF	TRGV9	TRGJP	15	13	5	8
TGTGCCTTGTGGGAGGCTCAGTTGGGCAAAAAAATCAAGGTATTT	CALWEAQLGKKIKVF	TRGV9	TRGJP	15	13	6	7
TGTGCCTTGTGGGAGGCAGGGTTGGGCAAAAAAATCAAGGTATTT	CALWEAGLGKKIKVF	TRGV9	TRGJP	15	13	7	6
TGTGCCTTGTGGGAGGTAGTGTTGGGCAAAAAAATCAAGGTATTT	CALWEVVLGKKIKVF	TRGV9	TRGJP	15	13	8	5
TGTGCCTTGTGGGAGATAGAGTTGGGCAAAAAAATCAAGGTATTT	CALWEIELGKKIKVF	TRGV9	TRGJP	15	13	9	4
TGTGCCTTGTGGGAGGCTACAGAGTTGGGCAAAAAAATCAAGGTATTT	CALWEATELGKKIKVF	TRGV9	TRGJP	16	13	5	8
TGTGCCTTGTGGGAGGTGAACGAGTTGGGCAAAAAAATCAAGGTATTT	CALWEVNELGKKIKVF	TRGV9	TRGJP	16	13	6	7
TGTGCCTTGTGGGAGGTGCATGGGTTGGGCAAAAAAATCAAGGTATTT	CALWEVHGLGKKIKVF	TRGV9	TRGJP	16	13	6	7
TGTGCCTTGTGGGACCTCGGGGAGTTGGGCAAAAAAATCAAGGTATTT	CALWDLGELGKKIKVF	TRGV9	TRGJP	16	13	6	7
TGTGCCTTGTGGGAGAGGGGAGAGTTGGGCAAAAAAATCAAGGTATTT	CALWERGELGKKIKVF	TRGV9	TRGJP	16	13	6	7
TGTGCCTTGTGGGAGACCAAAGAGTTGGGCAAAAAAATCAAGGTATTT	CALWETKELGKKIKVF	TRGV9	TRGJP	16	13	7	6
TGTGCCTTGTGGGAGCTTGAAGAGTTGGGCAAAAAAATCAAGGTATTT	CALWELEELGKKIKVF	TRGV9	TRGJP	16	13	8	5
TGTGCCTTGTGGGAGGTGCTCGGGTTGGGCAAAAAAATCAAGGTATTT	CALWEVLGLGKKIKVF	TRGV9	TRGJP	16	13	8	5
TGTGCCTTGTGGGAGGAAGAAGAGTTGGGCAAAAAAATCAAGGTATTT	CALWEEEELGKKIKVF	TRGV9	TRGJP	16	13	9	4
TGTGCCTTGTGGGAGAGCCGGCAAGAGTTGGGCAAAAAAATCAAGGTATTT	CALWESRQELGKKIKVF	TRGV9	TRGJP	17	13	7	6
TGTGCCTTGTGGGAGGTAGAACAAGAGTTGGGCAAAAAAATCAAGGTATTT	CALWEVEQELGKKIKVF	TRGV9	TRGJP	17	13	7	6
TGTGCCTTGTGGGAGGAGAAACAAGAGTTGGGCAAAAAAATCAAGGTATTT	CALWEEKQELGKKIKVF	TRGV9	TRGJP	17	13	7	6
TGTGCCTTGTGGGAGCCAAGGCAAGAGTTGGGCAAAAAAATCAAGGTATTT	CALWEPRQELGKKIKVF	TRGV9	TRGJP	17	13	7	6
TGTGCCTTGTGGGAGGACCTGCAAGAGTTGGGCAAAAAAATCAAGGTATTT	CALWEDLQELGKKIKVF	TRGV9	TRGJP	17	13	8	5
TGTGCCTTGTGGGAGGAACGGCAAGAGTTGGGCAAAAAAATCAAGGTATTT	CALWEERQELGKKIKVF	TRGV9	TRGJP	17	13	8	5
TGTGCCTTGTGGGAGGAACTGCAAGAGTTGGGCAAAAAAATCAAGGTATTT	CALWEELQELGKKIKVF	TRGV9	TRGJP	17	13	8	5
TGTGCCTTGTGGGAGGTGCTCTTAGAGTTGGGCAAAAAAATCAAGGTATTT	CALWEVLLELGKKIKVF	TRGV9	TRGJP	17	13	8	5
TGTGCCTTGTGGGAGGCCGAACAAGAGTTGGGCAAAAAAATCAAGGTATTT	CALWEAEQELGKKIKVF	TRGV9	TRGJP	17	13	8	5
TGTGCCTTGTGGGAGGTGCATCCCCAAGAGTTGGGCAAAAAAATCAAGGTATTT	CALWEVHPQELGKKIKVF	TRGV9	TRGJP	18	13	6	7
TGTGCCTTGTGGGAGGTGCTCCCTCAGGAGTTGGGCAAAAAAATCAAGGTATTT	CALWEVLPQELGKKIKVF	TRGV9	TRGJP	18	13	7	6
TGTGCCACCTGGGACAGGCCCTATAAGAAACTCTTT	CATWDRPYKKLF	TRGV5	TRGJ2	12	12	6	6
TGTGCCACCTGGGATCCTTATTATAAGAAACTCTTT	CATWDPYYKKLF	TRGV4	TRGJ2	12	12	7	5
TGTGCCTTGTGGGAGGTGCACTATAAGAAACTCTTT	CALWEVHYKKLF	TRGV9	TRGJ2	12	12	7	5
TGTGCCACCTGGGCGAATTATTATAAGAAACTCTTT	CATWANYYKKLF	TRGV8	TRGJ1	12	12	7	5
TGTGCCACCTGGGATGGTTCTTATTATAAGAAACTCTTT	CATWDGSYYKKLF	TRGV4	TRGJ2	13	12	8	4
TGTGCCACCTGGGATAGGCTTTACTATAAGAAACTCTTT	CATWDRLYYKKLF	TRGV8	TRGJ2	13	12	6	6
TGTGCCACCTGGGATAGGGGCTATTATAAGAAACTCTTT	CATWDRGYYKKLF	TRGV8	TRGJ2	13	12	7	5
TGTGCCACCTGGGATGGGCATTATTATAAGAAACTCTTT	CATWDGHYYKKLF	TRGV4	TRGJ2	13	12	6	6
TGTGCCTTGTGGGAGAAGTTGGGCAAAAAAATCAAGGTATTT	CALWEKLGKKIKVF	TRGV9	TRGJP	14	12	7	5
TGTGCCTTGTGGAACCAAGAGTTGGGCAAAAAAATCAAGGTATTT	CALWNQELGKKIKVF	TRGV9	TRGJP	15	12	7	5
TGTGCCTTGTGGGGGAAAGAGTTGGGCAAAAAAATCAAGGTATTT	CALWGKELGKKIKVF	TRGV9	TRGJP	15	12	7	5
TGTGCCTTGTGGGATTTGGAGTTGGGCAAAAAAATCAAGGTATTT	CALWDLELGKKIKVF	TRGV9	TRGJP	15	12	8	4
TGTGCCTTGTGGGTCCGGGAGTTGGGCAAAAAAATCAAGGTATTT	CALWVRELGKKIKVF	TRGV9	TRGJP	15	12	8	4
TGTGCCTTGTGGGACGAGCAGGAGTTGGGCAAAAAAATCAAGGTATTT	CALWDEQELGKKIKVF	TRGV9	TRGJP	16	12	4	8
TGTGCCTTGTGGGAGCCGGGGGAGTTGGGCAAAAAAATCAAGGTATTT	CALWEPGELGKKIKVF	TRGV9	TRGJP	16	12	4	8
TGTGCCTTGTGGGAGGTGCGGAAGTTGGGCAAAAAAATCAAGGTATTT	CALWEVRKLGKKIKVF	TRGV9	TRGJP	16	12	5	7
TGTGCCTTGTGGGAGCTGGGGGAGTTGGGCAAAAAAATCAAGGTATTT	CALWELGELGKKIKVF	TRGV9	TRGJP	16	12	5	7
TGTGCCTTGTGGGATACTCAAGAGTTGGGCAAAAAAATCAAGGTATTT	CALWDTQELGKKIKVF	TRGV9	TRGJP	16	12	5	7
TGTGCCTTGTGGGAGGTGCGCCGTTTGGGCAAAAAAATCAAGGTATTT	CALWEVRRLGKKIKVF	TRGV9	TRGJP	16	12	6	6
TGTGCCTTGTGGGAGACCGAAGAGTTGGGCAAAAAAATCAAGGTATTT	CALWETEELGKKIKVF	TRGV9	TRGJP	16	12	7	5
TGTGCCTTGTGGGAGGTGGGAAAGTTGGGCAAAAAAATCAAGGTATTT	CALWEVGKLGKKIKVF	TRGV9	TRGJP	16	12	7	5
TGTGCCTTGTGGGGGACGCAAGAGTTGGGCAAAAAAATCAAGGTATTT	CALWGTQELGKKIKVF	TRGV9	TRGJP	16	12	8	4
TGTGCCTTGTGGGAGGTGCCTAAGTTGGGCAAAAAAATCAAGGTATTT	CALWEVPKLGKKIKVF	TRGV9	TRGJP	16	12	8	4
TGTGCCTTGTGGGAGGAAATACAAGAGTTGGGCAAAAAAATCAAGGTATTT	CALWEEIQELGKKIKVF	TRGV9	TRGJP	17	12	3	9
TGTGCCTTGTGGGAGGGGAATCAAGAGTTGGGCAAAAAAATCAAGGTATTT	CALWEGNQELGKKIKVF	TRGV9	TRGJP	17	12	6	6
TGTGCCTTGTGGGAGGGGCCGCAAGAGTTGGGCAAAAAAATCAAGGTATTT	CALWEGPQELGKKIKVF	TRGV9	TRGJP	17	12	6	6
TGTGCCTTGTGGGAGGTGGTGGAGGAGTTGGGCAAAAAAATCAAGGTATTT	CALWEVVEELGKKIKVF	TRGV9	TRGJP	17	12	7	5
TGTGCCTTGTGGGAGGTGCCGGGGGAGTTGGGCAAAAAAATCAAGGTATTT	CALWEVPGELGKKIKVF	TRGV9	TRGJP	17	12	7	5
TGTGCCTTGTGGGAGGTGGAGGGGGAGTTGGGCAAAAAAATCAAGGTATTT	CALWEVEGELGKKIKVF	TRGV9	TRGJP	17	12	7	5
TGTGCCTTGTGGGAGGGACTCCAAGAGTTGGGCAAAAAAATCAAGGTATTT	CALWEGLQELGKKIKVF	TRGV9	TRGJP	17	12	8	4
TGTGCCTTGTGGGAGGGAAAACAAGAGTTGGGCAAAAAAATCAAGGTATTT	CALWEGKQELGKKIKVF	TRGV9	TRGJP	17	12	8	4
TGTGCCTTGTGGGAGGCCTATCAAGAGTTGGGCAAAAAAATCAAGGTATTT	CALWEAYQELGKKIKVF	TRGV9	TRGJP	17	12	8	4
TGTGCCTTGTGGGAGCCCCTCCAAGAGTTGGGCAAAAAAATCAAGGTATTT	CALWEPLQELGKKIKVF	TRGV9	TRGJP	17	12	9	3
TGTGCCACCTGGGATGGGCCAAAGAAACTCTTT	CATWDGPKKLF	TRGV4	TRGJ2	11	11	6	5
TGTGCCTTGTGGGAGGCTTATTATAAGAAACTCTTT	CALWEAYYKKLF	TRGV9	TRGJ2	12	11	3	8
TGTGCCACCTGGGACCGATATTATAAGAAACTCTTT	CATWDRYYKKLF	TRGV5	TRGJ2	12	11	5	6
TGTGCCACCTGGGATGGGCCTTATAAGAAACTCTTT	CATWDGPYKKLF	TRGV4	TRGJ2	12	11	7	4
TGTGCCACCTGGGATAACTATTATAAGAAACTCTTT	CATWDNYYKKLF	TRGV4	TRGJ2	12	11	7	4
TGTGCCACCTGGGACAGGCGCTATTATAAGAAACTCTTT	CATWDRRYYKKLF	TRGV5	TRGJ2	13	11	6	5
TGTGCCACCTGGGACGGGCCCGATTATAAGAAACTCTTT	CATWDGPDYKKLF	TRGV2	TRGJ2	13	11	6	5
TGTGCCACCTGGGACGGTTCAAATTATTATAAGAAACTCTTT	CATWDGSNYYKKLF	TRGV2	TRGJ1	14	11	5	6
TGTGCCACCTGGGACAGGCGGAATTATTATAAGAAACTCTTT	CATWDRRNYYKKLF	TRGV5	TRGJ2	14	11	6	5
TGTGCCTTGTGGACAGAGTTGGGCAAAAAAATCAAGGTATTT	CALWTELGKKIKVF	TRGV9	TRGJP	14	11	7	4
TGTGCCTTGTGGAAGCAAGAGTTGGGCAAAAAAATCAAGGTATTT	CALWKQELGKKIKVF	TRGV9	TRGJP	15	11	5	6
TGTGCCTTGTGGGATGGGGAGTTGGGCAAAAAAATCAAGGTATTT	CALWDGELGKKIKVF	TRGV9	TRGJP	15	11	6	5
TGTGCCTTGTGGGATCCAGAGTTGGGCAAAAAAATCAAGGTATTT	CALWDPELGKKIKVF	TRGV9	TRGJP	15	11	6	5
TGTGCCTTGTGGGACGCAGAGTTGGGCAAAAAAATCAAGGTATTT	CALWDAELGKKIKVF	TRGV9	TRGJP	15	11	7	4
TGTGCCTTGTGGGACTCGGAGTTGGGCAAAAAAATCAAGGTATTT	CALWDSELGKKIKVF	TRGV9	TRGJP	15	11	7	4
TGTGCCTTGTGGGGGCTGGAGTTGGGCAAAAAAATCAAGGTATTT	CALWGLELGKKIKVF	TRGV9	TRGJP	15	11	8	3
TGTGCCTTGTGGGAGTCCGGCGAGTTGGGCAAAAAAATCAAGGTATTT	CALWESGELGKKIKVF	TRGV9	TRGJP	16	11	4	7
TGTGCCTTGTGGGAGCCCGAAGAGTTGGGCAAAAAAATCAAGGTATTT	CALWEPEELGKKIKVF	TRGV9	TRGJP	16	11	5	6
TGTGCCTTGTGGGAGGCGGTCGAGTTGGGCAAAAAAATCAAGGTATTT	CALWEAVELGKKIKVF	TRGV9	TRGJP	16	11	9	2
TGTGCCTTGTGGGAGGTCGATGAGTTGGGCAAAAAAATCAAGGTATTT	CALWEVDELGKKIKVF	TRGV9	TRGJP	16	11	7	4
TGTGCCTTGTGGGAGTTTCAAGAGTTGGGCAAAAAAATCAAGGTATTT	CALWEFQELGKKIKVF	TRGV9	TRGJP	16	11	7	4
TGTGCCTTGTGGGTGTTGCAAGAGTTGGGCAAAAAAATCAAGGTATTT	CALWVLQELGKKIKVF	TRGV9	TRGJP	16	11	7	4
TGTGCCTTGTGGGAGCTGGCGGAGTTGGGCAAAAAAATCAAGGTATTT	CALWELAELGKKIKVF	TRGV9	TRGJP	16	11	7	4
TGTGCCTTGTGGGACGCCCAAGAGTTGGGCAAAAAAATCAAGGTATTT	CALWDAQELGKKIKVF	TRGV9	TRGJP	16	11	8	3
TGTGCCTTGTGGGAGGAGACCCAAGAGTTGGGCAAAAAAATCAAGGTATTT	CALWEETQELGKKIKVF	TRGV9	TRGJP	17	11	5	6
TGTGCCTTGTGGGAGGTGGGAAGGGAGTTGGGCAAAAAAATCAAGGTATTT	CALWEVGRELGKKIKVF	TRGV9	TRGJP	17	11	5	6
TGTGCCTTGTGGGAGGTAGATCAAGAGTTGGGCAAAAAAATCAAGGTATTT	CALWEVDQELGKKIKVF	TRGV9	TRGJP	17	11	9	2
TGTGCCTTGTGGGAGGTAGTACAAGAGTTGGGCAAAAAAATCAAGGTATTT	CALWEVVQELGKKIKVF	TRGV9	TRGJP	17	11	6	5
TGTGCCTTGTGGGAGGTGCCTCCCGAGTTGGGCAAAAAAATCAAGGTATTT	CALWEVPPELGKKIKVF	TRGV9	TRGJP	17	11	6	5
TGTGCCTTGTGGGAGGTGGCGCAAGAGTTGGGCAAAAAAATCAAGGTATTT	CALWEVAQELGKKIKVF	TRGV9	TRGJP	17	11	6	5
TGTGCCTTGTGGGAGGTGCCCCGGGAGTTGGGCAAAAAAATCAAGGTATTT	CALWEVPRELGKKIKVF	TRGV9	TRGJP	17	11	6	5
TGTGCCTTGTGGGAGGTGCATCTCGAGTTGGGCAAAAAAATCAAGGTATTT	CALWEVHLELGKKIKVF	TRGV9	TRGJP	17	11	6	5
TGTGCCTTGTGGGAGGTGCGGGACGAGTTGGGCAAAAAAATCAAGGTATTT	CALWEVRDELGKKIKVF	TRGV9	TRGJP	17	11	7	4
TGTGCCTTGTGGGAGGTCCAGAGGCAAGAGTTGGGCAAAAAAATCAAGGTATTT	CALWEVQRQELGKKIKVF	TRGV9	TRGJP	18	11	7	4
TGTGCCTTGTGGGAGGTGCAGAAGAAACTCTTT	CALWEVQKKLF	TRGV9	TRGJ1	11	10	4	6
TGTGCCACCTGGGACAATTATAAGAAACTCTTT	CATWDNYKKLF	TRGV5	TRGJ2	11	10	5	5
TGTGCCACCTGGGATGATTATAAGAAACTCTTT	CATWDDYKKLF	TRGV4	TRGJ2	11	10	5	5
TGTGCCACCTGGGGCAATTATTATAAGAAACTCTTT	CATWGNYYKKLF	TRGV8	TRGJ2	12	10	4	6
TGTGCCACCTGGGTGAATTATTATAAGAAACTCTTT	CATWVNYYKKLF	TRGV5	TRGJ2	12	10	4	6
TGTGCCTTGTGGGAGGGTTATTATAAGAAACTCTTT	CALWEGYYKKLF	TRGV9	TRGJ2	12	10	5	5
TGTGCCACCTGGGACGGTCTTGGTTATAAGAAACTCTTT	CATWDGLGYKKLF	TRGV2	TRGJ2	13	10	3	7
TGTGCCTTGTGGGAGGCGAATTATTATAAGAAACTCTTT	CALWEANYYKKLF	TRGV9	TRGJ1	13	10	5	5
TGTGCCTTGTGGGCAGAGTTGGGCAAAAAAATCAAGGTATTT	CALWAELGKKIKVF	TRGV9	TRGJP	14	10	5	5
TGTGCCTTGTGGGCGAAAGAGTTGGGCAAAAAAATCAAGGTATTT	CALWAKELGKKIKVF	TRGV9	TRGJP	15	10	4	6
TGTGCCTTGTGGGGGGAAGAGTTGGGCAAAAAAATCAAGGTATTT	CALWGEELGKKIKVF	TRGV9	TRGJP	15	10	5	5
TGTGCCTTGTGGGTGAAAGAGTTGGGCAAAAAAATCAAGGTATTT	CALWVKELGKKIKVF	TRGV9	TRGJP	15	10	5	5
TGTGCCTTGTGGGAGGTGCGAATGGGCAAAAAAATCAAGGTATTT	CALWEVRMGKKIKVF	TRGV9	TRGJP	15	10	6	4
TGTGCCTTGTGGGAAGACCCAGAGTTGGGCAAAAAAATCAAGGTATTT	CALWEDPELGKKIKVF	TRGV9	TRGJP	16	10	3	7
TGTGCCTTGTGGGAGCCGCTGGAGTTGGGCAAAAAAATCAAGGTATTT	CALWEPLELGKKIKVF	TRGV9	TRGJP	16	10	5	5
TGTGCCTTGTGGGAGTTAAAAGAGTTGGGCAAAAAAATCAAGGTATTT	CALWELKELGKKIKVF	TRGV9	TRGJP	16	10	5	5
TGTGCCTTGTGGGAGGTGCTTAAGTTGGGCAAAAAAATCAAGGTATTT	CALWEVLKLGKKIKVF	TRGV9	TRGJP	16	10	5	5
TGTGCCTTGTGGGATCTCCGGGAGTTGGGCAAAAAAATCAAGGTATTT	CALWDLRELGKKIKVF	TRGV9	TRGJP	16	10	5	5
TGTGCCTTGTGGGACCATCAAGAGTTGGGCAAAAAAATCAAGGTATTT	CALWDHQELGKKIKVF	TRGV9	TRGJP	16	10	5	5
TGTGCCTTGTGGGACGATCAAGAGTTGGGCAAAAAAATCAAGGTATTT	CALWDDQELGKKIKVF	TRGV9	TRGJP	16	10	6	4
TGTGCCTTGTGGGAGCCAGCAGAGTTGGGCAAAAAAATCAAGGTATTT	CALWEPAELGKKIKVF	TRGV9	TRGJP	16	10	6	4
TGTGCCTTGTGGGAGACACGAGAGTTGGGCAAAAAAATCAAGGTATTT	CALWETRELGKKIKVF	TRGV9	TRGJP	16	10	6	4
TGTGCCTTGTGGGAGACCGGCGAGTTGGGCAAAAAAATCAAGGTATTT	CALWETGELGKKIKVF	TRGV9	TRGJP	16	10	6	4
TGTGCCTTGTGGGAGCTGAGGGAGTTGGGCAAAAAAATCAAGGTATTT	CALWELRELGKKIKVF	TRGV9	TRGJP	16	10	7	3
TGTGCCTTGTGGGAGGTGCAGGGGTTGGGCAAAAAAATCAAGGTATTT	CALWEVQGLGKKIKVF	TRGV9	TRGJP	16	10	7	3
TGTGCCTTGTGGGAGCGAAAAGAGTTGGGCAAAAAAATCAAGGTATTT	CALWERKELGKKIKVF	TRGV9	TRGJP	16	10	8	2
TGTGCCTTGTGGGAGGTAAAGGAAGAGTTGGGCAAAAAAATCAAGGTATTT	CALWEVKEELGKKIKVF	TRGV9	TRGJP	17	10	4	6
TGTGCCTTGTGGGAGGTGTCGCGGGAGTTGGGCAAAAAAATCAAGGTATTT	CALWEVSRELGKKIKVF	TRGV9	TRGJP	17	10	5	5
TGTGCCTTGTGGGAGGAATCACAAGAGTTGGGCAAAAAAATCAAGGTATTT	CALWEESQELGKKIKVF	TRGV9	TRGJP	17	10	5	5
TGTGCCTTGTGGGAGGTTTTCCAAGAGTTGGGCAAAAAAATCAAGGTATTT	CALWEVFQELGKKIKVF	TRGV9	TRGJP	17	10	6	4
TGTGCCTTGTGGGAGGTGCACAAAGAGTTGGGCAAAAAAATCAAGGTATTT	CALWEVHKELGKKIKVF	TRGV9	TRGJP	17	10	6	4
TGTGCCTTGTGGGAGGTGCAAATTGAGTTGGGCAAAAAAATCAAGGTATTT	CALWEVQIELGKKIKVF	TRGV9	TRGJP	17	10	6	4
TGTGCCTTGTGGGAGGTGAGGCCGGAGTTGGGCAAAAAAATCAAGGTATTT	CALWEVRPELGKKIKVF	TRGV9	TRGJP	17	10	6	4
TGTGCCTTGTGGGAGCCTCAGCAAGAGTTGGGCAAAAAAATCAAGGTATTT	CALWEPQQELGKKIKVF	TRGV9	TRGJP	17	10	6	4
TGTGCCTTGTGGGAGGATTCGCAAGAGTTGGGCAAAAAAATCAAGGTATTT	CALWEDSQELGKKIKVF	TRGV9	TRGJP	17	10	6	4
TGTGCCTTGTGGGAGCTCCGACAAGAGTTGGGCAAAAAAATCAAGGTATTT	CALWELRQELGKKIKVF	TRGV9	TRGJP	17	10	6	4
TGTGCCTTGTGGGAGGGATCGCAAGAGTTGGGCAAAAAAATCAAGGTATTT	CALWEGSQELGKKIKVF	TRGV9	TRGJP	17	10	6	4
TGTGCCTTGTGGGAGGTGCAGCCTGAGTTGGGCAAAAAAATCAAGGTATTT	CALWEVQPELGKKIKVF	TRGV9	TRGJP	17	10	9	1
TGTGCCTTGTGGGAGGCTAGGGGAGAGTTGGGCAAAAAAATCAAGGTATTT	CALWEARGELGKKIKVF	TRGV9	TRGJP	17	10	7	3
TGTGCCTTGTGGGAGGTGCAAGCAGAGTTGGGCAAAAAAATCAAGGTATTT	CALWEVQAELGKKIKVF	TRGV9	TRGJP	17	10	8	2
TGTGCCTTGTGGGAGGTGCGGGGTCAAGAGTTGGGCAAAAAAATCAAGGTATTT	CALWEVRGQELGKKIKVF	TRGV9	TRGJP	18	10	5	5
TGTGCCTTGTGGGAGGTCCGGCCTCAAGAGTTGGGCAAAAAAATCAAGGTATTT	CALWEVRPQELGKKIKVF	TRGV9	TRGJP	18	10	6	4
TGTGCCTTGTGGGAGGTGCCTTCCCAAGAGTTGGGCAAAAAAATCAAGGTATTT	CALWEVPSQELGKKIKVF	TRGV9	TRGJP	18	10	8	2
TGTGCCTTGTGGGAAGGTAATAAGAAACTCTTT	CALWEGNKKLF	TRGV9	TRGJ1	11	9	5	4
TGTGCCACCTGGGACGTATATTATAAGAAACTCTTT	CATWDVYYKKLF	TRGV3	TRGJ2	12	9	4	5
TGTGCCACCTGGGACGGGCTCTATAAGAAACTCTTT	CATWDGLYKKLF	TRGV2	TRGJ2	12	9	4	5
TGTGCCTTGTGGGAGGTGTATTATAAGAAACTCTTT	CALWEVYYKKLF	TRGV9	TRGJ2	12	9	6	3
TGTGCCACCTGGGATGGATATTATTATAAGAAACTCTTT	CATWDGYYYKKLF	TRGV4	TRGJ2	13	9	6	3
TGTGCCACCTGGGATGGGCGGGGGTATAAGAAACTCTTT	CATWDGRGYKKLF	TRGV4	TRGJ2	13	9	6	3
TGTGCCACCTGGGATGGGGACTATTATAAGAAACTCTTT	CATWDGDYYKKLF	TRGV4	TRGJ2	13	9	6	3
TGTGCCTTGCAAGAGTTGGGCAAAAAAATCAAGGTATTT	CALQELGKKIKVF	TRGV9	TRGJP	13	9	5	4
TGTGCCACCTGGGACAGGCCCGGTTATAAGAAACTCTTT	CATWDRPGYKKLF	TRGV3	TRGJ2	13	9	5	4
TGTGCCACCTGGGATGGGTTTTATTATAAGAAACTCTTT	CATWDGFYYKKLF	TRGV4	TRGJ2	13	9	5	4
TGTGCCACCTGGGACGAGAATTATTATAAGAAACTCTTT	CATWDENYYKKLF	TRGV2	TRGJ1	13	9	5	4
TGTGCCACCTGGGATGGGCCAGGTTATAAGAAACTCTTT	CATWDGPGYKKLF	TRGV4	TRGJ2	13	9	5	4
TGTGCCACCTGGGACAGGCGTGATTATAAGAAACTCTTT	CATWDRRDYKKLF	TRGV5	TRGJ2	13	9	6	3
TGTGCCACCTGGGATGGGCCTGGTTGGTTCAAGATATTT	CATWDGPGWFKIF	TRGV4	TRGJP1	13	9	3	6
TGTGCCACCTGGGACAGTCCCAATTATTATAAGAAACTCTTT	CATWDSPNYYKKLF	TRGV3	TRGJ2	14	9	3	6
TGTGCCACCTGGGACGGGCGTAGTGATTGGATCAAGACGTTT	CATWDGRSDWIKTF	TRGV2	TRGJP2	14	9	4	5
TGTGCCACCTGGGACAGGCCGGGTTATTATAAGAAACTCTTT	CATWDRPGYYKKLF	TRGV3	TRGJ2	14	9	4	5
TGTGCCACCTGGGACGGGCGCAATTATTATAAGAAACTCTTT	CATWDGRNYYKKLF	TRGV2	TRGJ1	14	9	4	5
TGTGCCACCTGGGACGGGCTGGGTTATTATAAGAAACTCTTT	CATWDGLGYYKKLF	TRGV2	TRGJ2	14	9	4	5
TGTGCCTTGTGGGTGGAGTTGGGCAAAAAAATCAAGGTATTT	CALWVELGKKIKVF	TRGV9	TRGJP	14	9	6	3
TGTGCCTTGTGGGAGGTGCATTTGGGCAAAAAAATCAAGGTATTT	CALWEVHLGKKIKVF	TRGV9	TRGJP	15	9	4	5
TGTGCCTTGTGGGTAGAAGAGTTGGGCAAAAAAATCAAGGTATTT	CALWVEELGKKIKVF	TRGV9	TRGJP	15	9	5	4
TGTGCCTTGTGGGCCCGGGAGTTGGGCAAAAAAATCAAGGTATTT	CALWARELGKKIKVF	TRGV9	TRGJP	15	9	5	4
TGTGCCTTGTGGGAGGATGAGTTGGGCAAAAAAATCAAGGTATTT	CALWEDELGKKIKVF	TRGV9	TRGJP	15	9	6	3
TGTGCCTTGTGGGAGTGGGAGTTGGGCAAAAAAATCAAGGTATTT	CALWEWELGKKIKVF	TRGV9	TRGJP	15	9	6	3
TGTGCCTTGTGGATTCAAGAGTTGGGCAAAAAAATCAAGGTATTT	CALWIQELGKKIKVF	TRGV9	TRGJP	15	9	6	3
TGTGCCTTGTGGGAGAGAGGGTTGGGCAAAAAAATCAAGGTATTT	CALWERGLGKKIKVF	TRGV9	TRGJP	15	9	6	3
TGTGCCTTGTGGGACCCCAGAGAGTTGGGCAAAAAAATCAAGGTATTT	CALWDPRELGKKIKVF	TRGV9	TRGJP	16	9	4	5
TGTGCCTTGTGGGAGGTGCTTGTGTTGGGCAAAAAAATCAAGGTATTT	CALWEVLVLGKKIKVF	TRGV9	TRGJP	16	9	4	5
TGTGCCTTGTGGGAGCCGCGGGGGTTGGGCAAAAAAATCAAGGTATTT	CALWEPRGLGKKIKVF	TRGV9	TRGJP	16	9	4	5
TGTGCCTTGTGGGAGGTGCAACGTTTGGGCAAAAAAATCAAGGTATTT	CALWEVQRLGKKIKVF	TRGV9	TRGJP	16	9	5	4
TGTGCCTTGTGGGAGCCTAAAGAGTTGGGCAAAAAAATCAAGGTATTT	CALWEPKELGKKIKVF	TRGV9	TRGJP	16	9	5	4
TGTGCCTTGTGGGATATACAAGAGTTGGGCAAAAAAATCAAGGTATTT	CALWDIQELGKKIKVF	TRGV9	TRGJP	16	9	5	4
TGTGCCTTGTGGGAGGTGCGGGGGTTGGGCAAAAAAATCAAGGTATTT	CALWEVRGLGKKIKVF	TRGV9	TRGJP	16	9	6	3
TGTGCCTTGTGGGAGGATGAAGAGTTGGGCAAAAAAATCAAGGTATTT	CALWEDEELGKKIKVF	TRGV9	TRGJP	16	9	6	3
TGTGCCTTGTGGGAGGTCTCGGGGTTGGGCAAAAAAATCAAGGTATTT	CALWEVSGLGKKIKVF	TRGV9	TRGJP	16	9	6	3
TGTGCCTTGTGGGAGGACTTAGAGTTGGGCAAAAAAATCAAGGTATTT	CALWEDLELGKKIKVF	TRGV9	TRGJP	16	9	6	3
TGTGCCTTGTGGGAGGCAATAGAGTTGGGCAAAAAAATCAAGGTATTT	CALWEAIELGKKIKVF	TRGV9	TRGJP	16	9	6	3
TGTGCCTTGTGGGCCTCTCAAGAGTTGGGCAAAAAAATCAAGGTATTT	CALWASQELGKKIKVF	TRGV9	TRGJP	16	9	1	8
TGTGCCTTGTGGGAACGGAGGGAGTTGGGCAAAAAAATCAAGGTATTT	CALWERRELGKKIKVF	TRGV9	TRGJP	16	9	7	2
TGTGCCTTGTGGGACGGACAAGAGTTGGGCAAAAAAATCAAGGTATTT	CALWDGQELGKKIKVF	TRGV9	TRGJP	16	9	8	1
TGTGCCTTGTGGGAGGTGCGGTGGGAGTTGGGCAAAAAAATCAAGGTATTT	CALWEVRWELGKKIKVF	TRGV9	TRGJP	17	9	2	7
TGTGCCTTGTGGGAGGTGCCCGAAGAGTTGGGCAAAAAAATCAAGGTATTT	CALWEVPEELGKKIKVF	TRGV9	TRGJP	17	9	3	6
TGTGCCTTGTGGGAGGCAAACCAAGAGTTGGGCAAAAAAATCAAGGTATTT	CALWEANQELGKKIKVF	TRGV9	TRGJP	17	9	4	5
TGTGCCTTGTGGGAGGTGCCGTCGGAGTTGGGCAAAAAAATCAAGGTATTT	CALWEVPSELGKKIKVF	TRGV9	TRGJP	17	9	4	5
TGTGCCTTGTGGGAGGTGCGCGCAGAGTTGGGCAAAAAAATCAAGGTATTT	CALWEVRAELGKKIKVF	TRGV9	TRGJP	17	9	5	4
TGTGCCTTGTGGGAGGTGATTGGAGAGTTGGGCAAAAAAATCAAGGTATTT	CALWEVIGELGKKIKVF	TRGV9	TRGJP	17	9	5	4
TGTGCCTTGTGGGAGGTGCAGGACGAGTTGGGCAAAAAAATCAAGGTATTT	CALWEVQDELGKKIKVF	TRGV9	TRGJP	17	9	5	4
TGTGCCTTGTGGGAGGTGTTGGTAGAGTTGGGCAAAAAAATCAAGGTATTT	CALWEVLVELGKKIKVF	TRGV9	TRGJP	17	9	5	4
TGTGCCTTGTGGGAGGTGCCGAAAGAGTTGGGCAAAAAAATCAAGGTATTT	CALWEVPKELGKKIKVF	TRGV9	TRGJP	17	9	5	4
TGTGCCTTGTGGGAGGTGCCTCTGGAGTTGGGCAAAAAAATCAAGGTATTT	CALWEVPLELGKKIKVF	TRGV9	TRGJP	17	9	5	4
TGTGCCTTGTGGGAGGTGATGCAAGAGTTGGGCAAAAAAATCAAGGTATTT	CALWEVMQELGKKIKVF	TRGV9	TRGJP	17	9	6	3
TGTGCCTTGTGGGAGTCCTTACAAGAGTTGGGCAAAAAAATCAAGGTATTT	CALWESLQELGKKIKVF	TRGV9	TRGJP	17	9	6	3
TGTGCCTTGTGGGAGCCGAGTCAAGAGTTGGGCAAAAAAATCAAGGTATTT	CALWEPSQELGKKIKVF	TRGV9	TRGJP	17	9	6	3
TGTGCCTTGTGGGAGGTAGAACGAGAGTTGGGCAAAAAAATCAAGGTATTT	CALWEVERELGKKIKVF	TRGV9	TRGJP	17	9	6	3
TGTGCCTTGTGGGAGGTGCTCCCAGAGTTGGGCAAAAAAATCAAGGTATTT	CALWEVLPELGKKIKVF	TRGV9	TRGJP	17	9	7	2
TGTGCCTTGTGGGAGGTGGTAGGGGAGTTGGGCAAAAAAATCAAGGTATTT	CALWEVVGELGKKIKVF	TRGV9	TRGJP	17	9	7	2
TGTGCCTTGTGGGAGGAACCACAAGAGTTGGGCAAAAAAATCAAGGTATTT	CALWEEPQELGKKIKVF	TRGV9	TRGJP	17	9	7	2
TGTGCCTTGTGGGAGGTTATTGAGGAGTTGGGCAAAAAAATCAAGGTATTT	CALWEVIEELGKKIKVF	TRGV9	TRGJP	17	9	7	2
TGTGCCTTGTGGGAGGTGCAGTCCCAAGAGTTGGGCAAAAAAATCAAGGTATTT	CALWEVQSQELGKKIKVF	TRGV9	TRGJP	18	9	4	5
TGTGCCTTGTGGGAGGCCCGTAAGAAACTCTTT	CALWEARKKLF	TRGV9	TRGJ2	11	8	3	5
TGTGCCTTGTGGGAGGTTAATAAGAAACTCTTT	CALWEVNKKLF	TRGV9	TRGJ2	11	8	4	4
TGTGCCACCTGGGATCATTATAAGAAACTCTTT	CATWDHYKKLF	TRGV4	TRGJ2	11	8	5	3
TGTGCCACCTGGGCTTATTATAAGAAACTCTTT	CATWAYYKKLF	TRGV4	TRGJ2	11	8	4	4
TGTGCCTTGTGGGAGGTGCGGAGGAAACTCTTT	CALWEVRRKLF	TRGV9	TRGJ2	11	8	5	3
TGTGCCACCTGGGATAGCTATAAGAAACTCTTT	CATWDSYKKLF	TRGV8	TRGJ2	11	8	5	3
TGTGCCACCTGGGATAGGCATTATAAGAAACTCTTT	CATWDRHYKKLF	TRGV8	TRGJ2	12	8	6	2
TGTGCCACCTGGGACAGGCCCCGGTATAAGAAACTCTTT	CATWDRPRYKKLF	TRGV3	TRGJ2	13	8	3	5
TGTGCCACCTGGGATACAAATTATTATAAGAAACTCTTT	CATWDTNYYKKLF	TRGV3	TRGJ2	13	8	3	5
TGTGCCACCTGGGACGGGACTTATTATAAGAAACTCTTT	CATWDGTYYKKLF	TRGV2	TRGJ2	13	8	4	4
TGTGCCACCTGGGACGGGCTTGATTATAAGAAACTCTTT	CATWDGLDYKKLF	TRGV2	TRGJ1	13	8	4	4
TGTGCCACCTGGGATCGGAGTGATTGGATCAAGACGTTT	CATWDRSDWIKTF	TRGV4	TRGJP2	13	8	5	3
TGTGCCACCTGGGACCTGAATTATTATAAGAAACTCTTT	CATWDLNYYKKLF	TRGV4	TRGJ2	13	8	5	3
TGTGCCTTGTGGGAGGTGCGTTATTATAAGAAACTCTTT	CALWEVRYYKKLF	TRGV9	TRGJ2	13	8	5	3
TGTGCCACCTGGGACAGGCACTATTATAAGAAACTCTTT	CATWDRHYYKKLF	TRGV5	TRGJ2	13	8	5	3
TGTGCCACCTGGGACAGGCTCGGTTATAAGAAACTCTTT	CATWDRLGYKKLF	TRGV3	TRGJ2	13	8	5	3
TGTGCCACCTGGGATGGGCCGCGTTATAAGAAACTCTTT	CATWDGPRYKKLF	TRGV4	TRGJ2	13	8	3	5
TGTGCCTTGTGGGAGGGCAATTATTATAAGAAACTCTTT	CALWEGNYYKKLF	TRGV9	TRGJ1	13	8	7	1
TGTGCCTTGTGGGAGGTGCAGGGATATAAGAAACTCTTT	CALWEVQGYKKLF	TRGV9	TRGJ2	13	8	6	2
TGTGCCACCTGGGACAGGCGGGGCTATAAGAAACTCTTT	CATWDRRGYKKLF	TRGV3	TRGJ2	13	8	7	1
TGTGCCTTGTGGGAGGTGCAGGGTTATTATAAGAAACTCTTT	CALWEVQGYYKKLF	TRGV9	TRGJ2	14	8	3	5
TGTGCCACCTGGGACGGGTTGAATTATTATAAGAAACTCTTT	CATWDGLNYYKKLF	TRGV2	TRGJ2	14	8	4	4
TGTGCCACCTGGGACGGGCCATCTGATTGGATCAAGACGTTT	CATWDGPSDWIKTF	TRGV2	TRGJP2	14	8	5	3
TGTGCCTTGTGGGAGGTGCCGCTGGGCAAAAAAATCAAGGTATTT	CALWEVPLGKKIKVF	TRGV9	TRGJP	15	8	4	4
TGTGCCTTGTGGAGGGAAGAGTTGGGCAAAAAAATCAAGGTATTT	CALWREELGKKIKVF	TRGV9	TRGJP	15	8	4	4
TGTGCCACCTGGGACGGGCCGGGTAGTGATTGGATCAAGACGTTT	CATWDGPGSDWIKTF	TRGV2	TRGJP2	15	8	4	4
TGTGCCTTGTGGGATAAAGAGTTGGGCAAAAAAATCAAGGTATTT	CALWDKELGKKIKVF	TRGV9	TRGJP	15	8	5	3
TGTGCCTTGTGGGGTGGAGAGTTGGGCAAAAAAATCAAGGTATTT	CALWGGELGKKIKVF	TRGV9	TRGJP	15	8	5	3
TGTGCCTTGTGGGGGGTCGAGTTGGGCAAAAAAATCAAGGTATTT	CALWGVELGKKIKVF	TRGV9	TRGJP	15	8	6	2
TGTGCCTTGTGGGAGGTGAAAGGGTTGGGCAAAAAAATCAAGGTATTT	CALWEVKGLGKKIKVF	TRGV9	TRGJP	16	8	3	5
TGTGCCTTGTGGGGCCGGCAAGAGTTGGGCAAAAAAATCAAGGTATTT	CALWGRQELGKKIKVF	TRGV9	TRGJP	16	8	3	5
TGTGCCTTGTGGGCCCGGCAAGAGTTGGGCAAAAAAATCAAGGTATTT	CALWARQELGKKIKVF	TRGV9	TRGJP	16	8	4	4
TGTGCCTTGTGGGAGGTGATAGGGTTGGGCAAAAAAATCAAGGTATTT	CALWEVIGLGKKIKVF	TRGV9	TRGJP	16	8	4	4
TGTGCCTTGTGGGCGACACAAGAGTTGGGCAAAAAAATCAAGGTATTT	CALWATQELGKKIKVF	TRGV9	TRGJP	16	8	4	4
TGTGCCTTGTGGGAGTCTGAGGAGTTGGGCAAAAAAATCAAGGTATTT	CALWESEELGKKIKVF	TRGV9	TRGJP	16	8	4	4
TGTGCCTTGTGGGAGGTGCGGCAGTTGGGCAAAAAAATCAAGGTATTT	CALWEVRQLGKKIKVF	TRGV9	TRGJP	16	8	5	3
TGTGCCTTGTGGGACCGGGGAGAGTTGGGCAAAAAAATCAAGGTATTT	CALWDRGELGKKIKVF	TRGV9	TRGJP	16	8	5	3
TGTGCCTTGTGGGAGTCCCTGGAGTTGGGCAAAAAAATCAAGGTATTT	CALWESLELGKKIKVF	TRGV9	TRGJP	16	8	5	3
TGTGCCTTGTGGGGCCTGCAAGAGTTGGGCAAAAAAATCAAGGTATTT	CALWGLQELGKKIKVF	TRGV9	TRGJP	16	8	5	3
TGTGCCTTGTGGGAGGTGCACAGGTTGGGCAAAAAAATCAAGGTATTT	CALWEVHRLGKKIKVF	TRGV9	TRGJP	16	8	5	3
TGTGCCTTGTGGGGGAAGCAAGAGTTGGGCAAAAAAATCAAGGTATTT	CALWGKQELGKKIKVF	TRGV9	TRGJP	16	8	8	0
TGTGCCTTGTGGGAGGTGCACCAGTTGGGCAAAAAAATCAAGGTATTT	CALWEVHQLGKKIKVF	TRGV9	TRGJP	16	8	6	2
TGTGCCTTGTGGGCACAGCAGGAGTTGGGCAAAAAAATCAAGGTATTT	CALWAQQELGKKIKVF	TRGV9	TRGJP	16	8	6	2
TGTGCCTTGTGGGAGGAGTTGGAGTTGGGCAAAAAAATCAAGGTATTT	CALWEELELGKKIKVF	TRGV9	TRGJP	16	8	7	1
TGTGCCTTGTGGGCCCTTCAAGAGTTGGGCAAAAAAATCAAGGTATTT	CALWALQELGKKIKVF	TRGV9	TRGJP	16	8	7	1
TGTGCCTTGTGGGAGACAACACAAGAGTTGGGCAAAAAAATCAAGGTATTT	CALWETTQELGKKIKVF	TRGV9	TRGJP	17	8	2	6
TGTGCCTTGTGGGAATCCCCGCAAGAGTTGGGCAAAAAAATCAAGGTATTT	CALWESPQELGKKIKVF	TRGV9	TRGJP	17	8	3	5
TGTGCCTTGTGGGAGGTAGGAGGGGAGTTGGGCAAAAAAATCAAGGTATTT	CALWEVGGELGKKIKVF	TRGV9	TRGJP	17	8	3	5
TGTGCCTTGTGGGAGGTGCCAGTCGAGTTGGGCAAAAAAATCAAGGTATTT	CALWEVPVELGKKIKVF	TRGV9	TRGJP	17	8	3	5
TGTGCCTTGTGGGAGGGGGCGCAAGAGTTGGGCAAAAAAATCAAGGTATTT	CALWEGAQELGKKIKVF	TRGV9	TRGJP	17	8	3	5
TGTGCCTTGTGGGAGGTCTCCGAGGAGTTGGGCAAAAAAATCAAGGTATTT	CALWEVSEELGKKIKVF	TRGV9	TRGJP	17	8	3	5
TGTGCCTTGTGGGAGGTGCCCACAGAGTTGGGCAAAAAAATCAAGGTATTT	CALWEVPTELGKKIKVF	TRGV9	TRGJP	17	8	4	4
TGTGCCTTGTGGGAGACCCTCCAAGAGTTGGGCAAAAAAATCAAGGTATTT	CALWETLQELGKKIKVF	TRGV9	TRGJP	17	8	4	4
TGTGCCTTGTGGGAGGCCCCGGGGGAGTTGGGCAAAAAAATCAAGGTATTT	CALWEAPGELGKKIKVF	TRGV9	TRGJP	17	8	4	4
TGTGCCTTGTGGGAGGTGAAGGGTGAGTTGGGCAAAAAAATCAAGGTATTT	CALWEVKGELGKKIKVF	TRGV9	TRGJP	17	8	4	4
TGTGCCTTGTGGGAGACCTCGCAAGAGTTGGGCAAAAAAATCAAGGTATTT	CALWETSQELGKKIKVF	TRGV9	TRGJP	17	8	4	4
TGTGCCTTGTGGGAGGTGGAGGAAGAGTTGGGCAAAAAAATCAAGGTATTT	CALWEVEEELGKKIKVF	TRGV9	TRGJP	17	8	5	3
TGTGCCTTGTGGGAGGTGCTCAAAGAGTTGGGCAAAAAAATCAAGGTATTT	CALWEVLKELGKKIKVF	TRGV9	TRGJP	17	8	5	3
TGTGCCTTGTGGGAGACGAAGCAAGAGTTGGGCAAAAAAATCAAGGTATTT	CALWETKQELGKKIKVF	TRGV9	TRGJP	17	8	5	3
TGTGCCTTGTGGGAGGCCGACCAAGAGTTGGGCAAAAAAATCAAGGTATTT	CALWEADQELGKKIKVF	TRGV9	TRGJP	17	8	5	3
TGTGCCTTGTGGGAGGTGCCGGCCGAGTTGGGCAAAAAAATCAAGGTATTT	CALWEVPAELGKKIKVF	TRGV9	TRGJP	17	8	5	3
TGTGCCTTGTGGGAGCCTACCCAAGAGTTGGGCAAAAAAATCAAGGTATTT	CALWEPTQELGKKIKVF	TRGV9	TRGJP	17	8	6	2
TGTGCCTTGTGGGAGGTGTATCAAGAGTTGGGCAAAAAAATCAAGGTATTT	CALWEVYQELGKKIKVF	TRGV9	TRGJP	17	8	6	2
TGTGCCTTGTGGGAGGTGAGCGGGGAGTTGGGCAAAAAAATCAAGGTATTT	CALWEVSGELGKKIKVF	TRGV9	TRGJP	17	8	6	2
TGTGCCTTGTGGGAGGTCATTAGGGAGTTGGGCAAAAAAATCAAGGTATTT	CALWEVIRELGKKIKVF	TRGV9	TRGJP	17	8	7	1
TGTGCCTTGTGGGAGGTGCCCCTCCAAGAGTTGGGCAAAAAAATCAAGGTATTT	CALWEVPLQELGKKIKVF	TRGV9	TRGJP	18	8	4	4
TGTGCCTTGTGGGAGGGAAAGAAACTCTTT	CALWEGKKLF	TRGV9	TRGJ2	10	7	5	2
TGTGCCACCTGGGAAGGGTATAAGAAACTCTTT	CATWEGYKKLF	TRGV2	TRGJ2	11	7	3	4
TGTGCCTTGTGGGAGGGCCGAAAGAAACTCTTT	CALWEGRKKLF	TRGV9	TRGJ1	11	7	4	3
TGTGCCTTGTGGGAGGCCCATAAGAAACTCTTT	CALWEAHKKLF	TRGV9	TRGJ2	11	7	4	3
TGTGCCTTGTGGGACTATTATAAGAAACTCTTT	CALWDYYKKLF	TRGV9	TRGJ2	11	7	4	3
TGTGCCTTGTGGGAGGTGCCAAAGAAACTCTTT	CALWEVPKKLF	TRGV9	TRGJ2	11	7	4	3
TGTGCCACCTGGGACGGGCGAAAGAAACTCTTT	CATWDGRKKLF	TRGV4	TRGJ2	11	7	3	4
TGTGCCACCTGGGAGAGGTATAAGAAACTCTTT	CATWERYKKLF	TRGV2	TRGJ2	11	7	5	2
TGTGCCTTGTGGGAGGTCGGGAAGAAACTCTTT	CALWEVGKKLF	TRGV9	TRGJ2	11	7	6	1
TGTGCCTTGTGGGAGAATTATTATAAGAAACTCTTT	CALWENYYKKLF	TRGV9	TRGJ2	12	7	2	5
TGTGCCACCTGGGACGGTGATTGGATCAAGACGTTT	CATWDGDWIKTF	TRGV2	TRGJP2	12	7	2	5
TGTGCCACCTGGGACCTTTATTATAAGAAACTCTTT	CATWDLYYKKLF	TRGV2	TRGJ2	12	7	3	4
TGTGCCACCTGGGATGGAGATTATAAGAAACTCTTT	CATWDGDYKKLF	TRGV4	TRGJ2	12	7	5	2
TGTGCCACCTGGGACGAGTATTATAAGAAACTCTTT	CATWDEYYKKLF	TRGV3	TRGJ2	12	7	4	3
TGTGCCTTGTGGGAGGTGCCTTATAAGAAACTCTTT	CALWEVPYKKLF	TRGV9	TRGJ1	12	7	5	2
TGTGCCACCTGGGACAGGCCTCATTATAAGAAACTCTTT	CATWDRPHYKKLF	TRGV3	TRGJ1	13	7	2	5
TGTGCCACCTGGGACGGGCCAAATTATAAGAAACTCTTT	CATWDGPNYKKLF	TRGV2	TRGJ1	13	7	2	5
TGTGCCACCTGGGATTCGAATTATTATAAGAAACTCTTT	CATWDSNYYKKLF	TRGV8	TRGJ2	13	7	2	5
TGTGCCTTAAAAGAGTTGGGCAAAAAAATCAAGGTATTT	CALKELGKKIKVF	TRGV9	TRGJP	13	7	3	4
TGTGCCACCTGGGGTAGTAGTGATTGGATCAAGACGTTT	CATWGSSDWIKTF	TRGV3	TRGJP2	13	7	3	4
TGTGCCACCTGGGATCGGTATTATTATAAGAAACTCTTT	CATWDRYYYKKLF	TRGV4	TRGJ2	13	7	4	3
TGTGCCACCTGGGATGGTTTAGGTTGGTTCAAGATATTT	CATWDGLGWFKIF	TRGV4	TRGJP1	13	7	4	3
TGTGCCACCTGGGATAGAATTTATTATAAGAAACTCTTT	CATWDRIYYKKLF	TRGV8	TRGJ2	13	7	4	3
TGTGCCACCTGGGACAGCCCTTATTATAAGAAACTCTTT	CATWDSPYYKKLF	TRGV3	TRGJ2	13	7	5	2
TGTGCCACCTGGGACAGGCTGAGGTATAAGAAACTCTTT	CATWDRLRYKKLF	TRGV3	TRGJ2	13	7	5	2
TGTGCCTTGTGGGAGGCGTTGGGCAAAAAAATCAAGGTATTT	CALWEALGKKIKVF	TRGV9	TRGJP	14	7	3	4
TGTGCCACCTGGGACGGGCCGCACTATTATAAGAAACTCTTT	CATWDGPHYYKKLF	TRGV2	TRGJ2	14	7	3	4
TGTGCCACCTGGGATGGGCCGGATTATTATAAGAAACTCTTT	CATWDGPDYYKKLF	TRGV4	TRGJ2	14	7	4	3
TGTGCCACCTGGGACAGGCCTTATTATTATAAGAAACTCTTT	CATWDRPYYYKKLF	TRGV5	TRGJ2	14	7	4	3
TGTGCCTTGTGGTCTGAGTTGGGCAAAAAAATCAAGGTATTT	CALWSELGKKIKVF	TRGV9	TRGJP	14	7	5	2
TGTGCCACCTGGGATAGTTCGAATTATTATAAGAAACTCTTT	CATWDSSNYYKKLF	TRGV8	TRGJ2	14	7	5	2
TGTGCCTTGTGGCAGCAAGAGTTGGGCAAAAAAATCAAGGTATTT	CALWQQELGKKIKVF	TRGV9	TRGJP	15	7	3	4
TGTGCCTTGTGGATGCAAGAGTTGGGCAAAAAAATCAAGGTATTT	CALWMQELGKKIKVF	TRGV9	TRGJP	15	7	3	4
TGTGCCTTGTGGGCTGAAGAGTTGGGCAAAAAAATCAAGGTATTT	CALWAEELGKKIKVF	TRGV9	TRGJP	15	7	3	4
TGTGCCTTGTGGGTCCTGGAGTTGGGCAAAAAAATCAAGGTATTT	CALWVLELGKKIKVF	TRGV9	TRGJP	15	7	4	3
TGTGCCTTGTGGGAGGTGTCTTTGGGCAAAAAAATCAAGGTATTT	CALWEVSLGKKIKVF	TRGV9	TRGJP	15	7	4	3
TGTGCCTTGTGGGAGGTGCAAATGGGCAAAAAAATCAAGGTATTT	CALWEVQMGKKIKVF	TRGV9	TRGJP	15	7	4	3
TGTGCCACCTGGGACGGATATAGTAGTGATTGGATCAAGACGTTT	CATWDGYSSDWIKTF	TRGV2	TRGJP2	15	7	4	3
TGTGCCTTGTGGGAGGGAAAGTTGGGCAAAAAAATCAAGGTATTT	CALWEGKLGKKIKVF	TRGV9	TRGJP	15	7	5	2
TGTGCCTTGTGGGAGTTTGAGTTGGGCAAAAAAATCAAGGTATTT	CALWEFELGKKIKVF	TRGV9	TRGJP	15	7	5	2
TGTGCCTTGTGGTACCAAGAGTTGGGCAAAAAAATCAAGGTATTT	CALWYQELGKKIKVF	TRGV9	TRGJP	15	7	5	2
TGTGCCACCTGGGACAGGCGCGGTAGTGATTGGATCAAGACGTTT	CATWDRRGSDWIKTF	TRGV3	TRGJP2	15	7	5	2
TGTGCCTTGTGGGCGGCAGAGTTGGGCAAAAAAATCAAGGTATTT	CALWAAELGKKIKVF	TRGV9	TRGJP	15	7	6	1
TGTGCCTTGTGGGTAACGGAGTTGGGCAAAAAAATCAAGGTATTT	CALWVTELGKKIKVF	TRGV9	TRGJP	15	7	6	1
TGTGCCTTGTGGGAGGTGCTACAGTTGGGCAAAAAAATCAAGGTATTT	CALWEVLQLGKKIKVF	TRGV9	TRGJP	16	7	3	4
TGTGCCTTGTGGGAGGCCCGAGGGTTGGGCAAAAAAATCAAGGTATTT	CALWEARGLGKKIKVF	TRGV9	TRGJP	16	7	3	4
TGTGCCTTGTGGGGGGGGCAAGAGTTGGGCAAAAAAATCAAGGTATTT	CALWGGQELGKKIKVF	TRGV9	TRGJP	16	7	3	4
TGTGCCTTGTGGGAGACCTCGGAGTTGGGCAAAAAAATCAAGGTATTT	CALWETSELGKKIKVF	TRGV9	TRGJP	16	7	4	3
TGTGCCTTGTGGGCCGTACAAGAGTTGGGCAAAAAAATCAAGGTATTT	CALWAVQELGKKIKVF	TRGV9	TRGJP	16	7	4	3
TGTGCCTTGTGGGCAGAACAAGAGTTGGGCAAAAAAATCAAGGTATTT	CALWAEQELGKKIKVF	TRGV9	TRGJP	16	7	4	3
TGTGCCTTGTGGGCCCCGCAAGAGTTGGGCAAAAAAATCAAGGTATTT	CALWAPQELGKKIKVF	TRGV9	TRGJP	16	7	4	3
TGTGCCTTGTGGGAGCCCTCGGAGTTGGGCAAAAAAATCAAGGTATTT	CALWEPSELGKKIKVF	TRGV9	TRGJP	16	7	4	3
TGTGCCTTGTGGGTAAGTCAAGAGTTGGGCAAAAAAATCAAGGTATTT	CALWVSQELGKKIKVF	TRGV9	TRGJP	16	7	4	3
TGTGCCTTGTGGGAGGTGGGAAGGTTGGGCAAAAAAATCAAGGTATTT	CALWEVGRLGKKIKVF	TRGV9	TRGJP	16	7	4	3
TGTGCCTTGTGGGAAAAGGGGGAGTTGGGCAAAAAAATCAAGGTATTT	CALWEKGELGKKIKVF	TRGV9	TRGJP	16	7	4	3
TGTGCCTTGTGGGAGAAGGAGGAGTTGGGCAAAAAAATCAAGGTATTT	CALWEKEELGKKIKVF	TRGV9	TRGJP	16	7	5	2
TGTGCCTTGTGGGAGGACGGTGAGTTGGGCAAAAAAATCAAGGTATTT	CALWEDGELGKKIKVF	TRGV9	TRGJP	16	7	5	2
TGTGCCTTGTGGGAGGTGCGGGTGTTGGGCAAAAAAATCAAGGTATTT	CALWEVRVLGKKIKVF	TRGV9	TRGJP	16	7	5	2
TGTGCCTTGTGGGAGGGCTTGGAGTTGGGCAAAAAAATCAAGGTATTT	CALWEGLELGKKIKVF	TRGV9	TRGJP	16	7	5	2
TGTGCCTTGTGGGAGGGTGCGGAGTTGGGCAAAAAAATCAAGGTATTT	CALWEGAELGKKIKVF	TRGV9	TRGJP	16	7	5	2
TGTGCCTTGTGGGAGGTCCACACAGAGTTGGGCAAAAAAATCAAGGTATTT	CALWEVHTELGKKIKVF	TRGV9	TRGJP	17	7	2	5
TGTGCCTTGTGGGAGGCGCACCAAGAGTTGGGCAAAAAAATCAAGGTATTT	CALWEAHQELGKKIKVF	TRGV9	TRGJP	17	7	2	5
TGTGCCTTGTGGGAGGCTGGGCAAGAGTTGGGCAAAAAAATCAAGGTATTT	CALWEAGQELGKKIKVF	TRGV9	TRGJP	17	7	3	4
TGTGCCTTGTGGGAGGGAGAGCAAGAGTTGGGCAAAAAAATCAAGGTATTT	CALWEGEQELGKKIKVF	TRGV9	TRGJP	17	7	3	4
TGTGCCTTGTGGGAAGCGGGGGGAGAGTTGGGCAAAAAAATCAAGGTATTT	CALWEAGGELGKKIKVF	TRGV9	TRGJP	17	7	3	4
TGTGCCTTGTGGGAGGTGCATTCAGAGTTGGGCAAAAAAATCAAGGTATTT	CALWEVHSELGKKIKVF	TRGV9	TRGJP	17	7	3	4
TGTGCCTTGTGGGAGCCGGGGCAAGAGTTGGGCAAAAAAATCAAGGTATTT	CALWEPGQELGKKIKVF	TRGV9	TRGJP	17	7	3	4
TGTGCCTTGTGGGAGTCTTCGCAAGAGTTGGGCAAAAAAATCAAGGTATTT	CALWESSQELGKKIKVF	TRGV9	TRGJP	17	7	3	4
TGTGCCACCTGGGATGGGCCGTATCATAGTAGTGATTGGATCAAGACGTTT	CATWDGPYHSSDWIKTF	TRGV4	TRGJP2	17	7	4	3
TGTGCCTTGTGGGAGCCCGCGCAAGAGTTGGGCAAAAAAATCAAGGTATTT	CALWEPAQELGKKIKVF	TRGV9	TRGJP	17	7	4	3
TGTGCCTTGTGGGAGACCCAGCAAGAGTTGGGCAAAAAAATCAAGGTATTT	CALWETQQELGKKIKVF	TRGV9	TRGJP	17	7	4	3
TGTGCCTTGTGGGAGGTGCATGTAGAGTTGGGCAAAAAAATCAAGGTATTT	CALWEVHVELGKKIKVF	TRGV9	TRGJP	17	7	4	3
TGTGCCTTGTGGGAGGTGGTGCGTGAGTTGGGCAAAAAAATCAAGGTATTT	CALWEVVRELGKKIKVF	TRGV9	TRGJP	17	7	4	3
TGTGCCTTGTGGGAGGACATCCAAGAGTTGGGCAAAAAAATCAAGGTATTT	CALWEDIQELGKKIKVF	TRGV9	TRGJP	17	7	4	3
TGTGCCTTGTGGGAGGGAATTCAAGAGTTGGGCAAAAAAATCAAGGTATTT	CALWEGIQELGKKIKVF	TRGV9	TRGJP	17	7	4	3
TGTGCCTTGTGGGAGTTACCTCAAGAGTTGGGCAAAAAAATCAAGGTATTT	CALWELPQELGKKIKVF	TRGV9	TRGJP	17	7	4	3
TGTGCCTTGTGGGAGGTCTGGCAAGAGTTGGGCAAAAAAATCAAGGTATTT	CALWEVWQELGKKIKVF	TRGV9	TRGJP	17	7	4	3
TGTGCCTTGTGGGAAATACCACAAGAGTTGGGCAAAAAAATCAAGGTATTT	CALWEIPQELGKKIKVF	TRGV9	TRGJP	17	7	4	3
TGTGCCTTGTGGGAGGCTCCGCGGGAGTTGGGCAAAAAAATCAAGGTATTT	CALWEAPRELGKKIKVF	TRGV9	TRGJP	17	7	5	2
TGTGCCTTGTGGGAGTTATCTCAAGAGTTGGGCAAAAAAATCAAGGTATTT	CALWELSQELGKKIKVF	TRGV9	TRGJP	17	7	5	2
TGTGCCTTGTGGGAGGTGAAAAAAGAGTTGGGCAAAAAAATCAAGGTATTT	CALWEVKKELGKKIKVF	TRGV9	TRGJP	17	7	5	2
TGTGCCTTGTGGGAGAACCGACAAGAGTTGGGCAAAAAAATCAAGGTATTT	CALWENRQELGKKIKVF	TRGV9	TRGJP	17	7	5	2
TGTGCCTTGTGGGAGGTTGGGGAAGAGTTGGGCAAAAAAATCAAGGTATTT	CALWEVGEELGKKIKVF	TRGV9	TRGJP	17	7	5	2
TGTGCCTTGTGGGAAGCCCCGGAGGAGTTGGGCAAAAAAATCAAGGTATTT	CALWEAPEELGKKIKVF	TRGV9	TRGJP	17	7	5	2
TGTGCCTTGTGGGAGGCCGTCCAAGAGTTGGGCAAAAAAATCAAGGTATTT	CALWEAVQELGKKIKVF	TRGV9	TRGJP	17	7	5	2
TGTGCCTTGTGGGAGGGGGATCAAGAGTTGGGCAAAAAAATCAAGGTATTT	CALWEGDQELGKKIKVF	TRGV9	TRGJP	17	7	5	2
TGTGCCTTGTGGGAGGCGCTGGGTGAGTTGGGCAAAAAAATCAAGGTATTT	CALWEALGELGKKIKVF	TRGV9	TRGJP	17	7	7	0
TGTGCCTTGTGGGAGGCGCCTCGGCAAGAGTTGGGCAAAAAAATCAAGGTATTT	CALWEAPRQELGKKIKVF	TRGV9	TRGJP	18	7	4	3
TGTGCCTTGTGGGAGGTGCAGGGTGGAGAGTTGGGCAAAAAAATCAAGGTATTT	CALWEVQGGELGKKIKVF	TRGV9	TRGJP	18	7	4	3
TGTGCCTTGTGGGAGGCCCCCCCGCAAGAGTTGGGCAAAAAAATCAAGGTATTT	CALWEAPPQELGKKIKVF	TRGV9	TRGJP	18	7	1	6
TGTGCCACCTGGGACGGTAAGAAACTCTTT	CATWDGKKLF	TRGV2	TRGJ2	10	6	4	2
TGTGCCTTGTGGGAGGCCAATAAGAAACTCTTT	CALWEANKKLF	TRGV9	TRGJ2	11	6	2	4
TGTGCCACCTGGGACGGGCTTAAGAAACTCTTT	CATWDGLKKLF	TRGV2	TRGJ2	11	6	2	4
TGTGCCACCTGGGACAGACCTAAGAAACTCTTT	CATWDRPKKLF	TRGV5	TRGJ2	11	6	2	4
TGTGCCACCTGGGTTTATTATAAGAAACTCTTT	CATWVYYKKLF	TRGV4	TRGJ2	11	6	5	1
TGTGCCACCTGGGATGGTTGGTTCAAGATATTT	CATWDGWFKIF	TRGV4	TRGJP1	11	6	4	2
TGTGCCACCTGGCTTTATTATAAGAAACTCTTT	CATWLYYKKLF	TRGV4	TRGJ2	11	6	4	2
TGTGCCTTGTGGGAGGTGCACAAGAAACTCTTT	CALWEVHKKLF	TRGV9	TRGJ2	11	6	3	3
TGTGCCACCTGGGACATTTATAAGAAACTCTTT	CATWDIYKKLF	TRGV2	TRGJ2	11	6	3	3
TGTGCCACCTGGGACGGGCTTGAGAAACTCTTT	CATWDGLEKLF	TRGV2	TRGJ2	11	6	3	3
TGTGCCACCTGGGATGCTTATAAGAAACTCTTT	CATWDAYKKLF	TRGV4	TRGJ2	11	6	3	3
TGTGCCACCTGGGACAGGCGCGGGAAACTCTTT	CATWDRRGKLF	TRGV5	TRGJ2	11	6	4	2
TGTGCCACCTGGGACAGTCATAAGAAACTCTTT	CATWDSHKKLF	TRGV5	TRGJ2	11	6	4	2
TGTGCCACCTGGGACAGGCGGAAGAAACTCTTT	CATWDRRKKLF	TRGV5	TRGJ2	11	6	4	2
TGTGCCACCTGGGACAGGCGGGAGAAACTCTTT	CATWDRREKLF	TRGV5	TRGJ2	11	6	4	2
TGTGCCACCTGGGATACCTATAAGAAACTCTTT	CATWDTYKKLF	TRGV8	TRGJ2	11	6	4	2
TGTGCCACCTGGGAGTATTATAAGAAACTCTTT	CATWEYYKKLF	TRGV5	TRGJ2	11	6	6	0
TGTGCCTTGTGGGAGGTGCTCTATAAGAAACTCTTT	CALWEVLYKKLF	TRGV9	TRGJ2	12	6	2	4
TGTGCCACCTGGGATAGTGATTGGATCAAGACGTTT	CATWDSDWIKTF	TRGV8	TRGJP2	12	6	2	4
TGTGCCACCTGGGATGGGCCAAATAAGAAACTCTTT	CATWDGPNKKLF	TRGV4	TRGJ2	12	6	4	2
TGTGCCACCTGGGATGATTATTATAAGAAACTCTTT	CATWDDYYKKLF	TRGV8	TRGJ2	12	6	3	3
TGTGCCACCTGGGATTATTATTATAAGAAACTCTTT	CATWDYYYKKLF	TRGV3	TRGJ2	12	6	4	2
TGTGCCACCTGGACCAATTATTATAAGAAACTCTTT	CATWTNYYKKLF	TRGV8	TRGJ2	12	6	4	2
TGTGCCACCTGGGATCATTATTATAAGAAACTCTTT	CATWDHYYKKLF	TRGV4	TRGJ2	12	6	2	4
TGTGCCACCTGGGATTTTTATTATAAGAAACTCTTT	CATWDFYYKKLF	TRGV4	TRGJ2	12	6	2	4
TGTGCCTTGTGGGAGGATTATTATAAGAAACTCTTT	CALWEDYYKKLF	TRGV9	TRGJ2	12	6	5	1
TGTGCCACCTGGGACAGGCGCCATTATAAGAAACTCTTT	CATWDRRHYKKLF	TRGV3	TRGJ2	13	6	1	5
TGTGCCACCTGGGACCCCAATTATTATAAGAAACTCTTT	CATWDPNYYKKLF	TRGV8	TRGJ2	13	6	1	5
TGTGCCACCTGGGACGGGCGTAATTATAAGAAACTCTTT	CATWDGRNYKKLF	TRGV2	TRGJ2	13	6	2	4
TGTGCCACCTGGGATGCGAATTATTATAAGAAACTCTTT	CATWDANYYKKLF	TRGV4	TRGJ2	13	6	5	1
TGTGCCACCTGGGACGGGCCTCATTATAAGAAACTCTTT	CATWDGPHYKKLF	TRGV4	TRGJ2	13	6	4	2
TGTGCCTTGTGGGAGGTGCTCTATTATAAGAAACTCTTT	CALWEVLYYKKLF	TRGV9	TRGJ2	13	6	3	3
TGTGCCTTGTGGGAGGTTTATTATTATAAGAAACTCTTT	CALWEVYYYKKLF	TRGV9	TRGJ2	13	6	3	3
TGTGCCTTGTGGGAGGTGCCTTATTATAAGAAACTCTTT	CALWEVPYYKKLF	TRGV9	TRGJ2	13	6	3	3
TGTGCCACCTGGGACAGGCCGAGTTATAAGAAACTCTTT	CATWDRPSYKKLF	TRGV5	TRGJ2	13	6	3	3
TGTGCCACCTGGGACGAAGGGTATTATAAGAAACTCTTT	CATWDEGYYKKLF	TRGV3	TRGJ2	13	6	3	3
TGTGCCACCTGGGACACTCATTATTATAAGAAACTCTTT	CATWDTHYYKKLF	TRGV5	TRGJ2	13	6	3	3
TGTGCCACCTGGGATGGGATTTATTATAAGAAACTCTTT	CATWDGIYYKKLF	TRGV4	TRGJ2	13	6	3	3
TGTGCCTTGTGGGAGGTGGGCAAAAAAATCAAGGTATTT	CALWEVGKKIKVF	TRGV9	TRGJP	13	6	4	2
TGTGCCACCTGGGACGTGAATTATTATAAGAAACTCTTT	CATWDVNYYKKLF	TRGV2	TRGJ2	13	6	4	2
TGTGCCACCTGGGACAGGCCCGATTATAAGAAACTCTTT	CATWDRPDYKKLF	TRGV5	TRGJ2	13	6	4	2
TGTGCCACCTGGGATGGCCAGGGGTATAAGAAACTCTTT	CATWDGQGYKKLF	TRGV4	TRGJ2	13	6	2	4
TGTGCCTTGTGGAAGTTGGGCAAAAAAATCAAGGTATTT	CALWKLGKKIKVF	TRGV9	TRGJP	13	6	5	1
TGTGCCTTGTGGGAGGGACCCTATTATAAGAAACTCTTT	CALWEGPYYKKLF	TRGV9	TRGJ2	13	6	5	1
TGTGCCTTGTGGGAGGAGAATTATTATAAGAAACTCTTT	CALWEENYYKKLF	TRGV9	TRGJ2	13	6	5	1
TGTGCCACCTGGGCAAGTAGTGATTGGATCAAGACGTTT	CATWASSDWIKTF	TRGV8	TRGJP2	13	6	5	1
TGTGCCTTGTGGGAGGTGGGTTATTATAAGAAACTCTTT	CALWEVGYYKKLF	TRGV9	TRGJ2	13	6	6	0
TGTGCCACCTGGGACAGGAGTAGTGATTGGATCAAGACGTTT	CATWDRSSDWIKTF	TRGV3	TRGJP2	14	6	1	5
TGTGCCACCTGGGACGGACCGATTTATTATAAGAAACTCTTT	CATWDGPIYYKKLF	TRGV5	TRGJ2	14	6	1	5
TGTGCCACCTGGGACGGGCCTTCCTATTATAAGAAACTCTTT	CATWDGPSYYKKLF	TRGV2	TRGJ2	14	6	1	5
TGTGCCACCTGGGACAGGACGAATTATTATAAGAAACTCTTT	CATWDRTNYYKKLF	TRGV5	TRGJ2	14	6	1	5
TGTGCCTTGTGGGGGGGGTTGGGCAAAAAAATCAAGGTATTT	CALWGGLGKKIKVF	TRGV9	TRGJP	14	6	3	3
TGTGCCTTGTGGGACGGTTTGGGCAAAAAAATCAAGGTATTT	CALWDGLGKKIKVF	TRGV9	TRGJP	14	6	3	3
TGTGCCTTGTGGGAGGTCCGGAATTATTATAAGAAACTCTTT	CALWEVRNYYKKLF	TRGV9	TRGJ2	14	6	3	3
TGTGCCACCTGGGACGGAAAGAATTATTATAAGAAACTCTTT	CATWDGKNYYKKLF	TRGV2	TRGJ2	14	6	4	2
TGTGCCACCTGGGACAGGCCTCGTTATTATAAGAAACTCTTT	CATWDRPRYYKKLF	TRGV3	TRGJ2	14	6	4	2
TGTGCCACCTGGGACGGGCCGTTTTATTATAAGAAACTCTTT	CATWDGPFYYKKLF	TRGV4	TRGJ2	14	6	2	4
TGTGCCACCTGGGACAGGCCCAGTTATTATAAGAAACTCTTT	CATWDRPSYYKKLF	TRGV3	TRGJ2	14	6	5	1
TGTGCCTTGTGGGTTGCAGAGTTGGGCAAAAAAATCAAGGTATTT	CALWVAELGKKIKVF	TRGV9	TRGJP	15	6	2	4
TGTGCCTTGTGGGAGCCGCAGTTGGGCAAAAAAATCAAGGTATTT	CALWEPQLGKKIKVF	TRGV9	TRGJP	15	6	2	4
TGTGCCTTGTGGGACACAGAGTTGGGCAAAAAAATCAAGGTATTT	CALWDTELGKKIKVF	TRGV9	TRGJP	15	6	2	4
TGTGCCTTGTGGGAGTCGAGGTTGGGCAAAAAAATCAAGGTATTT	CALWESRLGKKIKVF	TRGV9	TRGJP	15	6	3	3
TGTGCCTTGTGGGAGGTTGCGTTGGGCAAAAAAATCAAGGTATTT	CALWEVALGKKIKVF	TRGV9	TRGJP	15	6	3	3
TGTGCCTTGTGGGATGATGAGTTGGGCAAAAAAATCAAGGTATTT	CALWDDELGKKIKVF	TRGV9	TRGJP	15	6	3	3
TGTGCCTTGTGGGAGTCTAAGTTGGGCAAAAAAATCAAGGTATTT	CALWESKLGKKIKVF	TRGV9	TRGJP	15	6	4	2
TGTGCCTTGTGGGAGGTGCTGATGGGCAAAAAAATCAAGGTATTT	CALWEVLMGKKIKVF	TRGV9	TRGJP	15	6	4	2
TGTGCCTTGTGGGGTTCCGAGTTGGGCAAAAAAATCAAGGTATTT	CALWGSELGKKIKVF	TRGV9	TRGJP	15	6	4	2
TGTGCCTTGTGGGAGGTGCGGGGCACTGGTTGGTTCAAGATATTT	CALWEVRGTGWFKIF	TRGV9	TRGJP1	15	6	4	2
TGTGCCTTGTGGGAGCTGGGGTTGGGCAAAAAAATCAAGGTATTT	CALWELGLGKKIKVF	TRGV9	TRGJP	15	6	4	2
TGTGCCTTGTGGGAAACCGGGCTGGGCAAAAAAATCAAGGTATTT	CALWETGLGKKIKVF	TRGV9	TRGJP	15	6	4	2
TGTGCCTTGTGGGACGTCCAAGAGTTGGGCAAAAAAATCAAGGTATTT	CALWDVQELGKKIKVF	TRGV9	TRGJP	16	6	2	4
TGTGCCTTGTGGGAGCCGGTGGAGTTGGGCAAAAAAATCAAGGTATTT	CALWEPVELGKKIKVF	TRGV9	TRGJP	16	6	2	4
TGTGCCTTGTGGGGGGCGGGAGAGTTGGGCAAAAAAATCAAGGTATTT	CALWGAGELGKKIKVF	TRGV9	TRGJP	16	6	2	4
TGTGCCTTGTGGGAGGTTAAGAAGTTGGGCAAAAAAATCAAGGTATTT	CALWEVKKLGKKIKVF	TRGV9	TRGJP	16	6	3	3
TGTGCCTTGTGGGCTAAGCAAGAGTTGGGCAAAAAAATCAAGGTATTT	CALWAKQELGKKIKVF	TRGV9	TRGJP	16	6	3	3
TGTGCCTTGTGGGACTTCCAAGAGTTGGGCAAAAAAATCAAGGTATTT	CALWDFQELGKKIKVF	TRGV9	TRGJP	16	6	3	3
TGTGCCTTGTGGGACAAACAAGAGTTGGGCAAAAAAATCAAGGTATTT	CALWDKQELGKKIKVF	TRGV9	TRGJP	16	6	3	3
TGTGCCTTGTGGGAGGTTGGCCAGTTGGGCAAAAAAATCAAGGTATTT	CALWEVGQLGKKIKVF	TRGV9	TRGJP	16	6	3	3
TGTGCCTTGTGGGAGGCACAGGGGTTGGGCAAAAAAATCAAGGTATTT	CALWEAQGLGKKIKVF	TRGV9	TRGJP	16	6	3	3
TGTGCCTTGTGGGAGTGGCAAGAGTTGGGCAAAAAAATCAAGGTATTT	CALWEWQELGKKIKVF	TRGV9	TRGJP	16	6	3	3
TGTGCCTTGTGGGAGGTTTATGGGTTGGGCAAAAAAATCAAGGTATTT	CALWEVYGLGKKIKVF	TRGV9	TRGJP	16	6	3	3
TGTGCCTTGTGGGAGGTGACTAAGTTGGGCAAAAAAATCAAGGTATTT	CALWEVTKLGKKIKVF	TRGV9	TRGJP	16	6	3	3
TGTGCCTTGTGGGAGGACTCAGAGTTGGGCAAAAAAATCAAGGTATTT	CALWEDSELGKKIKVF	TRGV9	TRGJP	16	6	3	3
TGTGCCTTGTGGGAGCCCCCAGAGTTGGGCAAAAAAATCAAGGTATTT	CALWEPPELGKKIKVF	TRGV9	TRGJP	16	6	3	3
TGTGCCTTGTGGGAGGTTCCAAGGTTGGGCAAAAAAATCAAGGTATTT	CALWEVPRLGKKIKVF	TRGV9	TRGJP	16	6	3	3
TGTGCCTTGTGGGAGTCGGCAGAGTTGGGCAAAAAAATCAAGGTATTT	CALWESAELGKKIKVF	TRGV9	TRGJP	16	6	3	3
TGTGCCACCTGGGACGGGCCGGGAAGTAGTGATTGGATCAAGACGTTT	CATWDGPGSSDWIKTF	TRGV2	TRGJP2	16	6	3	3
TGTGCCTTGTGGGAGAATGGAGAGTTGGGCAAAAAAATCAAGGTATTT	CALWENGELGKKIKVF	TRGV9	TRGJP	16	6	4	2
TGTGCCTTGTGGGAGGTGCATTGGTTGGGCAAAAAAATCAAGGTATTT	CALWEVHWLGKKIKVF	TRGV9	TRGJP	16	6	4	2
TGTGCCTTGTGGGAGAAAAAAGAGTTGGGCAAAAAAATCAAGGTATTT	CALWEKKELGKKIKVF	TRGV9	TRGJP	16	6	4	2
TGTGCCTTGTGGGAGCAGAAAGAGTTGGGCAAAAAAATCAAGGTATTT	CALWEQKELGKKIKVF	TRGV9	TRGJP	16	6	4	2
TGTGCCTTGTGGGAGTTCGGAGAGTTGGGCAAAAAAATCAAGGTATTT	CALWEFGELGKKIKVF	TRGV9	TRGJP	16	6	4	2
TGTGCCTTGTGGGAGGTGTCGAAGTTGGGCAAAAAAATCAAGGTATTT	CALWEVSKLGKKIKVF	TRGV9	TRGJP	16	6	4	2
TGTGCCTTGTGGGAGCCGTCAGGGTTGGGCAAAAAAATCAAGGTATTT	CALWEPSGLGKKIKVF	TRGV9	TRGJP	16	6	4	2
TGTGCCTTGTGGGAGGTGATAAAGTTGGGCAAAAAAATCAAGGTATTT	CALWEVIKLGKKIKVF	TRGV9	TRGJP	16	6	4	2
TGTGCCTTGTGGGAGCAGGGGGAGTTGGGCAAAAAAATCAAGGTATTT	CALWEQGELGKKIKVF	TRGV9	TRGJP	16	6	4	2
TGTGCCTTGTGGGAGGGAACAGAGTTGGGCAAAAAAATCAAGGTATTT	CALWEGTELGKKIKVF	TRGV9	TRGJP	16	6	5	1
TGTGCCTTGTGGGAGAAGAGAGAGTTGGGCAAAAAAATCAAGGTATTT	CALWEKRELGKKIKVF	TRGV9	TRGJP	16	6	5	1
TGTGCCTTGTGGGAGAACTTAGAGTTGGGCAAAAAAATCAAGGTATTT	CALWENLELGKKIKVF	TRGV9	TRGJP	16	6	5	1
TGTGCCTTGTGGGAGCTCTCAGAGTTGGGCAAAAAAATCAAGGTATTT	CALWELSELGKKIKVF	TRGV9	TRGJP	16	6	5	1
TGTGCCTTGTGGGAGGTGCCGGTGTTGGGCAAAAAAATCAAGGTATTT	CALWEVPVLGKKIKVF	TRGV9	TRGJP	16	6	5	1
TGTGCCTTGTGGGAGGCCTGGGAGTTGGGCAAAAAAATCAAGGTATTT	CALWEAWELGKKIKVF	TRGV9	TRGJP	16	6	6	0
TGTGCCTTGTGGGAGGTGAATGGGGAGTTGGGCAAAAAAATCAAGGTATTT	CALWEVNGELGKKIKVF	TRGV9	TRGJP	17	6	2	4
TGTGCCTTGTGGGAGACAAGAGGGGAGTTGGGCAAAAAAATCAAGGTATTT	CALWETRGELGKKIKVF	TRGV9	TRGJP	17	6	2	4
TGTGCCTTGTGGGAGGGCATGCAAGAGTTGGGCAAAAAAATCAAGGTATTT	CALWEGMQELGKKIKVF	TRGV9	TRGJP	17	6	2	4
TGTGCCTTGTGGGAGGCGCAGGGGGAGTTGGGCAAAAAAATCAAGGTATTT	CALWEAQGELGKKIKVF	TRGV9	TRGJP	17	6	3	3
TGTGCCTTGTGGGAGGTGCACGATGAGTTGGGCAAAAAAATCAAGGTATTT	CALWEVHDELGKKIKVF	TRGV9	TRGJP	17	6	3	3
TGTGCCTTGTGGGAGGTACTTACGGAGTTGGGCAAAAAAATCAAGGTATTT	CALWEVLTELGKKIKVF	TRGV9	TRGJP	17	6	3	3
TGTGCCTTGTGGGAGATCCTGCAAGAGTTGGGCAAAAAAATCAAGGTATTT	CALWEILQELGKKIKVF	TRGV9	TRGJP	17	6	4	2
TGTGCCTTGTGGGAGGACTATCAAGAGTTGGGCAAAAAAATCAAGGTATTT	CALWEDYQELGKKIKVF	TRGV9	TRGJP	17	6	4	2
TGTGCCTTGTGGGAGGGGGTACAAGAGTTGGGCAAAAAAATCAAGGTATTT	CALWEGVQELGKKIKVF	TRGV9	TRGJP	17	6	4	2
TGTGCCTTGTGGGAGGTGCGAACAGAGTTGGGCAAAAAAATCAAGGTATTT	CALWEVRTELGKKIKVF	TRGV9	TRGJP	17	6	4	2
TGTGCCTTGTGGGAGGTGTTCCGAGAGTTGGGCAAAAAAATCAAGGTATTT	CALWEVFRELGKKIKVF	TRGV9	TRGJP	17	6	4	2
TGTGCCTTGTGGGAGGGACAGCAAGAGTTGGGCAAAAAAATCAAGGTATTT	CALWEGQQELGKKIKVF	TRGV9	TRGJP	17	6	4	2
TGTGCCTTGTGGGAGGTGGGACCCGAGTTGGGCAAAAAAATCAAGGTATTT	CALWEVGPELGKKIKVF	TRGV9	TRGJP	17	6	5	1
TGTGCCTTGTGGGAGGTCACACGGGAGTTGGGCAAAAAAATCAAGGTATTT	CALWEVTRELGKKIKVF	TRGV9	TRGJP	17	6	5	1
TGTGCCTTGTGGGAGGTGCTCGATGAGTTGGGCAAAAAAATCAAGGTATTT	CALWEVLDELGKKIKVF	TRGV9	TRGJP	17	6	5	1
TGTGCCTTGTGGGAGGAAATGCAAGAGTTGGGCAAAAAAATCAAGGTATTT	CALWEEMQELGKKIKVF	TRGV9	TRGJP	17	6	0	6
TGTGCCTTGTGGGAGGTGCGGGAGCAAGAGTTGGGCAAAAAAATCAAGGTATTT	CALWEVREQELGKKIKVF	TRGV9	TRGJP	18	6	2	4
TGTGCCTTGTGGGAGGTGCAGGGGAGAGAGTTGGGCAAAAAAATCAAGGTATTT	CALWEVQGRELGKKIKVF	TRGV9	TRGJP	18	6	3	3
TGTGCCTTGTGGGAGGTGCCGAGGCAAGAGTTGGGCAAAAAAATCAAGGTATTT	CALWEVPRQELGKKIKVF	TRGV9	TRGJP	18	6	3	3
TGTGCCTTGTGGGAGGTGCCCCCACAAGAGTTGGGCAAAAAAATCAAGGTATTT	CALWEVPPQELGKKIKVF	TRGV9	TRGJP	18	6	4	2
TGTGCCTTGTGGGAGGTGCAGCCGCAAGAGTTGGGCAAAAAAATCAAGGTATTT	CALWEVQPQELGKKIKVF	TRGV9	TRGJP	18	6	4	2
TGTGCCTTGTGGGAGGTGCAGACTCAAGAGTTGGGCAAAAAAATCAAGGTATTT	CALWEVQTQELGKKIKVF	TRGV9	TRGJP	18	6	4	2
TGTGCCTTGTGGGAGGTGCTTTCTCAAGAGTTGGGCAAAAAAATCAAGGTATTT	CALWEVLSQELGKKIKVF	TRGV9	TRGJP	18	6	5	1
TGTGCCTTGTGGGAGGTGCAGCGAGAAGAGTTGGGCAAAAAAATCAAGGTATTT	CALWEVQREELGKKIKVF	TRGV9	TRGJP	18	6	5	1
TGTGCCACCTGGGATAAGAAACTCTTT	CATWDKKLF	TRGV4	TRGJ2	9	5	3	2
TGTGCCACCTGGGATTGGATCAAGACGTTT	CATWDWIKTF	TRGV4	TRGJP2	10	5	4	1
TGTGCCTTGTGGGAGTCTCGTAAGAAACTCTTT	CALWESRKKLF	TRGV9	TRGJ1	11	5	2	3
TGTGCCTTGTGGGAGGTGAAGAAGAAACTCTTT	CALWEVKKKLF	TRGV9	TRGJ2	11	5	2	3
TGTGCCTTGTGGGAGGATTATAAGAAACTCTTT	CALWEDYKKLF	TRGV9	TRGJ1	11	5	2	3
TGTGCCACCTGGAGTTATTATAAGAAACTCTTT	CATWSYYKKLF	TRGV5	TRGJ2	11	5	2	3
TGTGCCACCTGGGACGGCCCTAGGAAACTCTTT	CATWDGPRKLF	TRGV2	TRGJ2	11	5	2	3
TGTGCCACCTGGATTTATTATAAGAAACTCTTT	CATWIYYKKLF	TRGV4	TRGJ2	11	5	3	2
TGTGCCACCTGGGATGGGCCAGGGAAACTCTTT	CATWDGPGKLF	TRGV4	TRGJ2	11	5	3	2
TGTGCCTTGTGGGAGCCAAACAAGAAACTCTTT	CALWEPNKKLF	TRGV9	TRGJ2	11	5	3	2
TGTGCCTTGTGGGAGACAAATAAGAAACTCTTT	CALWETNKKLF	TRGV9	TRGJ2	11	5	3	2
TGTGCCACCTGGGACAGGGATAAGAAACTCTTT	CATWDRDKKLF	TRGV3	TRGJ2	11	5	3	2
TGTGCCACCTGGGATGGGCATAAGAAACTCTTT	CATWDGHKKLF	TRGV8	TRGJ2	11	5	3	2
TGTGCCTTGTGGGAGGGATATAAGAAACTCTTT	CALWEGYKKLF	TRGV9	TRGJ1	11	5	4	1
TGTGCCTTGTGGGAGGTGCGTGAGAAACTCTTT	CALWEVREKLF	TRGV9	TRGJ2	11	5	4	1
TGTGCCACCTGGGACGGGCCCGAGAAACTCTTT	CATWDGPEKLF	TRGV2	TRGJ2	11	5	4	1
TGTGCCACCTGGTTTTATTATAAGAAACTCTTT	CATWFYYKKLF	TRGV8	TRGJ2	11	5	4	1
TGTGCCACCTGGGATTTGGATTATAAGAAACTCTTT	CATWDLDYKKLF	TRGV8	TRGJ2	12	5	1	4
TGTGCCACCTGGGATGGCTTTTATAAGAAACTCTTT	CATWDGFYKKLF	TRGV4	TRGJ2	12	5	4	1
TGTGCCTTGTGGGAGGTAAATTATAAGAAACTCTTT	CALWEVNYKKLF	TRGV9	TRGJ2	12	5	2	3
TGTGCCACCTGGGTCAGTTATTATAAGAAACTCTTT	CATWVSYYKKLF	TRGV5	TRGJ2	12	5	2	3
TGTGCCACCTGGTCGAATTATTATAAGAAACTCTTT	CATWSNYYKKLF	TRGV8	TRGJ2	12	5	2	3
TGTGCCACCTGGGATGGTCCCCGAAAGAAACTCTTT	CATWDGPRKKLF	TRGV4	TRGJ2	12	5	3	2
TGTGCCTTGTGGGAGGTGGGCTATAAGAAACTCTTT	CALWEVGYKKLF	TRGV9	TRGJ2	12	5	3	2
TGTGCCTTGTGGGAGGAGTATTATAAGAAACTCTTT	CALWEEYYKKLF	TRGV9	TRGJ2	12	5	3	2
TGTGCCACCTGGGACGGAGGTTATAAGAAACTCTTT	CATWDGGYKKLF	TRGV2	TRGJ2	12	5	3	2
TGTGCCACCTGGGACACTGGTTGGTTCAAGATATTT	CATWDTGWFKIF	TRGV3	TRGJP1	12	5	3	2
TGTGCCACCTGGGACGCCTATTATAAGAAACTCTTT	CATWDAYYKKLF	TRGV3	TRGJ2	12	5	3	2
TGTGCCACCTGGGAGGGGTATTATAAGAAACTCTTT	CATWEGYYKKLF	TRGV3	TRGJ2	12	5	3	2
TGTGCCACCTGGGATACTTATTATAAGAAACTCTTT	CATWDTYYKKLF	TRGV8	TRGJ2	12	5	3	2
TGTGCCACCTGGGATATTTATTATAAGAAACTCTTT	CATWDIYYKKLF	TRGV4	TRGJ2	12	5	2	3
TGTGCCACCTGGGGTCACTATTATAAGAAACTCTTT	CATWGHYYKKLF	TRGV4	TRGJ2	12	5	2	3
TGTGCCACCTGGGATGGTAATTATAAGAAACTCTTT	CATWDGNYKKLF	TRGV4	TRGJ2	12	5	2	3
TGTGCCACCTGGGATGGGCTAAGGTATAAGAAACTCTTT	CATWDGLRYKKLF	TRGV4	TRGJ2	13	5	4	1
TGTGCCACCTGGGACAAAAATTATTATAAGAAACTCTTT	CATWDKNYYKKLF	TRGV5	TRGJ2	13	5	2	3
TGTGCCACCTGGGATAGGCTTGATTGGATCAAGACGTTT	CATWDRLDWIKTF	TRGV8	TRGJP2	13	5	2	3
TGTGCCACCTGGGACCGTGATTATTATAAGAAACTCTTT	CATWDRDYYKKLF	TRGV5	TRGJ2	13	5	2	3
TGTGCCACCTGGGACAGGCGAAATTATAAGAAACTCTTT	CATWDRRNYKKLF	TRGV5	TRGJ2	13	5	2	3
TGTGCCACCTGGGACGGGGGATATTATAAGAAACTCTTT	CATWDGGYYKKLF	TRGV3	TRGJ2	13	5	3	2
TGTGCCACCTGGGCCACCAATTATTATAAGAAACTCTTT	CATWATNYYKKLF	TRGV8	TRGJ2	13	5	3	2
TGTGCCACCTGGGACGGGCAGTATTATAAGAAACTCTTT	CATWDGQYYKKLF	TRGV2	TRGJ2	13	5	3	2
TGTGCCACCTGGGACAGGCCTAATTATAAGAAACTCTTT	CATWDRPNYKKLF	TRGV5	TRGJ2	13	5	3	2
TGTGCCACCTGGGATTCTCGTTATTATAAGAAACTCTTT	CATWDSRYYKKLF	TRGV4	TRGJ2	13	5	2	3
TGTGCCACCTGGGAGGAGAATTATTATAAGAAACTCTTT	CATWEENYYKKLF	TRGV4	TRGJ2	13	5	2	3
TGTGCCTTGTGGGAGGCATATTATTATAAGAAACTCTTT	CALWEAYYYKKLF	TRGV9	TRGJ2	13	5	4	1
TGTGCCTTGTGGGAGGTATCCTATTATAAGAAACTCTTT	CALWEVSYYKKLF	TRGV9	TRGJ2	13	5	4	1
TGTGCCACCTGGGATAGTCTATATTATAAGAAACTCTTT	CATWDSLYYKKLF	TRGV8	TRGJ2	13	5	4	1
TGTGCCACCTGGGACAGGCTCGATTATAAGAAACTCTTT	CATWDRLDYKKLF	TRGV3	TRGJ2	13	5	4	1
TGTGCCACCTGGGATTCGGGGTATTATAAGAAACTCTTT	CATWDSGYYKKLF	TRGV4	TRGJ2	13	5	1	4
TGTGCCACCTGGGTCTCCAATTATTATAAGAAACTCTTT	CATWVSNYYKKLF	TRGV4	TRGJ2	13	5	1	4
TGTGCCACCTGGGATGGGCCCCTTTATTATAAGAAACTCTTT	CATWDGPLYYKKLF	TRGV4	TRGJ1	14	5	3	2
TGTGCCTTGTGGGAGGTGCGGGGTTATTATAAGAAACTCTTT	CALWEVRGYYKKLF	TRGV9	TRGJ2	14	5	3	2
TGTGCCACCTGGGATCGTGGTAGTGATTGGATCAAGACGTTT	CATWDRGSDWIKTF	TRGV8	TRGJP2	14	5	3	2
TGTGCCACCTGGGATATTTCGAATTATTATAAGAAACTCTTT	CATWDISNYYKKLF	TRGV8	TRGJ2	14	5	3	2
TGTGCCACCTGGGACGGGCCTCCTTATTATAAGAAACTCTTT	CATWDGPPYYKKLF	TRGV2	TRGJ2	14	5	3	2
TGTGCCACCTGGGATGGGCCCCGTTATTATAAGAAACTCTTT	CATWDGPRYYKKLF	TRGV4	TRGJ2	14	5	2	3
TGTGCCTTGTGGGAGCAGTTGGGCAAAAAAATCAAGGTATTT	CALWEQLGKKIKVF	TRGV9	TRGJP	14	5	4	1
TGTGCCTTGTGGGAGGTGCGCGGCAAAAAAATCAAGGTATTT	CALWEVRGKKIKVF	TRGV9	TRGJP	14	5	4	1
TGTGCCTTGTGGTTGGAGTTGGGCAAAAAAATCAAGGTATTT	CALWLELGKKIKVF	TRGV9	TRGJP	14	5	4	1
TGTGCCTTGTGGGAGGGTCCGAATTATTATAAGAAACTCTTT	CALWEGPNYYKKLF	TRGV9	TRGJ2	14	5	4	1
TGTGCCACCTGGGTATATACCACTGGTTGGTTCAAGATATTT	CATWVYTTGWFKIF	TRGV8	TRGJP1	14	5	4	1
TGTGCCACCTGGGACGGGCCTACTTATTATAAGAAACTCTTT	CATWDGPTYYKKLF	TRGV2	TRGJ1	14	5	4	1
TGTGCCTTGTGGGAGGTGAGGGTGGGCAAAAAAATCAAGGTATTT	CALWEVRVGKKIKVF	TRGV9	TRGJP	15	5	1	4
TGTGCCTTGTGGCCGCAAGAGTTGGGCAAAAAAATCAAGGTATTT	CALWPQELGKKIKVF	TRGV9	TRGJP	15	5	2	3
TGTGCCTTGTGGGAGGAGGGGTTGGGCAAAAAAATCAAGGTATTT	CALWEEGLGKKIKVF	TRGV9	TRGJP	15	5	2	3
TGTGCCTTGTGGGAGGATAAGTTGGGCAAAAAAATCAAGGTATTT	CALWEDKLGKKIKVF	TRGV9	TRGJP	15	5	2	3
TGTGCCTTGTGGACCAAAGAGTTGGGCAAAAAAATCAAGGTATTT	CALWTKELGKKIKVF	TRGV9	TRGJP	15	5	2	3
TGTGCCTTGTGGTCCCGGGAGTTGGGCAAAAAAATCAAGGTATTT	CALWSRELGKKIKVF	TRGV9	TRGJP	15	5	2	3
TGTGCCTTGTGGGGCCCAGAGTTGGGCAAAAAAATCAAGGTATTT	CALWGPELGKKIKVF	TRGV9	TRGJP	15	5	3	2
TGTGCCTTGTGGATTAAAGAGTTGGGCAAAAAAATCAAGGTATTT	CALWIKELGKKIKVF	TRGV9	TRGJP	15	5	3	2
TGTGCCACCTGGGATAGGCCCCCGAATTATTATAAGAAACTCTTT	CATWDRPPNYYKKLF	TRGV8	TRGJ2	15	5	3	2
TGTGCCTTGTGGGATGTAGAGTTGGGCAAAAAAATCAAGGTATTT	CALWDVELGKKIKVF	TRGV9	TRGJP	15	5	4	1
TGTGCCTTGTGGGAGGCCCGTTTGGGCAAAAAAATCAAGGTATTT	CALWEARLGKKIKVF	TRGV9	TRGJP	15	5	4	1
TGTGCCTTGTGGGAGGAAAGGTTGGGCAAAAAAATCAAGGTATTT	CALWEERLGKKIKVF	TRGV9	TRGJP	15	5	4	1
TGTGCCACCTGGGATAGGCCTGGTAGTGATTGGATCAAGACGTTT	CATWDRPGSDWIKTF	TRGV8	TRGJP2	15	5	5	0
TGTGCCTTGTGGGAGGTGCATGCGTTGGGCAAAAAAATCAAGGTATTT	CALWEVHALGKKIKVF	TRGV9	TRGJP	16	5	0	5
TGTGCCTTGTGGGGTAGGGGAGAGTTGGGCAAAAAAATCAAGGTATTT	CALWGRGELGKKIKVF	TRGV9	TRGJP	16	5	0	5
TGTGCCTTGTGGGAGGGCCCAGAGTTGGGCAAAAAAATCAAGGTATTT	CALWEGPELGKKIKVF	TRGV9	TRGJP	16	5	1	4
TGTGCCTTGTGGGAGGTGCAAGTGTTGGGCAAAAAAATCAAGGTATTT	CALWEVQVLGKKIKVF	TRGV9	TRGJP	16	5	2	3
TGTGCCTTGTGGGAGGTGCTCGCGTTGGGCAAAAAAATCAAGGTATTT	CALWEVLALGKKIKVF	TRGV9	TRGJP	16	5	2	3
TGTGCCTTGTGGGAGGTGAACGGGTTGGGCAAAAAAATCAAGGTATTT	CALWEVNGLGKKIKVF	TRGV9	TRGJP	16	5	2	3
TGTGCCTTGTGGTCCCTTCAAGAGTTGGGCAAAAAAATCAAGGTATTT	CALWSLQELGKKIKVF	TRGV9	TRGJP	16	5	2	3
TGTGCCTTGTGGGAGGTGGGGGGGTTGGGCAAAAAAATCAAGGTATTT	CALWEVGGLGKKIKVF	TRGV9	TRGJP	16	5	2	3
TGTGCCTTGTGGGAGATAGAAGAGTTGGGCAAAAAAATCAAGGTATTT	CALWEIEELGKKIKVF	TRGV9	TRGJP	16	5	2	3
TGTGCCTTGTGGGAGTCCCCGGAGTTGGGCAAAAAAATCAAGGTATTT	CALWESPELGKKIKVF	TRGV9	TRGJP	16	5	2	3
TGTGCCTTGTGGGAGGTGCAAAAGTTGGGCAAAAAAATCAAGGTATTT	CALWEVQKLGKKIKVF	TRGV9	TRGJP	16	5	3	2
TGTGCCTTGTGGGAGGCCCCAGGGTTGGGCAAAAAAATCAAGGTATTT	CALWEAPGLGKKIKVF	TRGV9	TRGJP	16	5	3	2
TGTGCCTTGTGGGATCACGGGGAGTTGGGCAAAAAAATCAAGGTATTT	CALWDHGELGKKIKVF	TRGV9	TRGJP	16	5	3	2
TGTGCCTTGTGGGAGGCATTTGAGTTGGGCAAAAAAATCAAGGTATTT	CALWEAFELGKKIKVF	TRGV9	TRGJP	16	5	3	2
TGTGCCTTGTGGGAAGTGGTGAAGTTGGGCAAAAAAATCAAGGTATTT	CALWEVVKLGKKIKVF	TRGV9	TRGJP	16	5	3	2
TGTGCCTTGTGGGAGGTGGAGGGGTTGGGCAAAAAAATCAAGGTATTT	CALWEVEGLGKKIKVF	TRGV9	TRGJP	16	5	3	2
TGTGCCTTGTGGGGCCCCCAAGAGTTGGGCAAAAAAATCAAGGTATTT	CALWGPQELGKKIKVF	TRGV9	TRGJP	16	5	3	2
TGTGCCTTGTGGGAGATCCGAGAGTTGGGCAAAAAAATCAAGGTATTT	CALWEIRELGKKIKVF	TRGV9	TRGJP	16	5	3	2
TGTGCCTTGTGGGAGGTTCTCCGGTTGGGCAAAAAAATCAAGGTATTT	CALWEVLRLGKKIKVF	TRGV9	TRGJP	16	5	3	2
TGTGCCTTGTGGGGGATCCAAGAGTTGGGCAAAAAAATCAAGGTATTT	CALWGIQELGKKIKVF	TRGV9	TRGJP	16	5	3	2
TGTGCCTTGTGGGAGGTGAGGTGGTTGGGCAAAAAAATCAAGGTATTT	CALWEVRWLGKKIKVF	TRGV9	TRGJP	16	5	3	2
TGTGCCTTGTGGGTACAGCAAGAGTTGGGCAAAAAAATCAAGGTATTT	CALWVQQELGKKIKVF	TRGV9	TRGJP	16	5	3	2
TGTGCCTTGTGGGGGTCGCAAGAGTTGGGCAAAAAAATCAAGGTATTT	CALWGSQELGKKIKVF	TRGV9	TRGJP	16	5	3	2
TGTGCCTTGTGGGAGGAGACGGAGTTGGGCAAAAAAATCAAGGTATTT	CALWEETELGKKIKVF	TRGV9	TRGJP	16	5	3	2
TGTGCCTTGTGGGAGGCCACAGGGTTGGGCAAAAAAATCAAGGTATTT	CALWEATGLGKKIKVF	TRGV9	TRGJP	16	5	3	2
TGTGCCACCTGGGACGGACAAGAGTTGGGCAAAAAAATCAAGGTATTT	CATWDGQELGKKIKVF	TRGV5	TRGJP	16	5	3	2
TGTGCCTTGTGGGAGAACGAAGAGTTGGGCAAAAAAATCAAGGTATTT	CALWENEELGKKIKVF	TRGV9	TRGJP	16	5	4	1
TGTGCCTTGTGGGGCTATCAAGAGTTGGGCAAAAAAATCAAGGTATTT	CALWGYQELGKKIKVF	TRGV9	TRGJP	16	5	4	1
TGTGCCTTGTGGGAGACCCCAGAGTTGGGCAAAAAAATCAAGGTATTT	CALWETPELGKKIKVF	TRGV9	TRGJP	16	5	4	1
TGTGCCTTGTGGGAGCTCCTGGAGTTGGGCAAAAAAATCAAGGTATTT	CALWELLELGKKIKVF	TRGV9	TRGJP	16	5	4	1
TGTGCCTTGTGGGAGGCCCACGAGTTGGGCAAAAAAATCAAGGTATTT	CALWEAHELGKKIKVF	TRGV9	TRGJP	16	5	4	1
TGTGCCTTGTGGGAGATTAAAGAGTTGGGCAAAAAAATCAAGGTATTT	CALWEIKELGKKIKVF	TRGV9	TRGJP	16	5	4	1
TGTGCCTTGTGGGCCCTAGGAGAGTTGGGCAAAAAAATCAAGGTATTT	CALWALGELGKKIKVF	TRGV9	TRGJP	16	5	4	1
TGTGCCTTGTGGGAAGGAAGCGAGTTGGGCAAAAAAATCAAGGTATTT	CALWEGSELGKKIKVF	TRGV9	TRGJP	16	5	4	1
TGTGCCTTGTGGGAGACCACTGAGTTGGGCAAAAAAATCAAGGTATTT	CALWETTELGKKIKVF	TRGV9	TRGJP	16	5	4	1
TGTGCCTTGTGGGAGTGGGGCGAGTTGGGCAAAAAAATCAAGGTATTT	CALWEWGELGKKIKVF	TRGV9	TRGJP	16	5	4	1
TGTGCCTTGTGGGAGGTGACGGTGTTGGGCAAAAAAATCAAGGTATTT	CALWEVTVLGKKIKVF	TRGV9	TRGJP	16	5	4	1
TGTGCCTTGTGGGAGTGGAGAGAGTTGGGCAAAAAAATCAAGGTATTT	CALWEWRELGKKIKVF	TRGV9	TRGJP	16	5	5	0
TGTGCCTTGTGGGAGGCAATGGAGTTGGGCAAAAAAATCAAGGTATTT	CALWEAMELGKKIKVF	TRGV9	TRGJP	16	5	5	0
TGTGCCTTGTGGGAGGCCCCCCCAGAGTTGGGCAAAAAAATCAAGGTATTT	CALWEAPPELGKKIKVF	TRGV9	TRGJP	17	5	0	5
TGTGCCTTGTGGGAGGACCATCAAGAGTTGGGCAAAAAAATCAAGGTATTT	CALWEDHQELGKKIKVF	TRGV9	TRGJP	17	5	1	4
TGTGCCTTGTGGGAGGTCCTCTGGGAGTTGGGCAAAAAAATCAAGGTATTT	CALWEVLWELGKKIKVF	TRGV9	TRGJP	17	5	2	3
TGTGCCTTGTGGGAGGCCTTACGGGAGTTGGGCAAAAAAATCAAGGTATTT	CALWEALRELGKKIKVF	TRGV9	TRGJP	17	5	2	3
TGTGCCTTGTGGGAGGTGCCGTGGGAGTTGGGCAAAAAAATCAAGGTATTT	CALWEVPWELGKKIKVF	TRGV9	TRGJP	17	5	2	3
TGTGCCTTGTGGGAGGAGGTACAAGAGTTGGGCAAAAAAATCAAGGTATTT	CALWEEVQELGKKIKVF	TRGV9	TRGJP	17	5	2	3
TGTGCCTTGTGGGAGGTGGGGAAAGAGTTGGGCAAAAAAATCAAGGTATTT	CALWEVGKELGKKIKVF	TRGV9	TRGJP	17	5	3	2
TGTGCCTTGTGGGAGGTTGGGTCGGAGTTGGGCAAAAAAATCAAGGTATTT	CALWEVGSELGKKIKVF	TRGV9	TRGJP	17	5	3	2
TGTGCCTTGTGGGAGGTAGACAGGGAGTTGGGCAAAAAAATCAAGGTATTT	CALWEVDRELGKKIKVF	TRGV9	TRGJP	17	5	3	2
TGTGCCTTGTGGGAGGGCCGGGGGGAGTTGGGCAAAAAAATCAAGGTATTT	CALWEGRGELGKKIKVF	TRGV9	TRGJP	17	5	3	2
TGTGCCTTGTGGGAGGTGCAAACAGAGTTGGGCAAAAAAATCAAGGTATTT	CALWEVQTELGKKIKVF	TRGV9	TRGJP	17	5	3	2
TGTGCCTTGTGGGAGCCCGAACAAGAGTTGGGCAAAAAAATCAAGGTATTT	CALWEPEQELGKKIKVF	TRGV9	TRGJP	17	5	3	2
TGTGCCTTGTGGGAGCCAATCCAAGAGTTGGGCAAAAAAATCAAGGTATTT	CALWEPIQELGKKIKVF	TRGV9	TRGJP	17	5	3	2
TGTGCCTTGTGGGAGATATCTCAAGAGTTGGGCAAAAAAATCAAGGTATTT	CALWEISQELGKKIKVF	TRGV9	TRGJP	17	5	3	2
TGTGCCTTGTGGGAGCCTAAACAAGAGTTGGGCAAAAAAATCAAGGTATTT	CALWEPKQELGKKIKVF	TRGV9	TRGJP	17	5	3	2
TGTGCCTTGTGGGAGAACACTCAAGAGTTGGGCAAAAAAATCAAGGTATTT	CALWENTQELGKKIKVF	TRGV9	TRGJP	17	5	3	2
TGTGCCTTGTGGGAGCCGCGCGGCGAGTTGGGCAAAAAAATCAAGGTATTT	CALWEPRGELGKKIKVF	TRGV9	TRGJP	17	5	3	2
TGTGCCTTGTGGGAGGCTGGGAGAGAGTTGGGCAAAAAAATCAAGGTATTT	CALWEAGRELGKKIKVF	TRGV9	TRGJP	17	5	4	1
TGTGCCTTGTGGGAACGCCGGCAAGAGTTGGGCAAAAAAATCAAGGTATTT	CALWERRQELGKKIKVF	TRGV9	TRGJP	17	5	4	1
TGTGCCTTGTGGGAGGCCGCCGGGGAGTTGGGCAAAAAAATCAAGGTATTT	CALWEAAGELGKKIKVF	TRGV9	TRGJP	17	5	4	1
TGTGCCTTGTGGGAGGCCATGCAAGAGTTGGGCAAAAAAATCAAGGTATTT	CALWEAMQELGKKIKVF	TRGV9	TRGJP	17	5	4	1
TGTGCCTTGTGGGAGGAAAACCAAGAGTTGGGCAAAAAAATCAAGGTATTT	CALWEENQELGKKIKVF	TRGV9	TRGJP	17	5	4	1
TGTGCCTTGTGGGAGCCACTGGGGGAGTTGGGCAAAAAAATCAAGGTATTT	CALWEPLGELGKKIKVF	TRGV9	TRGJP	17	5	4	1
TGTGCCTTGTGGGAGCCCCAGGGGGAGTTGGGCAAAAAAATCAAGGTATTT	CALWEPQGELGKKIKVF	TRGV9	TRGJP	17	5	4	1
TGTGCCTTGTGGGAGGCGCGGAGGGAGTTGGGCAAAAAAATCAAGGTATTT	CALWEARRELGKKIKVF	TRGV9	TRGJP	17	5	4	1
TGTGCCTTGTGGGAGGTGGGGACCGAGTTGGGCAAAAAAATCAAGGTATTT	CALWEVGTELGKKIKVF	TRGV9	TRGJP	17	5	4	1
TGTGCCTTGTGGGAGGTGCACGCAGAGTTGGGCAAAAAAATCAAGGTATTT	CALWEVHAELGKKIKVF	TRGV9	TRGJP	17	5	4	1
TGTGCCTTGTGGGAGGCCAGGAAGGAGTTGGGCAAAAAAATCAAGGTATTT	CALWEARKELGKKIKVF	TRGV9	TRGJP	17	5	5	0
TGTGCCTTGTGGGAGGTCAATCGGCAAGAGTTGGGCAAAAAAATCAAGGTATTT	CALWEVNRQELGKKIKVF	TRGV9	TRGJP	18	5	1	4
TGTGCCTTGTGGGAGGTGAGGGGAGGAGAGTTGGGCAAAAAAATCAAGGTATTT	CALWEVRGGELGKKIKVF	TRGV9	TRGJP	18	5	2	3
TGTGCCTTGTGGGAGGTGCGGTTTGGAGAGTTGGGCAAAAAAATCAAGGTATTT	CALWEVRFGELGKKIKVF	TRGV9	TRGJP	18	5	2	3
TGTGCCTTGTGGGAGGTGCGACGGGGAGAGTTGGGCAAAAAAATCAAGGTATTT	CALWEVRRGELGKKIKVF	TRGV9	TRGJP	18	5	3	2
TGTGCCTTGTGGGAGGTGCGGAGTCAAGAGTTGGGCAAAAAAATCAAGGTATTT	CALWEVRSQELGKKIKVF	TRGV9	TRGJP	18	5	3	2
TGTGCCTTGTGGGAGGTGCGGGACCAAGAGTTGGGCAAAAAAATCAAGGTATTT	CALWEVRDQELGKKIKVF	TRGV9	TRGJP	18	5	3	2
TGTGCCTTGTGGGAGGTGCGTCGGCAAGAGTTGGGCAAAAAAATCAAGGTATTT	CALWEVRRQELGKKIKVF	TRGV9	TRGJP	18	5	3	2
TGTGCCTTGTGGGAGGTGAGTCCGCAAGAGTTGGGCAAAAAAATCAAGGTATTT	CALWEVSPQELGKKIKVF	TRGV9	TRGJP	18	5	3	2
TGTGCCTTGTGGGAGGTGCACCGTCAAGAGTTGGGCAAAAAAATCAAGGTATTT	CALWEVHRQELGKKIKVF	TRGV9	TRGJP	18	5	4	1
TGTGCCTTGTGGGAGGTGCATTCGAGAGAGTTGGGCAAAAAAATCAAGGTATTT	CALWEVHSRELGKKIKVF	TRGV9	TRGJP	18	5	4	1
TGTGCCTTGTGGGAGGTGCACCTTCAAGAGTTGGGCAAAAAAATCAAGGTATTT	CALWEVHLQELGKKIKVF	TRGV9	TRGJP	18	5	5	0
TGTGCCTTGTGGGAGGTGCAGGGGCCTCAAGAGTTGGGCAAAAAAATCAAGGTATTT	CALWEVQGPQELGKKIKVF	TRGV9	TRGJP	19	5	3	2
TGTGCCACCTGGGAGGAGAAACTCTTT	CATWEEKLF	TRGV8	TRGJ2	9	4	2	2
TGTGCCACCTGGGATGAGAAACTCTTT	CATWDEKLF	TRGV4	TRGJ2	9	4	2	2
TGTGCCACCTGGGAAAAAAAACTCTTT	CATWEKKLF	TRGV4	TRGJ2	9	4	2	2
TGTGCCTTGTGGGAGCGTAAGAAACTCTTT	CALWERKKLF	TRGV9	TRGJ2	10	4	1	3
TGTGCCACCTGGGATGTTAAGAAACTCTTT	CATWDVKKLF	TRGV2	TRGJ2	10	4	1	3
TGTGCCACCTGGGATGATAAGAAACTCTTT	CATWDDKKLF	TRGV8	TRGJ2	10	4	2	2
TGTGCCACCTGGGACCCTAAGAAACTCTTT	CATWDPKKLF	TRGV2	TRGJ2	10	4	3	1
TGTGCCACCTGGGATGGAAGAAAACTCTTT	CATWDGRKLF	TRGV4	TRGJ2	10	4	1	3
TGTGCCTTGTGGGAGGACCGTAAGAAACTCTTT	CALWEDRKKLF	TRGV9	TRGJ2	11	4	0	4
TGTGCCTTGTGGGAAGGTTCTAAGAAACTCTTT	CALWEGSKKLF	TRGV9	TRGJ2	11	4	1	3
TGTGCCTTGTGGGAGGTGCGTGTGAAACTCTTT	CALWEVRVKLF	TRGV9	TRGJ2	11	4	1	3
TGTGCCTTGTGGGAGATCAATAAGAAACTCTTT	CALWEINKKLF	TRGV9	TRGJ2	11	4	1	3
TGTGCCACCTGGGACAGGCCGGGGAAACTCTTT	CATWDRPGKLF	TRGV3	TRGJ2	11	4	1	3
TGTGCCACCTGGGACAGGACCAAGAAACTCTTT	CATWDRTKKLF	TRGV5	TRGJ1	11	4	1	3
TGTGCCACCTGGGCTGGTTGGTTCAAGATATTT	CATWAGWFKIF	TRGV4	TRGJP1	11	4	3	1
TGTGCCTTGTGGGAGGCGAAAAAGAAACTCTTT	CALWEAKKKLF	TRGV9	TRGJ2	11	4	2	2
TGTGCCTTGTGGGAGGTATATAAGAAACTCTTT	CALWEVYKKLF	TRGV9	TRGJ2	11	4	2	2
TGTGCCTTGTGGGAGTATTATAAGAAACTCTTT	CALWEYYKKLF	TRGV9	TRGJ1	11	4	2	2
TGTGCCACCTGGTATTATTATAAGAAACTCTTT	CATWYYYKKLF	TRGV5	TRGJ2	11	4	2	2
TGTGCCACCTGGACTGGTTGGTTCAAGATATTT	CATWTGWFKIF	TRGV2	TRGJP1	11	4	2	2
TGTGCCTTGTGGGGCTATTATAAGAAACTCTTT	CALWGYYKKLF	TRGV9	TRGJ2	11	4	3	1
TGTGCCACCTGGGGTAGTTGGTTCAAGATATTT	CATWGSWFKIF	TRGV8	TRGJP1	11	4	3	1
TGTGCCTTGTGGGAGGAAAATAAGAAACTCTTT	CALWEENKKLF	TRGV9	TRGJ2	11	4	3	1
TGTGCCACCTGGGACAGAAATAAGAAACTCTTT	CATWDRNKKLF	TRGV3	TRGJ2	11	4	3	1
TGTGCCACCTGGGAGGATTATAAGAAACTCTTT	CATWEDYKKLF	TRGV4	TRGJ2	11	4	1	3
TGTGCCACCTGGGTTCGTTATTATAAGAAACTCTTT	CATWVRYYKKLF	TRGV4	TRGJ2	12	4	3	1
TGTGCCTTGTGGACGAATTATTATAAGAAACTCTTT	CALWTNYYKKLF	TRGV9	TRGJ2	12	4	2	2
TGTGCCTTGTGGGAGGTGGATTATAAGAAACTCTTT	CALWEVDYKKLF	TRGV9	TRGJ2	12	4	2	2
TGTGCCACCTGGGACAGGCCGGATAAGAAACTCTTT	CATWDRPDKKLF	TRGV5	TRGJ2	12	4	2	2
TGTGCCACCTGGGATAGTGATTATAAGAAACTCTTT	CATWDSDYKKLF	TRGV8	TRGJ2	12	4	2	2
TGTGCCACCTGGGATAGGGGCTATAAGAAACTCTTT	CATWDRGYKKLF	TRGV8	TRGJ2	12	4	2	2
TGTGCCACCTGGGATAAGTATTATAAGAAACTCTTT	CATWDKYYKKLF	TRGV4	TRGJ2	12	4	2	2
TGTGCCACCTGGGATGAGGATTATAAGAAACTCTTT	CATWDEDYKKLF	TRGV4	TRGJ2	12	4	2	2
TGTGCCACCTGGATGAATTATTATAAGAAACTCTTT	CATWMNYYKKLF	TRGV4	TRGJ2	12	4	2	2
TGTGCCACCTGGGATAAGGATTATAAGAAACTCTTT	CATWDKDYKKLF	TRGV8	TRGJ2	12	4	3	1
TGTGCCACCTGGGACAGGAACTATAAGAAACTCTTT	CATWDRNYKKLF	TRGV3	TRGJ2	12	4	3	1
TGTGCCACCTGGGCCTCATATTATAAGAAACTCTTT	CATWASYYKKLF	TRGV8	TRGJ2	12	4	3	1
TGTGCCACCTGGGACAGGTCTTATAAGAAACTCTTT	CATWDRSYKKLF	TRGV5	TRGJ2	12	4	3	1
TGTGCCACCTGGGACGTGGGGTATAAGAAACTCTTT	CATWDVGYKKLF	TRGV8	TRGJ2	12	4	3	1
TGTGCCACCTGGGATCTGGGGTATAAGAAACTCTTT	CATWDLGYKKLF	TRGV4	TRGJ2	12	4	1	3
TGTGCCACCTGGGTCCCTTATTATAAGAAACTCTTT	CATWVPYYKKLF	TRGV8	TRGJ2	12	4	4	0
TGTGCCTTGTGGGAGCCTTCTTATTATAAGAAACTCTTT	CALWEPSYYKKLF	TRGV9	TRGJ2	13	4	0	4
TGTGCCACCTGGGGACTGAATTATTATAAGAAACTCTTT	CATWGLNYYKKLF	TRGV5	TRGJ2	13	4	0	4
TGTGCCTTGTGGGAGGTGGATTATTATAAGAAACTCTTT	CALWEVDYYKKLF	TRGV9	TRGJ2	13	4	1	3
TGTGCCACCTGGGACACCTATTATTATAAGAAACTCTTT	CATWDTYYYKKLF	TRGV3	TRGJ2	13	4	1	3
TGTGCCTTGTGGGAGATGAATTATTATAAGAAACTCTTT	CALWEMNYYKKLF	TRGV9	TRGJ2	13	4	2	2
TGTGCCTTGTGGGTGTTGGGCAAAAAAATCAAGGTATTT	CALWVLGKKIKVF	TRGV9	TRGJP	13	4	2	2
TGTGCCTTGTGGGAGGTGCCTGATTATAAGAAACTCTTT	CALWEVPDYKKLF	TRGV9	TRGJ2	13	4	2	2
TGTGCCTTGTGGGAGGTCACTTATTATAAGAAACTCTTT	CALWEVTYYKKLF	TRGV9	TRGJ2	13	4	2	2
TGTGCCACCTGGGACAGGCGGAGCTATAAGAAACTCTTT	CATWDRRSYKKLF	TRGV3	TRGJ2	13	4	2	2
TGTGCCACCTGGGCTCGTAGTGATTGGATCAAGACGTTT	CATWARSDWIKTF	TRGV2	TRGJP2	13	4	2	2
TGTGCCACCTGGGACGGGCCTTGTTATAAGAAACTCTTT	CATWDGPCYKKLF	TRGV2	TRGJ2	13	4	2	2
TGTGCCACCTGGGACGCCTATTATTATAAGAAACTCTTT	CATWDAYYYKKLF	TRGV2	TRGJ2	13	4	2	2
TGTGCCACCTGGGACGGGCCGGGTTGGATCAAGACGTTT	CATWDGPGWIKTF	TRGV2	TRGJP2	13	4	2	2
TGTGCCACCTGGGATCCTCTCTATTATAAGAAACTCTTT	CATWDPLYYKKLF	TRGV8	TRGJ2	13	4	2	2
TGTGCCACCTGGGATGTGTCCTATTATAAGAAACTCTTT	CATWDVSYYKKLF	TRGV4	TRGJ2	13	4	2	2
TGTGCCACCTGGGAACCCAATTATTATAAGAAACTCTTT	CATWEPNYYKKLF	TRGV4	TRGJ2	13	4	2	2
TGTGCCACCTGGGGTCCAAATTATTATAAGAAACTCTTT	CATWGPNYYKKLF	TRGV4	TRGJ2	13	4	2	2
TGTGCCACCTGGGACAGGCGTGATTGGATCAAGACGTTT	CATWDRRDWIKTF	TRGV3	TRGJP2	13	4	3	1
TGTGCCACCTGGGGGAGAAATTATTATAAGAAACTCTTT	CATWGRNYYKKLF	TRGV5	TRGJ2	13	4	3	1
TGTGCCACCTGGGTCCCTAATTATTATAAGAAACTCTTT	CATWVPNYYKKLF	TRGV8	TRGJ2	13	4	3	1
TGTGCCTCTCAAGAGTTGGGCAAAAAAATCAAGGTATTT	CASQELGKKIKVF	TRGV9	TRGJP	13	4	3	1
TGTGCCACCTGGGACGGGCCAAGTTATAAGAAACTCTTT	CATWDGPSYKKLF	TRGV2	TRGJ2	13	4	3	1
TGTGCCACCTGGGAATCCAATTATTATAAGAAACTCTTT	CATWESNYYKKLF	TRGV8	TRGJ2	13	4	3	1
TGTGCCACCTGGGGCGAGAATTATTATAAGAAACTCTTT	CATWGENYYKKLF	TRGV8	TRGJ2	13	4	3	1
TGTGCCACCTGGGACAGGCAGGATTATAAGAAACTCTTT	CATWDRQDYKKLF	TRGV3	TRGJ2	13	4	3	1
TGTGCCACCTGGGATGGGCATGGTTGGTTCAAGATATTT	CATWDGHGWFKIF	TRGV4	TRGJP1	13	4	1	3
TGTGCCACCTGGGATGGCGTTTATTATAAGAAACTCTTT	CATWDGVYYKKLF	TRGV4	TRGJ2	13	4	1	3
TGTGCCACCTGGTCCAGTAGTGATTGGATCAAGACGTTT	CATWSSSDWIKTF	TRGV2	TRGJP2	13	4	4	0
TGTGCCACCTGGGATAGGAGTTATTATAAGAAACTCTTT	CATWDRSYYKKLF	TRGV8	TRGJ2	13	4	4	0
TGTGCCTTGTGGGAGGTCGCTTATTATAAGAAACTCTTT	CALWEVAYYKKLF	TRGV9	TRGJ1	13	4	4	0
TGTGCCACCTGGGATGGTTTAGATTATTATAAGAAACTCTTT	CATWDGLDYYKKLF	TRGV4	TRGJ2	14	4	4	0
TGTGCCTTGTGGGAGGCTCCAAATTATTATAAGAAACTCTTT	CALWEAPNYYKKLF	TRGV9	TRGJ2	14	4	1	3
TGTGCCTTGTGGGAGGGAACGAATTATTATAAGAAACTCTTT	CALWEGTNYYKKLF	TRGV9	TRGJ1	14	4	1	3
TGTGCCTTGTGGGAGGCCCTGAATTATTATAAGAAACTCTTT	CALWEALNYYKKLF	TRGV9	TRGJ2	14	4	1	3
TGTGCCACCTGGGACCTTAGTAGTGATTGGATCAAGACGTTT	CATWDLSSDWIKTF	TRGV5	TRGJP2	14	4	1	3
TGTGCCACCTGGGACAGGCCGATTTATTATAAGAAACTCTTT	CATWDRPIYYKKLF	TRGV5	TRGJ2	14	4	1	3
TGTGCCACCTGGGACGGGGCGACTGGTTGGTTCAAGATATTT	CATWDGATGWFKIF	TRGV2	TRGJP1	14	4	1	3
TGTGCCACCTGGGACAGGCCGGAATATTATAAGAAACTCTTT	CATWDRPEYYKKLF	TRGV3	TRGJ2	14	4	1	3
TGTGCCACCTGGGACAGGCCACATTATTATAAGAAACTCTTT	CATWDRPHYYKKLF	TRGV3	TRGJ2	14	4	1	3
TGTGCCACCTGGGATGGGCCCTATTATTATAAGAAACTCTTT	CATWDGPYYYKKLF	TRGV4	TRGJ2	14	4	3	1
TGTGCCACCTGGGACGCGCCGAATTATTATAAGAAACTCTTT	CATWDAPNYYKKLF	TRGV4	TRGJ2	14	4	3	1
TGTGCCTTGTGGGAGGATACCACTGGTTGGTTCAAGATATTT	CALWEDTTGWFKIF	TRGV9	TRGJP1	14	4	2	2
TGTGCCTTGTGGAATGAGTTGGGCAAAAAAATCAAGGTATTT	CALWNELGKKIKVF	TRGV9	TRGJP	14	4	2	2
TGTGCCACCTGGGACCCTAGTAGTGATTGGATCAAGACGTTT	CATWDPSSDWIKTF	TRGV3	TRGJP2	14	4	2	2
TGTGCCACCTGGGATAGTAGTAGTGATTGGATCAAGACGTTT	CATWDSSSDWIKTF	TRGV8	TRGJP2	14	4	2	2
TGTGCCACCTGGGACGAAACCACTGGTTGGTTCAAGATATTT	CATWDETTGWFKIF	TRGV2	TRGJP1	14	4	2	2
TGTGCCACCTGGGACTCCCTGAATTATTATAAGAAACTCTTT	CATWDSLNYYKKLF	TRGV3	TRGJ2	14	4	2	2
TGTGCCACCTGGGACGGGGGGAATTATTATAAGAAACTCTTT	CATWDGGNYYKKLF	TRGV3	TRGJ2	14	4	2	2
TGTGCCACCTGGGACGGGAGATATTATTATAAGAAACTCTTT	CATWDGRYYYKKLF	TRGV2	TRGJ2	14	4	2	2
TGTGCCACCTGGGATGGCCTCCGTTATTATAAGAAACTCTTT	CATWDGLRYYKKLF	TRGV4	TRGJ2	14	4	2	2
TGTGCCTTGTGGGAGATGTTGGGCAAAAAAATCAAGGTATTT	CALWEMLGKKIKVF	TRGV9	TRGJP	14	4	3	1
TGTGCCACCTGGGACAGGCCTAGTGATTGGATCAAGACGTTT	CATWDRPSDWIKTF	TRGV5	TRGJP2	14	4	3	1
TGTGCCTTGTGGGAGTCCTTGGGCAAAAAAATCAAGGTATTT	CALWESLGKKIKVF	TRGV9	TRGJP	14	4	3	1
TGTGCCTTGTGGGAGGTTCCGAATTATTATAAGAAACTCTTT	CALWEVPNYYKKLF	TRGV9	TRGJ1	14	4	3	1
TGTGCCACCTGGGACCGACGGGGTTATTATAAGAAACTCTTT	CATWDRRGYYKKLF	TRGV8	TRGJ2	14	4	3	1
TGTGCCTTGTGGGAGGTGTTGAATTATTATAAGAAACTCTTT	CALWEVLNYYKKLF	TRGV9	TRGJ2	14	4	3	1
TGTGCCACCTGGGATGGGCGAGGGTATTATAAGAAACTCTTT	CATWDGRGYYKKLF	TRGV4	TRGJ2	14	4	1	3
TGTGCCACCTGGGACGACAGTAGTGATTGGATCAAGACGTTT	CATWDDSSDWIKTF	TRGV2	TRGJP2	14	4	4	0
TGTGCCACCTGGGACAGGCTTCGTTATTATAAGAAACTCTTT	CATWDRLRYYKKLF	TRGV3	TRGJ2	14	4	4	0
TGTGCCTTGTGGGACACCGGGTTGGGCAAAAAAATCAAGGTATTT	CALWDTGLGKKIKVF	TRGV9	TRGJP	15	4	0	4
TGTGCCTTGTGGTTCCAAGAGTTGGGCAAAAAAATCAAGGTATTT	CALWFQELGKKIKVF	TRGV9	TRGJP	15	4	0	4
TGTGCCTTGTGGGAGGGGTCGTTGGGCAAAAAAATCAAGGTATTT	CALWEGSLGKKIKVF	TRGV9	TRGJP	15	4	0	4
TGTGCCTTGTGGGAGCATGAGTTGGGCAAAAAAATCAAGGTATTT	CALWEHELGKKIKVF	TRGV9	TRGJP	15	4	1	3
TGTGCCTTGTGGGTATCGGAGTTGGGCAAAAAAATCAAGGTATTT	CALWVSELGKKIKVF	TRGV9	TRGJP	15	4	1	3
TGTGCCTTGTGGGACATAGAGTTGGGCAAAAAAATCAAGGTATTT	CALWDIELGKKIKVF	TRGV9	TRGJP	15	4	1	3
TGTGCCTTGTGGGTGGGAGAGTTGGGCAAAAAAATCAAGGTATTT	CALWVGELGKKIKVF	TRGV9	TRGJP	15	4	1	3
TGTGCCTTGTGGGAGGTGACGTTGGGCAAAAAAATCAAGGTATTT	CALWEVTLGKKIKVF	TRGV9	TRGJP	15	4	1	3
TGTGCCTTGTGGGAGGTTTTTTTGGGCAAAAAAATCAAGGTATTT	CALWEVFLGKKIKVF	TRGV9	TRGJP	15	4	1	3
TGTGCCACCTGGGACGGGACGAGTAGTGATTGGATCAAGACGTTT	CATWDGTSSDWIKTF	TRGV2	TRGJP2	15	4	1	3
TGTGCCACCTGGGACGGTTATACCACTGGTTGGTTCAAGATATTT	CATWDGYTTGWFKIF	TRGV2	TRGJP1	15	4	1	3
TGTGCCTTGTGGAGGTCCGAGTTGGGCAAAAAAATCAAGGTATTT	CALWRSELGKKIKVF	TRGV9	TRGJP	15	4	2	2
TGTGCCTTGTGGGACTTCGAGTTGGGCAAAAAAATCAAGGTATTT	CALWDFELGKKIKVF	TRGV9	TRGJP	15	4	2	2
TGTGCCTTGTGGCTTAGAGAGTTGGGCAAAAAAATCAAGGTATTT	CALWLRELGKKIKVF	TRGV9	TRGJP	15	4	2	2
TGTGCCTTGTGGGAGTCGCAGTTGGGCAAAAAAATCAAGGTATTT	CALWESQLGKKIKVF	TRGV9	TRGJP	15	4	2	2
TGTGCCTTGTGGGTAATCGAGTTGGGCAAAAAAATCAAGGTATTT	CALWVIELGKKIKVF	TRGV9	TRGJP	15	4	2	2
TGTGCCTTGTGGGTCTACGAGTTGGGCAAAAAAATCAAGGTATTT	CALWVYELGKKIKVF	TRGV9	TRGJP	15	4	2	2
TGTGCCTTGTGGGAGGCTAAGTTGGGCAAAAAAATCAAGGTATTT	CALWEAKLGKKIKVF	TRGV9	TRGJP	15	4	2	2
TGTGCCTTGTGGGATTCGGGGTTGGGCAAAAAAATCAAGGTATTT	CALWDSGLGKKIKVF	TRGV9	TRGJP	15	4	2	2
TGTGCCTTGTGGGATTGGGAGTTGGGCAAAAAAATCAAGGTATTT	CALWDWELGKKIKVF	TRGV9	TRGJP	15	4	2	2
TGTGCCTTGTGGGAGGTGCATGTGGGCAAAAAAATCAAGGTATTT	CALWEVHVGKKIKVF	TRGV9	TRGJP	15	4	2	2
TGTGCCACCTGGGACGGGCCGACCACTGGTTGGTTCAAGATATTT	CATWDGPTTGWFKIF	TRGV2	TRGJP1	15	4	2	2
TGTGCCACCTGGGACCGGCCCCTTTATTATTATAAGAAACTCTTT	CATWDRPLYYYKKLF	TRGV5	TRGJ2	15	4	2	2
TGTGCCACCTGGGATAGGTTAAGTAGTGATTGGATCAAGACGTTT	CATWDRLSSDWIKTF	TRGV8	TRGJP2	15	4	2	2
TGTGCCACCTGGGACGGGCGGGGTAGTGATTGGATCAAGACGTTT	CATWDGRGSDWIKTF	TRGV2	TRGJP2	15	4	2	2
TGTGCCACCTGGGACGGAGATACCACTGGTTGGTTCAAGATATTT	CATWDGDTTGWFKIF	TRGV2	TRGJP1	15	4	2	2
TGTGCCTTGTGGGAGTCCGGGTTGGGCAAAAAAATCAAGGTATTT	CALWESGLGKKIKVF	TRGV9	TRGJP	15	4	3	1
TGTGCCTTGTGGCTGAAAGAGTTGGGCAAAAAAATCAAGGTATTT	CALWLKELGKKIKVF	TRGV9	TRGJP	15	4	3	1
TGTGCCTTGTGGGAGGTGGAGATGGGCAAAAAAATCAAGGTATTT	CALWEVEMGKKIKVF	TRGV9	TRGJP	15	4	3	1
TGTGCCACCTGGGACGGGCCGAGTAGTGATTGGATCAAGACGTTT	CATWDGPSSDWIKTF	TRGV2	TRGJP2	15	4	3	1
TGTGCCTTGTGGGAAATAAAGTTGGGCAAAAAAATCAAGGTATTT	CALWEIKLGKKIKVF	TRGV9	TRGJP	15	4	3	1
TGTGCCTTGTGGTTTCGAGAGTTGGGCAAAAAAATCAAGGTATTT	CALWFRELGKKIKVF	TRGV9	TRGJP	15	4	3	1
TGTGCCTTGTGGGAGCAGGGGTTGGGCAAAAAAATCAAGGTATTT	CALWEQGLGKKIKVF	TRGV9	TRGJP	15	4	3	1
TGTGCCACCTGGGACAGGCCGCGTAGTGATTGGATCAAGACGTTT	CATWDRPRSDWIKTF	TRGV3	TRGJP2	15	4	3	1
TGTGCCTTGTGGGAGGCGCATACCACTGGTTGGTTCAAGATATTT	CALWEAHTTGWFKIF	TRGV9	TRGJP1	15	4	0	4
TGTGCCACCTGGGACAGGCCAATCTATTATTATAAGAAACTCTTT	CATWDRPIYYYKKLF	TRGV5	TRGJ2	15	4	4	0
TGTGCCTTGTGGGAAGGCGTGGAGTTGGGCAAAAAAATCAAGGTATTT	CALWEGVELGKKIKVF	TRGV9	TRGJP	16	4	0	4
TGTGCCTTGTGGGACCCGGGGGAGTTGGGCAAAAAAATCAAGGTATTT	CALWDPGELGKKIKVF	TRGV9	TRGJP	16	4	0	4
TGTGCCTTGTGGGAGCTCCCAGAGTTGGGCAAAAAAATCAAGGTATTT	CALWELPELGKKIKVF	TRGV9	TRGJP	16	4	0	4
TGTGCCTTGTGGGAGGTGAGGGCGTTGGGCAAAAAAATCAAGGTATTT	CALWEVRALGKKIKVF	TRGV9	TRGJP	16	4	1	3
TGTGCCTTGTGGGAACATAAAGAGTTGGGCAAAAAAATCAAGGTATTT	CALWEHKELGKKIKVF	TRGV9	TRGJP	16	4	1	3
TGTGCCTTGTGGGAGAAGTCGGAGTTGGGCAAAAAAATCAAGGTATTT	CALWEKSELGKKIKVF	TRGV9	TRGJP	16	4	1	3
TGTGCCTTGTGGGACCGCAGGGAGTTGGGCAAAAAAATCAAGGTATTT	CALWDRRELGKKIKVF	TRGV9	TRGJP	16	4	1	3
TGTGCCTTGTGGGAGATTACGGAGTTGGGCAAAAAAATCAAGGTATTT	CALWEITELGKKIKVF	TRGV9	TRGJP	16	4	1	3
TGTGCCTTGTGGGAGATAAGTGAGTTGGGCAAAAAAATCAAGGTATTT	CALWEISELGKKIKVF	TRGV9	TRGJP	16	4	1	3
TGTGCCTTGTGGGAGTTCGAAGAGTTGGGCAAAAAAATCAAGGTATTT	CALWEFEELGKKIKVF	TRGV9	TRGJP	16	4	1	3
TGTGCCTTGTGGGATTCGAGGGAGTTGGGCAAAAAAATCAAGGTATTT	CALWDSRELGKKIKVF	TRGV9	TRGJP	16	4	1	3
TGTGCCTTGTGGGAGGAATCGGAGTTGGGCAAAAAAATCAAGGTATTT	CALWEESELGKKIKVF	TRGV9	TRGJP	16	4	1	3
TGTGCCTTGTGGGAGAGAGTTGAGTTGGGCAAAAAAATCAAGGTATTT	CALWERVELGKKIKVF	TRGV9	TRGJP	16	4	1	3
TGTGCCTTGTGGACCTTACAAGAGTTGGGCAAAAAAATCAAGGTATTT	CALWTLQELGKKIKVF	TRGV9	TRGJP	16	4	1	3
TGTGCCTTGTGGGAGGTCCAACCGTTGGGCAAAAAAATCAAGGTATTT	CALWEVQPLGKKIKVF	TRGV9	TRGJP	16	4	1	3
TGTGCCTTGTGGGACACACGGGAGTTGGGCAAAAAAATCAAGGTATTT	CALWDTRELGKKIKVF	TRGV9	TRGJP	16	4	1	3
TGTGCCACCTGGGATGGGCCCCTTAGTAGTGATTGGATCAAGACGTTT	CATWDGPLSSDWIKTF	TRGV4	TRGJP2	16	4	3	1
TGTGCCTTGTGGGAGGTGCCGGCGTTGGGCAAAAAAATCAAGGTATTT	CALWEVPALGKKIKVF	TRGV9	TRGJP	16	4	2	2
TGTGCCTTGTGGGATCCCAAAGAGTTGGGCAAAAAAATCAAGGTATTT	CALWDPKELGKKIKVF	TRGV9	TRGJP	16	4	2	2
TGTGCCTTGTGGGAGCCTACAGGCTTGGGCAAAAAAATCAAGGTATTT	CALWEPTGLGKKIKVF	TRGV9	TRGJP	16	4	2	2
TGTGCCTTGTGGGAGGTGATCCAGTTGGGCAAAAAAATCAAGGTATTT	CALWEVIQLGKKIKVF	TRGV9	TRGJP	16	4	2	2
TGTGCCTTGTGGGAGGAGTGGGAGTTGGGCAAAAAAATCAAGGTATTT	CALWEEWELGKKIKVF	TRGV9	TRGJP	16	4	2	2
TGTGCCTTGTGGGAGGAACGAGAGTTGGGCAAAAAAATCAAGGTATTT	CALWEERELGKKIKVF	TRGV9	TRGJP	16	4	2	2
TGTGCCTTGTGGAGCCGGCAAGAGTTGGGCAAAAAAATCAAGGTATTT	CALWSRQELGKKIKVF	TRGV9	TRGJP	16	4	2	2
TGTGCCTTGTGGGAGTTCCGGGAGTTGGGCAAAAAAATCAAGGTATTT	CALWEFRELGKKIKVF	TRGV9	TRGJP	16	4	2	2
TGTGCCTTGTGGGATTCGAGGGGGTTGGGCAAAAAAATCAAGGTATTT	CALWDSRGLGKKIKVF	TRGV9	TRGJP	16	4	2	2
TGTGCCACCTGGGACGGCCCGTATAGTAGTGATTGGATCAAGACGTTT	CATWDGPYSSDWIKTF	TRGV2	TRGJP2	16	4	2	2
TGTGCCTTGTGGGAGGTGCAATTGCTGGGCAAAAAAATCAAGGTATTT	CALWEVQLLGKKIKVF	TRGV9	TRGJP	16	4	3	1
TGTGCCTTGTGGGAGGTGCAGCAGTTGGGCAAAAAAATCAAGGTATTT	CALWEVQQLGKKIKVF	TRGV9	TRGJP	16	4	3	1
TGTGCCTTGTGGGATAACCAAGAGTTGGGCAAAAAAATCAAGGTATTT	CALWDNQELGKKIKVF	TRGV9	TRGJP	16	4	3	1
TGTGCCTTGTGGGAGGTGCATAAGTTGGGCAAAAAAATCAAGGTATTT	CALWEVHKLGKKIKVF	TRGV9	TRGJP	16	4	3	1
TGTGCCTTGTGGGACATGCAAGAGTTGGGCAAAAAAATCAAGGTATTT	CALWDMQELGKKIKVF	TRGV9	TRGJP	16	4	3	1
TGTGCCTTGTGGGAGGTGTCACAGTTGGGCAAAAAAATCAAGGTATTT	CALWEVSQLGKKIKVF	TRGV9	TRGJP	16	4	3	1
TGTGCCTTGTGGGAGGGCATTGAGTTGGGCAAAAAAATCAAGGTATTT	CALWEGIELGKKIKVF	TRGV9	TRGJP	16	4	3	1
TGTGCCTTGTGGGAGGCTCGAAAGTTGGGCAAAAAAATCAAGGTATTT	CALWEARKLGKKIKVF	TRGV9	TRGJP	16	4	3	1
TGTGCCTTGTGGGAGGCCAACGAGTTGGGCAAAAAAATCAAGGTATTT	CALWEANELGKKIKVF	TRGV9	TRGJP	16	4	3	1
TGTGCCTTGTGGGAGGTGGACGGGTTGGGCAAAAAAATCAAGGTATTT	CALWEVDGLGKKIKVF	TRGV9	TRGJP	16	4	3	1
TGTGCCTTGTGGGAGATAGGAGAGTTGGGCAAAAAAATCAAGGTATTT	CALWEIGELGKKIKVF	TRGV9	TRGJP	16	4	3	1
TGTGCCTTGTGGGAGCTTACAGAGTTGGGCAAAAAAATCAAGGTATTT	CALWELTELGKKIKVF	TRGV9	TRGJP	16	4	3	1
TGTGCCTTGTGGGAGGTGACAGGGTTGGGCAAAAAAATCAAGGTATTT	CALWEVTGLGKKIKVF	TRGV9	TRGJP	16	4	3	1
TGTGCCTTGTGGGAACGGCTCGAGTTGGGCAAAAAAATCAAGGTATTT	CALWERLELGKKIKVF	TRGV9	TRGJP	16	4	3	1
TGTGCCTTGTGGGAGGTGCCCTCGTTGGGCAAAAAAATCAAGGTATTT	CALWEVPSLGKKIKVF	TRGV9	TRGJP	16	4	3	1
TGTGCCTTGTGGGAGGTGGATAAATTGGGCAAAAAAATCAAGGTATTT	CALWEVDKLGKKIKVF	TRGV9	TRGJP	16	4	3	1
TGTGCCTTGTGGAAAACGCAAGAGTTGGGCAAAAAAATCAAGGTATTT	CALWKTQELGKKIKVF	TRGV9	TRGJP	16	4	3	1
TGTGCCTTGTGGGAGGATATCGAGTTGGGCAAAAAAATCAAGGTATTT	CALWEDIELGKKIKVF	TRGV9	TRGJP	16	4	3	1
TGTGCCTTGTGGAACCGGCAAGAGTTGGGCAAAAAAATCAAGGTATTT	CALWNRQELGKKIKVF	TRGV9	TRGJP	16	4	3	1
TGTGCCTTGTGGGACCGAGAGGAGTTGGGCAAAAAAATCAAGGTATTT	CALWDREELGKKIKVF	TRGV9	TRGJP	16	4	3	1
TGTGCCTTGTGGGGCTCCCGGGAGTTGGGCAAAAAAATCAAGGTATTT	CALWGSRELGKKIKVF	TRGV9	TRGJP	16	4	3	1
TGTGCCTTGTGGGACGGTGGGGAGTTGGGCAAAAAAATCAAGGTATTT	CALWDGGELGKKIKVF	TRGV9	TRGJP	16	4	3	1
TGTGCCTTGTGGGCCGGACAAGAGTTGGGCAAAAAAATCAAGGTATTT	CALWAGQELGKKIKVF	TRGV9	TRGJP	16	4	3	1
TGTGCCTTGTGGGAGGAAGCAGAGTTGGGCAAAAAAATCAAGGTATTT	CALWEEAELGKKIKVF	TRGV9	TRGJP	16	4	3	1
TGTGCCTTGTGGGAAATGCAAGAGTTGGGCAAAAAAATCAAGGTATTT	CALWEMQELGKKIKVF	TRGV9	TRGJP	16	4	4	0
TGTGCCTTGTGGGAGGGTATGGAGTTGGGCAAAAAAATCAAGGTATTT	CALWEGMELGKKIKVF	TRGV9	TRGJP	16	4	4	0
TGTGCCTTGTGGGTAAGGCAAGAGTTGGGCAAAAAAATCAAGGTATTT	CALWVRQELGKKIKVF	TRGV9	TRGJP	16	4	4	0
TGTGCCTTGTGGGAGGCCGGAGGGTTGGGCAAAAAAATCAAGGTATTT	CALWEAGGLGKKIKVF	TRGV9	TRGJP	16	4	4	0
TGTGCCTTGTGGGAGATGGGAGAGTTGGGCAAAAAAATCAAGGTATTT	CALWEMGELGKKIKVF	TRGV9	TRGJP	16	4	4	0
TGTGCCTTGTGGGAGGTGGACAAAGAGTTGGGCAAAAAAATCAAGGTATTT	CALWEVDKELGKKIKVF	TRGV9	TRGJP	17	4	0	4
TGTGCCTTGTGGGAGGTGGGAGCAGAGTTGGGCAAAAAAATCAAGGTATTT	CALWEVGAELGKKIKVF	TRGV9	TRGJP	17	4	1	3
TGTGCCTTGTGGGAGGTGTTCGGGGAGTTGGGCAAAAAAATCAAGGTATTT	CALWEVFGELGKKIKVF	TRGV9	TRGJP	17	4	1	3
TGTGCCTTGTGGGAGAGGCTTCAAGAGTTGGGCAAAAAAATCAAGGTATTT	CALWERLQELGKKIKVF	TRGV9	TRGJP	17	4	1	3
TGTGCCTTGTGGGAGGTGCTCGCAGAGTTGGGCAAAAAAATCAAGGTATTT	CALWEVLAELGKKIKVF	TRGV9	TRGJP	17	4	1	3
TGTGCCTTGTGGGAGGGAACTCTCGAGTTGGGCAAAAAAATCAAGGTATTT	CALWEGTLELGKKIKVF	TRGV9	TRGJP	17	4	1	3
TGTGCCTTGTGGGAGGTGATATTAGAGTTGGGCAAAAAAATCAAGGTATTT	CALWEVILELGKKIKVF	TRGV9	TRGJP	17	4	1	3
TGTGCCTTGTGGGAGGACGTGCAAGAGTTGGGCAAAAAAATCAAGGTATTT	CALWEDVQELGKKIKVF	TRGV9	TRGJP	17	4	1	3
TGTGCCTTGTGGGAGGCCTCGAGGGAGTTGGGCAAAAAAATCAAGGTATTT	CALWEASRELGKKIKVF	TRGV9	TRGJP	17	4	1	3
TGTGCCTTGTGGGAGGGGGGGCAAGAGTTGGGCAAAAAAATCAAGGTATTT	CALWEGGQELGKKIKVF	TRGV9	TRGJP	17	4	1	3
TGTGCCTTGTGGGAGGTGGCCCCAGAGTTGGGCAAAAAAATCAAGGTATTT	CALWEVAPELGKKIKVF	TRGV9	TRGJP	17	4	2	2
TGTGCCTTGTGGGAGGTGCTGATGGAGTTGGGCAAAAAAATCAAGGTATTT	CALWEVLMELGKKIKVF	TRGV9	TRGJP	17	4	2	2
TGTGCCTTGTGGGAGGTGACTCTGGAGTTGGGCAAAAAAATCAAGGTATTT	CALWEVTLELGKKIKVF	TRGV9	TRGJP	17	4	2	2
TGTGCCTTGTGGGAGCGAAATCAAGAGTTGGGCAAAAAAATCAAGGTATTT	CALWERNQELGKKIKVF	TRGV9	TRGJP	17	4	2	2
TGTGCCTTGTGGGAGGTAACTAAAGAGTTGGGCAAAAAAATCAAGGTATTT	CALWEVTKELGKKIKVF	TRGV9	TRGJP	17	4	2	2
TGTGCCTTGTGGGAGGTAGTAAAAGAGTTGGGCAAAAAAATCAAGGTATTT	CALWEVVKELGKKIKVF	TRGV9	TRGJP	17	4	2	2
TGTGCCTTGTGGGAGATCCGGCAAGAGTTGGGCAAAAAAATCAAGGTATTT	CALWEIRQELGKKIKVF	TRGV9	TRGJP	17	4	2	2
TGTGCCTTGTGGGAGTCGCGAGGAGAGTTGGGCAAAAAAATCAAGGTATTT	CALWESRGELGKKIKVF	TRGV9	TRGJP	17	4	2	2
TGTGCCTTGTGGGAGATAACTCAAGAGTTGGGCAAAAAAATCAAGGTATTT	CALWEITQELGKKIKVF	TRGV9	TRGJP	17	4	2	2
TGTGCCTTGTGGGAGGTGCTTGGGAAGTTGGGCAAAAAAATCAAGGTATTT	CALWEVLGKLGKKIKVF	TRGV9	TRGJP	17	4	2	2
TGTGCCTTGTGGGAGTTCAGGCAAGAGTTGGGCAAAAAAATCAAGGTATTT	CALWEFRQELGKKIKVF	TRGV9	TRGJP	17	4	2	2
TGTGCCTTGTGGGAGGCCGGAAAAGAGTTGGGCAAAAAAATCAAGGTATTT	CALWEAGKELGKKIKVF	TRGV9	TRGJP	17	4	2	2
TGTGCCTTGTGGGAGGTGAGCTTGGAGTTGGGCAAAAAAATCAAGGTATTT	CALWEVSLELGKKIKVF	TRGV9	TRGJP	17	4	2	2
TGTGCCTTGTGGGAGGACCAGCAAGAGTTGGGCAAAAAAATCAAGGTATTT	CALWEDQQELGKKIKVF	TRGV9	TRGJP	17	4	2	2
TGTGCCTTGTGGGAGACCCTAGGGGAGTTGGGCAAAAAAATCAAGGTATTT	CALWETLGELGKKIKVF	TRGV9	TRGJP	17	4	2	2
TGTGCCTTGTGGGAGGCGCACCGTGAGTTGGGCAAAAAAATCAAGGTATTT	CALWEAHRELGKKIKVF	TRGV9	TRGJP	17	4	2	2
TGTGCCTTGTGGGAGCCGATGCAAGAGTTGGGCAAAAAAATCAAGGTATTT	CALWEPMQELGKKIKVF	TRGV9	TRGJP	17	4	2	2
TGTGCCTTGTGGGAGCTCATTCAAGAGTTGGGCAAAAAAATCAAGGTATTT	CALWELIQELGKKIKVF	TRGV9	TRGJP	17	4	2	2
TGTGCCTTGTGGGAGGTTGTTAGTGAGTTGGGCAAAAAAATCAAGGTATTT	CALWEVVSELGKKIKVF	TRGV9	TRGJP	17	4	3	1
TGTGCCTTGTGGGAGCCCACGGGGGAGTTGGGCAAAAAAATCAAGGTATTT	CALWEPTGELGKKIKVF	TRGV9	TRGJP	17	4	3	1
TGTGCCTTGTGGGAGGCGTTCCAAGAGTTGGGCAAAAAAATCAAGGTATTT	CALWEAFQELGKKIKVF	TRGV9	TRGJP	17	4	3	1
TGTGCCTTGTGGGAGGTATCTTCAGAGTTGGGCAAAAAAATCAAGGTATTT	CALWEVSSELGKKIKVF	TRGV9	TRGJP	17	4	3	1
TGTGCCTTGTGGGAGCCGAGGTCAGAGTTGGGCAAAAAAATCAAGGTATTT	CALWEPRSELGKKIKVF	TRGV9	TRGJP	17	4	3	1
TGTGCCTTGTGGGAGGTTGCGGGTGAGTTGGGCAAAAAAATCAAGGTATTT	CALWEVAGELGKKIKVF	TRGV9	TRGJP	17	4	3	1
TGTGCCTTGTGGGAAGGTCGCCGGGAGTTGGGCAAAAAAATCAAGGTATTT	CALWEGRRELGKKIKVF	TRGV9	TRGJP	17	4	3	1
TGTGCCTTGTGGGAGGTGGGGCTAGAGTTGGGCAAAAAAATCAAGGTATTT	CALWEVGLELGKKIKVF	TRGV9	TRGJP	17	4	3	1
TGTGCCTTGTGGGAGGCGAGAGACGAGTTGGGCAAAAAAATCAAGGTATTT	CALWEARDELGKKIKVF	TRGV9	TRGJP	17	4	3	1
TGTGCCTTGTGGGAGGTGACGGGAGAGTTGGGCAAAAAAATCAAGGTATTT	CALWEVTGELGKKIKVF	TRGV9	TRGJP	17	4	3	1
TGTGCCTTGTGGGAGGCCCAAGAGTTGGGCAAAAAAAAAATCAAGGTATTT	CALWEAQELGKKKIKVF	TRGV9	TRGJP	17	4	3	1
TGTGCCTTGTGGGAGGAAGACCAAGAGTTGGGCAAAAAAATCAAGGTATTT	CALWEEDQELGKKIKVF	TRGV9	TRGJP	17	4	3	1
TGTGCCTTGTGGGAGGTGCAATGGGAGTTGGGCAAAAAAATCAAGGTATTT	CALWEVQWELGKKIKVF	TRGV9	TRGJP	17	4	4	0
TGTGCCTTGTGGGAGTCAGAGCAAGAGTTGGGCAAAAAAATCAAGGTATTT	CALWESEQELGKKIKVF	TRGV9	TRGJP	17	4	4	0
TGTGCCTTGTGGGAGGTGCATATCGAGTTGGGCAAAAAAATCAAGGTATTT	CALWEVHIELGKKIKVF	TRGV9	TRGJP	17	4	4	0
TGTGCCTTGTGGGAGGTGCGTTTTGAGTTGGGCAAAAAAATCAAGGTATTT	CALWEVRFELGKKIKVF	TRGV9	TRGJP	17	4	4	0
TGTGCCTTGTGGGAGGTGCATGGGGGGGAGTTGGGCAAAAAAATCAAGGTATTT	CALWEVHGGELGKKIKVF	TRGV9	TRGJP	18	4	0	4
TGTGCCTTGTGGGAGGTGCTCCGGCAAGAGTTGGGCAAAAAAATCAAGGTATTT	CALWEVLRQELGKKIKVF	TRGV9	TRGJP	18	4	1	3
TGTGCCTTGTGGGAGGTGCAGAGAGGCGAGTTGGGCAAAAAAATCAAGGTATTT	CALWEVQRGELGKKIKVF	TRGV9	TRGJP	18	4	1	3
TGTGCCTTGTGGGAGGTAGAAGGGCAAGAGTTGGGCAAAAAAATCAAGGTATTT	CALWEVEGQELGKKIKVF	TRGV9	TRGJP	18	4	2	2
TGTGCCTTGTGGGAGGTGCGGGCACAAGAGTTGGGCAAAAAAATCAAGGTATTT	CALWEVRAQELGKKIKVF	TRGV9	TRGJP	18	4	2	2
TGTGCCTTGTGGGAGGTACCCTCAGGGGAGTTGGGCAAAAAAATCAAGGTATTT	CALWEVPSGELGKKIKVF	TRGV9	TRGJP	18	4	2	2
TGTGCCTTGTGGGAGGTGCTGGGTGAAGAGTTGGGCAAAAAAATCAAGGTATTT	CALWEVLGEELGKKIKVF	TRGV9	TRGJP	18	4	2	2
TGTGCCTTGTGGGAGGTGCATTCGGGTGAGTTGGGCAAAAAAATCAAGGTATTT	CALWEVHSGELGKKIKVF	TRGV9	TRGJP	18	4	2	2
TGTGCCTTGTGGGAGGTGCTAGTTGGAGAGTTGGGCAAAAAAATCAAGGTATTT	CALWEVLVGELGKKIKVF	TRGV9	TRGJP	18	4	2	2
TGTGCCTTGTGGGAGGTGCGCGGTCGAGAGTTGGGCAAAAAAATCAAGGTATTT	CALWEVRGRELGKKIKVF	TRGV9	TRGJP	18	4	2	2
TGTGCCTTGTGGGAGGTGCGGAAACAAGAGTTGGGCAAAAAAATCAAGGTATTT	CALWEVRKQELGKKIKVF	TRGV9	TRGJP	18	4	2	2
TGTGCCTTGTGGGAGGTTTATCGGCAAGAGTTGGGCAAAAAAATCAAGGTATTT	CALWEVYRQELGKKIKVF	TRGV9	TRGJP	18	4	2	2
TGTGCCTTGTGGGAGGTGCGGTATGGAGAGTTGGGCAAAAAAATCAAGGTATTT	CALWEVRYGELGKKIKVF	TRGV9	TRGJP	18	4	2	2
TGTGCCTTGTGGGAGGTGCATCGAGGAGAGTTGGGCAAAAAAATCAAGGTATTT	CALWEVHRGELGKKIKVF	TRGV9	TRGJP	18	4	2	2
TGTGCCTTGTGGGAGGTCGGGGCGCAAGAGTTGGGCAAAAAAATCAAGGTATTT	CALWEVGAQELGKKIKVF	TRGV9	TRGJP	18	4	2	2
TGTGCCTTGTGGGAGGTCAGGAGCGGAGAGTTGGGCAAAAAAATCAAGGTATTT	CALWEVRSGELGKKIKVF	TRGV9	TRGJP	18	4	3	1
TGTGCCTTGTGGGAGGTGCTGGGGCAAGAGTTGGGCAAAAAAATCAAGGTATTT	CALWEVLGQELGKKIKVF	TRGV9	TRGJP	18	4	3	1
TGTGCCTTGTGGGAGGTCGGCCGGCAAGAGTTGGGCAAAAAAATCAAGGTATTT	CALWEVGRQELGKKIKVF	TRGV9	TRGJP	18	4	3	1
TGTGCCTTGTGGGAGGTGCTAATCCAAGAGTTGGGCAAAAAAATCAAGGTATTT	CALWEVLIQELGKKIKVF	TRGV9	TRGJP	18	4	3	1
TGTGCCTTGTGGGAGGTGCAGTTGCAAGAGTTGGGCAAAAAAATCAAGGTATTT	CALWEVQLQELGKKIKVF	TRGV9	TRGJP	18	4	3	1
TGTGCCACCTGGAAACTCTTT	CATWKLF	TRGV8	TRGJ2	7	3	1	2
TGTGCCACCAAGAAACTCTTT	CATKKLF	TRGV4	TRGJ2	7	3	0	3
TGTGCCACCTGGGATCATAAGAAACTCTTT	CATWDHKKLF	TRGV4	TRGJ2	10	3	3	0
TGTGCCTTGTGGGAGGATAAGAAACTCTTT	CALWEDKKLF	TRGV9	TRGJ2	10	3	1	2
TGTGCCACCTGGGCCTATAAGAAACTCTTT	CATWAYKKLF	TRGV4	TRGJ2	10	3	2	1
TGTGCCACCTGGGGAAATAAGAAACTCTTT	CATWGNKKLF	TRGV8	TRGJ2	10	3	2	1
TGTGCCACCTGGGATAGGGAGAAACTCTTT	CATWDREKLF	TRGV2	TRGJ2	10	3	2	1
TGTGCCACCTGGCCCTATAAGAAACTCTTT	CATWPYKKLF	TRGV5	TRGJ2	10	3	2	1
TGTGCCACCTGGGATAGTAAGAAACTCTTT	CATWDSKKLF	TRGV8	TRGJ2	10	3	3	0
TGTGCCCTGTGGGACGATAAGAAACTCTTT	CALWDDKKLF	TRGV9	TRGJ2	10	3	3	0
TGTGCCTTGTGGGAGGCGAGTAAGAAACTCTTT	CALWEASKKLF	TRGV9	TRGJ2	11	3	0	3
TGTGCCTTGTGGGAAAGCCCTAAGAAACTCTTT	CALWESPKKLF	TRGV9	TRGJ2	11	3	0	3
TGTGCCACCTGGGACGATTGGATCAAGACGTTT	CATWDDWIKTF	TRGV8	TRGJP2	11	3	0	3
TGTGCCACCTGGGATCTGTATAAGAAACTCTTT	CATWDLYKKLF	TRGV8	TRGJ2	11	3	0	3
TGTGCCACCTGGGATGAGTATAAGAAACTCTTT	CATWDEYKKLF	TRGV4	TRGJ2	11	3	3	0
TGTGCCACCTGGGATGGGGATAAGAAACTCTTT	CATWDGDKKLF	TRGV4	TRGJ2	11	3	3	0
TGTGCCTTGTGGGTTTATTATAAGAAACTCTTT	CALWVYYKKLF	TRGV9	TRGJ2	11	3	1	2
TGTGCCTTGTGGGAGGGACCCAAGAAACTCTTT	CALWEGPKKLF	TRGV9	TRGJ2	11	3	1	2
TGTGCCTTGTGGGAAAATTATAAGAAACTCTTT	CALWENYKKLF	TRGV9	TRGJ2	11	3	1	2
TGTGCCACCTGGACGTATTATAAGAAACTCTTT	CATWTYYKKLF	TRGV8	TRGJ2	11	3	1	2
TGTGCCACCTGGGATGGATGGATCAAGACGTTT	CATWDGWIKTF	TRGV4	TRGJP2	11	3	2	1
TGTGCCACCTGGGATAGAAGTAAGAAACTCTTT	CATWDRSKKLF	TRGV8	TRGJ2	11	3	2	1
TGTGCCACCTGGGTTGGGTATAAGAAACTCTTT	CATWVGYKKLF	TRGV5	TRGJ2	11	3	2	1
TGTGCCACCTGGGACAGTTGGTTCAAGATATTT	CATWDSWFKIF	TRGV2	TRGJP1	11	3	2	1
TGTGCCACCTGGGACAGGGGGAAGAAACTCTTT	CATWDRGKKLF	TRGV3	TRGJ2	11	3	2	1
TGTGCCACCTGGGACGGGCAGGGGAAACTCTTT	CATWDGQGKLF	TRGV2	TRGJ2	11	3	2	1
TGTGCCACCTGGGACAGGCCTAGAAAACTCTTT	CATWDRPRKLF	TRGV5	TRGJ1	11	3	2	1
TGTGCCACCTGGGACAGGCGGAGGAAACTCTTT	CATWDRRRKLF	TRGV3	TRGJ2	11	3	2	1
TGTGCCACCTGGGATGGAAATAAGAAACTCTTT	CATWDGNKKLF	TRGV8	TRGJ2	11	3	2	1
TGTGCCACCTGGGACAGGCTGAAGAAACTCTTT	CATWDRLKKLF	TRGV5	TRGJ2	11	3	2	1
TGTGCCACCTGGGACAGGCATAAGAAACTCTTT	CATWDRHKKLF	TRGV3	TRGJ2	11	3	2	1
TGTGCCACCTGGGGGGGTTATAAGAAACTCTTT	CATWGGYKKLF	TRGV3	TRGJ2	11	3	2	1
TGTGCCACCTGGGACACTGACAAGAAACTCTTT	CATWDTDKKLF	TRGV5	TRGJ2	11	3	2	1
TGTGCCTTGTGGGAGGTGCGACAGAAACTCTTT	CALWEVRQKLF	TRGV9	TRGJ2	11	3	2	1
TGTGCCTTGTGGGAGCCCCCTAAGAAACTCTTT	CALWEPPKKLF	TRGV9	TRGJ1	11	3	2	1
TGTGCCTTGTGGGCTTATTATAAGAAACTCTTT	CALWAYYKKLF	TRGV9	TRGJ2	11	3	2	1
TGTGCCTTGTGGGAGGAATATAAGAAACTCTTT	CALWEEYKKLF	TRGV9	TRGJ2	11	3	2	1
TGTGCCTTGTGGGAGGTGCGGTGGAAACTCTTT	CALWEVRWKLF	TRGV9	TRGJ2	11	3	2	1
TGTGCCTTGTGGGAGGCTTATAAGAAACTCTTT	CALWEAYKKLF	TRGV9	TRGJ2	11	3	2	1
TGTGCCTTGTGGGAGGTGCAAAGGAAACTCTTT	CALWEVQRKLF	TRGV9	TRGJ2	11	3	2	1
TGTGCCTTGTGGGAGGCCCCTAAGAAACTCTTT	CALWEAPKKLF	TRGV9	TRGJ2	11	3	2	1
TGTGCCTTGTGGGTCGGTTATAAGAAACTCTTT	CALWVGYKKLF	TRGV9	TRGJ2	11	3	2	1
TGTGCCTTGTGGGACGGTTATAAGAAACTCTTT	CALWDGYKKLF	TRGV9	TRGJ2	11	3	2	1
TGTGCCACCTGGGATGGGCTAGGGAAACTCTTT	CATWDGLGKLF	TRGV4	TRGJ2	11	3	1	2
TGTGCCACCTGGGATGGGCTTCAGAAACTCTTT	CATWDGLQKLF	TRGV4	TRGJ2	11	3	1	2
TGTGCCACCTGGGGCGATTGGATCAAGACGTTT	CATWGDWIKTF	TRGV8	TRGJP2	11	3	3	0
TGTGCCACCTGGGATATGTATAAGAAACTCTTT	CATWDMYKKLF	TRGV8	TRGJ2	11	3	3	0
TGTGCCACCTGGGACAGGCTCGGAAAACTCTTT	CATWDRLGKLF	TRGV5	TRGJ2	11	3	3	0
TGTGCCTTGTGGGAGGTGCGGTTCAAGATATTT	CALWEVRFKIF	TRGV9	TRGJP1	11	3	3	0
TGTGCCTTGTGGGAGGTGCTGAAGAAACTCTTT	CALWEVLKKLF	TRGV9	TRGJ2	11	3	3	0
TGTGCCTTGTGGGAGGTGCTAAGGAAACTCTTT	CALWEVLRKLF	TRGV9	TRGJ2	11	3	3	0
TGTGCCACCTGGGGCGATTATAAGAAACTCTTT	CATWGDYKKLF	TRGV4	TRGJ2	11	3	0	3
TGTGCCACCTGGGATTGGTATTATAAGAAACTCTTT	CATWDWYYKKLF	TRGV8	TRGJ2	12	3	0	3
TGTGCCACCTGGGACAGGCCTGGTAAGAAACTCTTT	CATWDRPGKKLF	TRGV5	TRGJ2	12	3	0	3
TGTGCCACCTGGGATGGGCCAGGGAAGAAACTCTTT	CATWDGPGKKLF	TRGV4	TRGJ2	12	3	3	0
TGTGCCTTGTGGGGGAATTATTATAAGAAACTCTTT	CALWGNYYKKLF	TRGV9	TRGJ2	12	3	1	2
TGTGCCTTGTGGGAGGTGCAAGGGAAGAAACTCTTT	CALWEVQGKKLF	TRGV9	TRGJ2	12	3	1	2
TGTGCCACCTGGGTCACTGGTTGGTTCAAGATATTT	CATWVTGWFKIF	TRGV8	TRGJP1	12	3	1	2
TGTGCCACCTGGGACAGGCTTAATAAGAAACTCTTT	CATWDRLNKKLF	TRGV3	TRGJ2	12	3	1	2
TGTGCCACCTGGTTGAATTATTATAAGAAACTCTTT	CATWLNYYKKLF	TRGV3	TRGJ2	12	3	1	2
TGTGCCACCTGGGACGATCATTATAAGAAACTCTTT	CATWDDHYKKLF	TRGV5	TRGJ2	12	3	1	2
TGTGCCACCTGGGATGGGTCCTATAAGAAACTCTTT	CATWDGSYKKLF	TRGV4	TRGJ2	12	3	2	1
TGTGCCACCTGGGGCACTGGTTGGTTCAAGATATTT	CATWGTGWFKIF	TRGV4	TRGJP1	12	3	2	1
TGTGCCACCTGGGATGGGCAGTATAAGAAACTCTTT	CATWDGQYKKLF	TRGV4	TRGJ2	12	3	2	1
TGTGCCACCTGGGGTCCCTATTATAAGAAACTCTTT	CATWGPYYKKLF	TRGV4	TRGJ2	12	3	2	1
TGTGCCACCTGGGTACTGTATTATAAGAAACTCTTT	CATWVLYYKKLF	TRGV4	TRGJ2	12	3	2	1
TGTGCCACCTGGGATGGGCCTGATAAGAAACTCTTT	CATWDGPDKKLF	TRGV4	TRGJ2	12	3	2	1
TGTGCCACCTGGGAGAGTGATTGGATCAAGACGTTT	CATWESDWIKTF	TRGV8	TRGJP2	12	3	2	1
TGTGCCACCTGGGGGAGTGATTGGATCAAGACGTTT	CATWGSDWIKTF	TRGV8	TRGJP2	12	3	2	1
TGTGCCACCTGGGACGGCCTTAGGGAGAAACTCTTT	CATWDGLREKLF	TRGV2	TRGJ2	12	3	2	1
TGTGCCTTGTGGGAGGTGCAATATAAGAAACTCTTT	CALWEVQYKKLF	TRGV9	TRGJ2	12	3	2	1
TGTGCCTTGTGGGAGGTGTCTTATAAGAAACTCTTT	CALWEVSYKKLF	TRGV9	TRGJ2	12	3	2	1
TGTGCCACCTGGGATGTGGAGTATAAGAAACTCTTT	CATWDVEYKKLF	TRGV4	TRGJ2	12	3	1	2
TGTGCCACCTGGGATGTGAAATGGATCAAGACGTTT	CATWDVKWIKTF	TRGV4	TRGJP2	12	3	1	2
TGTGCCACCTGGGGATGCTATTATAAGAAACTCTTT	CATWGCYYKKLF	TRGV4	TRGJ2	12	3	1	2
TGTGCCTTGTGGGAGCCCTATTATAAGAAACTCTTT	CALWEPYYKKLF	TRGV9	TRGJ2	12	3	3	0
TGTGCCTTGTGGGAGGGATCTTATTATAAGAAACTCTTT	CALWEGSYYKKLF	TRGV9	TRGJ2	13	3	0	3
TGTGCCTTGTGGGAGGTGGAAGATTATAAGAAACTCTTT	CALWEVEDYKKLF	TRGV9	TRGJ2	13	3	0	3
TGTGCCACCTGGGTAAGTAGTGATTGGATCAAGACGTTT	CATWVSSDWIKTF	TRGV8	TRGJP2	13	3	0	3
TGTGCCACCTGGGATACTAGCTATTATAAGAAACTCTTT	CATWDTSYYKKLF	TRGV8	TRGJ2	13	3	0	3
TGTGCCACCTGGGACAGGCCTTGTTATAAGAAACTCTTT	CATWDRPCYKKLF	TRGV5	TRGJ2	13	3	0	3
TGTGCCACCTGGGACGGCACTGGTTGGTTCAAGATATTT	CATWDGTGWFKIF	TRGV2	TRGJP1	13	3	0	3
TGTGCCACCTGGGACTTCCGGGGTTATAAGAAACTCTTT	CATWDFRGYKKLF	TRGV3	TRGJ2	13	3	0	3
TGTGCCACCTGGGCCGTTAATTATTATAAGAAACTCTTT	CATWAVNYYKKLF	TRGV4	TRGJ2	13	3	3	0
TGTGCCACCTGGGATACGGATTATTATAAGAAACTCTTT	CATWDTDYYKKLF	TRGV4	TRGJ2	13	3	3	0
TGTGCCTTGTGGGAGCTGAATTATTATAAGAAACTCTTT	CALWELNYYKKLF	TRGV9	TRGJ2	13	3	1	2
TGTGCCTTGTGGGAGGTGTGTTATTATAAGAAACTCTTT	CALWEVCYYKKLF	TRGV9	TRGJ2	13	3	1	2
TGTGCCTTGTGGGAGGTGGTTTATTATAAGAAACTCTTT	CALWEVVYYKKLF	TRGV9	TRGJ1	13	3	1	2
TGTGCCTTGTGGGAGGCCCCGTATTATAAGAAACTCTTT	CALWEAPYYKKLF	TRGV9	TRGJ2	13	3	1	2
TGTGCCACCTGGGATTCGAGTTATTATAAGAAACTCTTT	CATWDSSYYKKLF	TRGV8	TRGJ2	13	3	1	2
TGTGCCACCTGGGACAGTGGTGATTGGATCAAGACGTTT	CATWDSGDWIKTF	TRGV5	TRGJP2	13	3	1	2
TGTGCCACCTGGGACGGGCCGGTTTATAAGAAACTCTTT	CATWDGPVYKKLF	TRGV2	TRGJ2	13	3	1	2
TGTGCCACCTGGGCCCAGAATTATTATAAGAAACTCTTT	CATWAQNYYKKLF	TRGV8	TRGJ2	13	3	1	2
TGTGCCACCTGGGACGGGCAACGTTATAAGAAACTCTTT	CATWDGQRYKKLF	TRGV2	TRGJ2	13	3	1	2
TGTGCCACCTGGGACAGGCAGTATTATAAGAAACTCTTT	CATWDRQYYKKLF	TRGV5	TRGJ2	13	3	1	2
TGTGCCACCTGGGACCTCGGATATTATAAGAAACTCTTT	CATWDLGYYKKLF	TRGV8	TRGJ2	13	3	1	2
TGTGCCACCTGGGATGGGTCTGGTTGGTTCAAGATATTT	CATWDGSGWFKIF	TRGV4	TRGJP1	13	3	2	1
TGTGCCACCTGGGATGGAAGGGATTATAAGAAACTCTTT	CATWDGRDYKKLF	TRGV4	TRGJ2	13	3	2	1
TGTGCCACCTGGAGTACCACTGGTTGGTTCAAGATATTT	CATWSTTGWFKIF	TRGV5	TRGJP1	13	3	2	1
TGTGCCACCTGGGATCCTCATTATTATAAGAAACTCTTT	CATWDPHYYKKLF	TRGV8	TRGJ2	13	3	2	1
TGTGCCACCTGGGATAAGGGGTATTATAAGAAACTCTTT	CATWDKGYYKKLF	TRGV8	TRGJ2	13	3	2	1
TGTGCCACCTGGGATAGAGGAGGTTGGTTCAAGATATTT	CATWDRGGWFKIF	TRGV8	TRGJP1	13	3	2	1
TGTGCCACCTGGGACAGGCAGGGTTATAAGAAACTCTTT	CATWDRQGYKKLF	TRGV5	TRGJ2	13	3	2	1
TGTGCCACCTGGGACAGGACGTATTATAAGAAACTCTTT	CATWDRTYYKKLF	TRGV5	TRGJ2	13	3	2	1
TGTGCCACCTGGGACGGGCTATGCTATAAGAAACTCTTT	CATWDGLCYKKLF	TRGV2	TRGJ2	13	3	2	1
TGTGCCACCTGGGCGGCAAATTATTATAAGAAACTCTTT	CATWAANYYKKLF	TRGV5	TRGJ2	13	3	2	1
TGTGCCACCTGGGACAGGCCTCAGTATAAGAAACTCTTT	CATWDRPQYKKLF	TRGV5	TRGJ2	13	3	2	1
TGTGCCACCTGGGACGCAACTTATTATAAGAAACTCTTT	CATWDATYYKKLF	TRGV5	TRGJ2	13	3	2	1
TGTGCCACCTGGGAATCCACTGGTTGGTTCAAGATATTT	CATWESTGWFKIF	TRGV5	TRGJP1	13	3	2	1
TGTGCCACCTGGGATCTGGATTATTATAAGAAACTCTTT	CATWDLDYYKKLF	TRGV8	TRGJ2	13	3	2	1
TGTGCCTTGTGGGAGCCGAATTATTATAAGAAACTCTTT	CALWEPNYYKKLF	TRGV9	TRGJ2	13	3	2	1
TGTGCCTTGTGGGAGGTGCTTAATTATAAGAAACTCTTT	CALWEVLNYKKLF	TRGV9	TRGJ2	13	3	2	1
TGTGCCTTGTGGGAAGAAGGTTATTATAAGAAACTCTTT	CALWEEGYYKKLF	TRGV9	TRGJ1	13	3	2	1
TGTGCCTTGTGGGAGGTGCATTATTATAAGAAACTCTTT	CALWEVHYYKKLF	TRGV9	TRGJ2	13	3	2	1
TGTGCCTTGTGGGAGGTGCACGATTATAAGAAACTCTTT	CALWEVHDYKKLF	TRGV9	TRGJ2	13	3	2	1
TGTGCCTTGTGGGAGGTGCTCGGATATAAGAAACTCTTT	CALWEVLGYKKLF	TRGV9	TRGJ2	13	3	2	1
TGTGCCTTGTGGGAGTCGGGCAAAAAAATCAAGGTATTT	CALWESGKKIKVF	TRGV9	TRGJP	13	3	2	1
TGTGCTCGCCGGGAGTTGGGCAAAAAAATCAAGGTATTT	CARRELGKKIKVF	TRGV9	TRGJP	13	3	2	1
TGTGCCTTGTGGGACGCAAATTATTATAAGAAACTCTTT	CALWDANYYKKLF	TRGV9	TRGJ2	13	3	2	1
TGTGCCTTGTGGGAGGTCCCCGGTTATAAGAAACTCTTT	CALWEVPGYKKLF	TRGV9	TRGJ2	13	3	2	1
TGTGCCTTGTGGGAGGTGCTAAGATATAAGAAACTCTTT	CALWEVLRYKKLF	TRGV9	TRGJ2	13	3	2	1
TGTGCCACCTGGGATTGGACTGGTTGGTTCAAGATATTT	CATWDWTGWFKIF	TRGV4	TRGJP1	13	3	1	2
TGTGCCACCTGGGTTACCACTGGTTGGTTCAAGATATTT	CATWVTTGWFKIF	TRGV4	TRGJP1	13	3	1	2
TGTGCCACCTGGGCCCTGAATTATTATAAGAAACTCTTT	CATWALNYYKKLF	TRGV4	TRGJ2	13	3	1	2
TGTGCCACCTGGGATGCTAGGTATTATAAGAAACTCTTT	CATWDARYYKKLF	TRGV4	TRGJ2	13	3	1	2
TGTGCCACCTGGGATAGAGCTTATTATAAGAAACTCTTT	CATWDRAYYKKLF	TRGV4	TRGJ2	13	3	1	2
TGTGCCACCTGGGACGAGAGTGATTGGATCAAGACGTTT	CATWDESDWIKTF	TRGV3	TRGJP2	13	3	3	0
TGTGCCACCTGGGAAAGTAGTGATTGGATCAAGACGTTT	CATWESSDWIKTF	TRGV8	TRGJP2	13	3	3	0
TGTGCCACCTGGGACAGGCCGGATTGGATCAAGACGTTT	CATWDRPDWIKTF	TRGV3	TRGJP2	13	3	3	0
TGTGCCACCTGGGATCCGGATTATTATAAGAAACTCTTT	CATWDPDYYKKLF	TRGV8	TRGJ2	13	3	3	0
TGTGCCACCTGGGATACCCGTTATTATAAGAAACTCTTT	CATWDTRYYKKLF	TRGV8	TRGJ2	13	3	3	0
TGTGCCACCTGGGACGGGCTCTCTTATAAGAAACTCTTT	CATWDGLSYKKLF	TRGV2	TRGJ2	13	3	3	0
TGTGCCACCTGGGACAGGCCCGTATATAAGAAACTCTTT	CATWDRPVYKKLF	TRGV3	TRGJ2	13	3	3	0
TGTGCCTTGTCCGAGTTGGGCAAAAAAATCAAGGTATTT	CALSELGKKIKVF	TRGV9	TRGJP	13	3	3	0
TGTGCCTTGTGGGAGTTTGAGAATTATTATAAGAAACTCTTT	CALWEFENYYKKLF	TRGV9	TRGJ2	14	3	0	3
TGTGCCTTGTGGGAGGGATTAAATTATTATAAGAAACTCTTT	CALWEGLNYYKKLF	TRGV9	TRGJ1	14	3	0	3
TGTGCCACCTGGGATGGGCCATTTGGTTATAAGAAACTCTTT	CATWDGPFGYKKLF	TRGV4	TRGJ2	14	3	3	0
TGTGCCACCTGGGATGGGCGAATCTATTATAAGAAACTCTTT	CATWDGRIYYKKLF	TRGV4	TRGJ1	14	3	3	0
TGTGCCTTGTGGGAGGGGTCGAATTATTATAAGAAACTCTTT	CALWEGSNYYKKLF	TRGV9	TRGJ2	14	3	1	2
TGTGCCTTGTGGGACGAGTTGGGCAAAAAAATCAAGGTATTT	CALWDELGKKIKVF	TRGV9	TRGJP	14	3	1	2
TGTGCCTTGTGGGAGACGTTGGGCAAAAAAATCAAGGTATTT	CALWETLGKKIKVF	TRGV9	TRGJP	14	3	1	2
TGTGCCACCTGGGACAGGGTCAATTATTATAAGAAACTCTTT	CATWDRVNYYKKLF	TRGV3	TRGJ2	14	3	1	2
TGTGCCACCTGGGACGGGCCGGTTTATTATAAGAAACTCTTT	CATWDGPVYYKKLF	TRGV2	TRGJ2	14	3	1	2
TGTGCCACCTGGGATGTTCGTAGTGATTGGATCAAGACGTTT	CATWDVRSDWIKTF	TRGV8	TRGJP2	14	3	1	2
TGTGCCACCTGGGACGGGCGCACTGGTTGGTTCAAGATATTT	CATWDGRTGWFKIF	TRGV2	TRGJP1	14	3	1	2
TGTGCCACCTGGGACGAAAGTAGTGATTGGATCAAGACGTTT	CATWDESSDWIKTF	TRGV2	TRGJP2	14	3	1	2
TGTGCCACCTGGGACAGGCAGGGTTATTATAAGAAACTCTTT	CATWDRQGYYKKLF	TRGV3	TRGJ2	14	3	1	2
TGTGCCACCTGGGACGCGTCGAATTATTATAAGAAACTCTTT	CATWDASNYYKKLF	TRGV8	TRGJ2	14	3	1	2
TGTGCCACCTGGGACGGGCGTGGTGATTGGATCAAGACGTTT	CATWDGRGDWIKTF	TRGV4	TRGJP2	14	3	2	1
TGTGCCACCTGGGATGGGCTCTCTTATTATAAGAAACTCTTT	CATWDGLSYYKKLF	TRGV4	TRGJ2	14	3	2	1
TGTGCCACCTGGGATGAGGGTAGTGATTGGATCAAGACGTTT	CATWDEGSDWIKTF	TRGV4	TRGJP2	14	3	2	1
TGTGCCACCTGGGATTATAGTAGTGATTGGATCAAGACGTTT	CATWDYSSDWIKTF	TRGV4	TRGJP2	14	3	2	1
TGTGCCACCTGGGCTTATAGTAGTGATTGGATCAAGACGTTT	CATWAYSSDWIKTF	TRGV4	TRGJP2	14	3	2	1
TGTGCCACCTGGGATGGGCCATCTGGTTGGTTCAAGATATTT	CATWDGPSGWFKIF	TRGV4	TRGJP1	14	3	2	1
TGTGCCACCTGGGATGGGCGAAGATATTATAAGAAACTCTTT	CATWDGRRYYKKLF	TRGV4	TRGJ2	14	3	2	1
TGTGCCACCTGGGACAGGCAGAATTATTATAAGAAACTCTTT	CATWDRQNYYKKLF	TRGV5	TRGJ2	14	3	2	1
TGTGCCACCTGGGACGGGCCAGCTGGTTGGTTCAAGATATTT	CATWDGPAGWFKIF	TRGV2	TRGJP1	14	3	2	1
TGTGCCACCTGGGTCTATAGTAGTGATTGGATCAAGACGTTT	CATWVYSSDWIKTF	TRGV8	TRGJP2	14	3	2	1
TGTGCCACCTGGGACAGCCCCCATTATTATAAGAAACTCTTT	CATWDSPHYYKKLF	TRGV5	TRGJ2	14	3	2	1
TGTGCCACCTGGGGGGGGGGTAGTGATTGGATCAAGACGTTT	CATWGGGSDWIKTF	TRGV3	TRGJP2	14	3	2	1
TGTGCCACCTGGGATAGGCCGGGCGATTGGATCAAGACGTTT	CATWDRPGDWIKTF	TRGV8	TRGJP2	14	3	2	1
TGTGCCACCTGGGACAGGCTGGGTTATTATAAGAAACTCTTT	CATWDRLGYYKKLF	TRGV3	TRGJ2	14	3	2	1
TGTGCCACCTGGGACGGGCCCGGTGATTGGATCAAGACGTTT	CATWDGPGDWIKTF	TRGV2	TRGJP2	14	3	2	1
TGTGCCACCTGGGACAGCCGGAATTATTATAAGAAACTCTTT	CATWDSRNYYKKLF	TRGV5	TRGJ2	14	3	2	1
TGTGCCACCTGGGACAGGCGAGGAGGGTATAAGAAACTCTTT	CATWDRRGGYKKLF	TRGV3	TRGJ2	14	3	2	1
TGTGCCACCTGGGACAGGAGCCCCTATTATAAGAAACTCTTT	CATWDRSPYYKKLF	TRGV5	TRGJ2	14	3	2	1
TGTGCCACCTGGGACGGGCGGGAGTATTATAAGAAACTCTTT	CATWDGREYYKKLF	TRGV2	TRGJ2	14	3	2	1
TGTGCCTTGTGGGAGGTTATGGGCAAAAAAATCAAGGTATTT	CALWEVMGKKIKVF	TRGV9	TRGJP	14	3	2	1
TGTGCCTTGTGGGAGTCATCGAATTATTATAAGAAACTCTTT	CALWESSNYYKKLF	TRGV9	TRGJ1	14	3	2	1
TGTGCCTTGTGGGAGGTGCGGGATTATTATAAGAAACTCTTT	CALWEVRDYYKKLF	TRGV9	TRGJ2	14	3	2	1
TGTGCCTTGTGGGAGGTCGTGGGCAAAAAAATCAAGGTATTT	CALWEVVGKKIKVF	TRGV9	TRGJP	14	3	2	1
TGTGCCTTGTGGGATCAGTTGGGCAAAAAAATCAAGGTATTT	CALWDQLGKKIKVF	TRGV9	TRGJP	14	3	2	1
TGTGCCTTGTGGGAGGCATTTAATTATTATAAGAAACTCTTT	CALWEAFNYYKKLF	TRGV9	TRGJ2	14	3	2	1
TGTGCCTTGTGGGAGGGAAAGAATTATTATAAGAAACTCTTT	CALWEGKNYYKKLF	TRGV9	TRGJ2	14	3	2	1
TGTGCCTTGTGGGAGGTCTCGAATTATTATAAGAAACTCTTT	CALWEVSNYYKKLF	TRGV9	TRGJ2	14	3	2	1
TGTGCCTTGTGGGAGGTGCCAGATTATTATAAGAAACTCTTT	CALWEVPDYYKKLF	TRGV9	TRGJ2	14	3	2	1
TGTGCCACCTGGGACGGGCTGGGTGATTGGATCAAGACGTTT	CATWDGLGDWIKTF	TRGV2	TRGJP2	14	3	3	0
TGTGCCACCTGGGACGGGCTGTATTATTATAAGAAACTCTTT	CATWDGLYYYKKLF	TRGV2	TRGJ2	14	3	3	0
TGTGCCACCTGGGACAGGTTGAATTATTATAAGAAACTCTTT	CATWDRLNYYKKLF	TRGV3	TRGJ2	14	3	3	0
TGTGCCACCTGGGACAGGCGAGCTTATTATAAGAAACTCTTT	CATWDRRAYYKKLF	TRGV5	TRGJ2	14	3	3	0
TGTGCCACCTGGGACGGACAGAATTATTATAAGAAACTCTTT	CATWDGQNYYKKLF	TRGV2	TRGJ2	14	3	3	0
TGTGCCTTGTGGGATAAGTTGGGCAAAAAAATCAAGGTATTT	CALWDKLGKKIKVF	TRGV9	TRGJP	14	3	3	0
TGTGCCTTGTGGGAGGTGTCGGGCAAAAAAATCAAGGTATTT	CALWEVSGKKIKVF	TRGV9	TRGJP	14	3	3	0
TGTGCCTTGTGGGAGGTGCAGGTGGGCAAAAAAATCAAGGTATTT	CALWEVQVGKKIKVF	TRGV9	TRGJP	15	3	0	3
TGTGCCTTGTGGGACCGAAAGTTGGGCAAAAAAATCAAGGTATTT	CALWDRKLGKKIKVF	TRGV9	TRGJP	15	3	0	3
TGTGCCTTGTGGGAGTCTCCGTTGGGCAAAAAAATCAAGGTATTT	CALWESPLGKKIKVF	TRGV9	TRGJP	15	3	0	3
TGTGCCTTGTGGACTAGGGAGTTGGGCAAAAAAATCAAGGTATTT	CALWTRELGKKIKVF	TRGV9	TRGJP	15	3	0	3
TGTGCCTTGTGGGAGGCCGATACCACTGGTTGGTTCAAGATATTT	CALWEADTTGWFKIF	TRGV9	TRGJP1	15	3	0	3
TGTGCCACCTGGGACGGTGGAAGTAGTGATTGGATCAAGACGTTT	CATWDGGSSDWIKTF	TRGV2	TRGJP2	15	3	0	3
TGTGCCACCTGGGACGGGCCTTTGAATTATTATAAGAAACTCTTT	CATWDGPLNYYKKLF	TRGV4	TRGJ2	15	3	3	0
TGTGCCTTGTGGAGAGACGAGTTGGGCAAAAAAATCAAGGTATTT	CALWRDELGKKIKVF	TRGV9	TRGJP	15	3	1	2
TGTGCCTTGTGGGAGGTGGATAGTAGTGATTGGATCAAGACGTTT	CALWEVDSSDWIKTF	TRGV9	TRGJP2	15	3	1	2
TGTGCCTTGTGGGAGACCGCGTTGGGCAAAAAAATCAAGGTATTT	CALWETALGKKIKVF	TRGV9	TRGJP	15	3	1	2
TGTGCCTTGTGGGACTATGAGTTGGGCAAAAAAATCAAGGTATTT	CALWDYELGKKIKVF	TRGV9	TRGJP	15	3	1	2
TGTGCCTTGTGGGAGCCGAAGTTGGGCAAAAAAATCAAGGTATTT	CALWEPKLGKKIKVF	TRGV9	TRGJP	15	3	1	2
TGTGCCTTGTGGTCGGAAGAGTTGGGCAAAAAAATCAAGGTATTT	CALWSEELGKKIKVF	TRGV9	TRGJP	15	3	1	2
TGTGCCTTGTGGGGGCGAGGGTTGGGCAAAAAAATCAAGGTATTT	CALWGRGLGKKIKVF	TRGV9	TRGJP	15	3	1	2
TGTGCCTTGTGGGAGGAGAAGTTGGGCAAAAAAATCAAGGTATTT	CALWEEKLGKKIKVF	TRGV9	TRGJP	15	3	1	2
TGTGCCTTGTGGATTGAAGAGTTGGGCAAAAAAATCAAGGTATTT	CALWIEELGKKIKVF	TRGV9	TRGJP	15	3	1	2
TGTGCCTTGTGGGGCGCAGAGTTGGGCAAAAAAATCAAGGTATTT	CALWGAELGKKIKVF	TRGV9	TRGJP	15	3	1	2
TGTGCCTTGTGGGAGAACGGGTTGGGCAAAAAAATCAAGGTATTT	CALWENGLGKKIKVF	TRGV9	TRGJP	15	3	1	2
TGTGCCTTGTGGGAATTTAAGTTGGGCAAAAAAATCAAGGTATTT	CALWEFKLGKKIKVF	TRGV9	TRGJP	15	3	1	2
TGTGCCTTGTGGGAGTATGAGTTGGGCAAAAAAATCAAGGTATTT	CALWEYELGKKIKVF	TRGV9	TRGJP	15	3	1	2
TGTGCCTTGTGGGATAGGTGGTTGGGCAAAAAAATCAAGGTATTT	CALWDRWLGKKIKVF	TRGV9	TRGJP	15	3	1	2
TGTGCCTTGTGGAGGGGGGAGTTGGGCAAAAAAATCAAGGTATTT	CALWRGELGKKIKVF	TRGV9	TRGJP	15	3	1	2
TGTGCCTTGTGGGCCTGGGAGTTGGGCAAAAAAATCAAGGTATTT	CALWAWELGKKIKVF	TRGV9	TRGJP	15	3	1	2
TGTGCCACCTGGGACGGCGGGGGTAGTGATTGGATCAAGACGTTT	CATWDGGGSDWIKTF	TRGV2	TRGJP2	15	3	1	2
TGTGCCACCTGGGACGGGCGTAGTAGTGATTGGATCAAGACGTTT	CATWDGRSSDWIKTF	TRGV2	TRGJP2	15	3	1	2
TGTGCCACCTGGGACGGGTCAAGTAGTGATTGGATCAAGACGTTT	CATWDGSSSDWIKTF	TRGV3	TRGJP2	15	3	1	2
TGTGCCACCTGGGATGGGCTCGGTAGTGATTGGATCAAGACGTTT	CATWDGLGSDWIKTF	TRGV4	TRGJP2	15	3	2	1
TGTGCCACCTGGGATGGGCCCCCAAATTATTATAAGAAACTCTTT	CATWDGPPNYYKKLF	TRGV4	TRGJ2	15	3	2	1
TGTGCCACCTGGGACAGGCGCAGTAGTGATTGGATCAAGACGTTT	CATWDRRSSDWIKTF	TRGV5	TRGJP2	15	3	2	1
TGTGCCACCTGGGATAGGCCGACCACTGGTTGGTTCAAGATATTT	CATWDRPTTGWFKIF	TRGV8	TRGJP1	15	3	2	1
TGTGCCACCTGGGATAGGCCGAGTAGTGATTGGATCAAGACGTTT	CATWDRPSSDWIKTF	TRGV8	TRGJP2	15	3	2	1
TGTGCCACCTGGGACAGGCCCGCTAATTATTATAAGAAACTCTTT	CATWDRPANYYKKLF	TRGV5	TRGJ2	15	3	2	1
TGTGCCACCTGGGACGGGCCGGGAAATTATTATAAGAAACTCTTT	CATWDGPGNYYKKLF	TRGV2	TRGJ2	15	3	2	1
TGTGCCTTGTGGGATCATGAGTTGGGCAAAAAAATCAAGGTATTT	CALWDHELGKKIKVF	TRGV9	TRGJP	15	3	2	1
TGTGCCTTGTGGGAGGTAGACTTGGGCAAAAAAATCAAGGTATTT	CALWEVDLGKKIKVF	TRGV9	TRGJP	15	3	2	1
TGTGCCTTGTGGACTGAAGAGTTGGGCAAAAAAATCAAGGTATTT	CALWTEELGKKIKVF	TRGV9	TRGJP	15	3	2	1
TGTGCCTTGTGGGAAAGCCTATTGGGCAAAAAAATCAAGGTATTT	CALWESLLGKKIKVF	TRGV9	TRGJP	15	3	2	1
TGTGCCTTGTGGAGCGGAGAGTTGGGCAAAAAAATCAAGGTATTT	CALWSGELGKKIKVF	TRGV9	TRGJP	15	3	2	1
TGTGCCTTGTGGGAGCCGGGGTTGGGCAAAAAAATCAAGGTATTT	CALWEPGLGKKIKVF	TRGV9	TRGJP	15	3	2	1
TGTGCCTTGTGGGAGGCTTATACCACTGGTTGGTTCAAGATATTT	CALWEAYTTGWFKIF	TRGV9	TRGJP1	15	3	2	1
TGTGCCTTGTGGGAGGAGGTGTTGGGCAAAAAAATCAAGGTATTT	CALWEEVLGKKIKVF	TRGV9	TRGJP	15	3	2	1
TGTGCCTTGTGGAGGAAAGAGTTGGGCAAAAAAATCAAGGTATTT	CALWRKELGKKIKVF	TRGV9	TRGJP	15	3	2	1
TGTGCCTTGTGGGGGATGGAGTTGGGCAAAAAAATCAAGGTATTT	CALWGMELGKKIKVF	TRGV9	TRGJP	15	3	2	1
TGTGCCTTGTGGGAGAAACAGTTGGGCAAAAAAATCAAGGTATTT	CALWEKQLGKKIKVF	TRGV9	TRGJP	15	3	2	1
TGTGCCTTGTGGAGAAGAGAGTTGGGCAAAAAAATCAAGGTATTT	CALWRRELGKKIKVF	TRGV9	TRGJP	15	3	2	1
TGTGCCTTGTGGGAGGACGGGTTGGGCAAAAAAATCAAGGTATTT	CALWEDGLGKKIKVF	TRGV9	TRGJP	15	3	2	1
TGTGCCTTGTGGGCACTCGAGTTGGGCAAAAAAATCAAGGTATTT	CALWALELGKKIKVF	TRGV9	TRGJP	15	3	2	1
TGTGCCTTGTGGGTGCACGAGTTGGGCAAAAAAATCAAGGTATTT	CALWVHELGKKIKVF	TRGV9	TRGJP	15	3	2	1
TGTGCCTTGTGGGAGGTGCTCGGGACTGGTTGGTTCAAGATATTT	CALWEVLGTGWFKIF	TRGV9	TRGJP1	15	3	2	1
TGTGCCACCTGGGATAAAGATAGTAGTGATTGGATCAAGACGTTT	CATWDKDSSDWIKTF	TRGV4	TRGJP2	15	3	1	2
TGTGCCACCTGGGACGGGCACGGCACTGGTTGGTTCAAGATATTT	CATWDGHGTGWFKIF	TRGV2	TRGJP1	15	3	3	0
TGTGCCACCTGGGACGGGCCTCGTAGTGATTGGATCAAGACGTTT	CATWDGPRSDWIKTF	TRGV2	TRGJP2	15	3	3	0
TGTGCCACCTGGGACGGGCGCCGAAATTATTATAAGAAACTCTTT	CATWDGRRNYYKKLF	TRGV2	TRGJ2	15	3	3	0
TGTGCCACCTGGGACAGGCCCCGATTTTATTATAAGAAACTCTTT	CATWDRPRFYYKKLF	TRGV5	TRGJ2	15	3	3	0
TGTGCCTTGTGGGTAGTAGAGTTGGGCAAAAAAATCAAGGTATTT	CALWVVELGKKIKVF	TRGV9	TRGJP	15	3	3	0
TGTGCCTTGTGGGAAAAGGGGTTGGGCAAAAAAATCAAGGTATTT	CALWEKGLGKKIKVF	TRGV9	TRGJP	15	3	3	0
TGTGCCTTGTGGGAACTGAAGTTGGGCAAAAAAATCAAGGTATTT	CALWELKLGKKIKVF	TRGV9	TRGJP	15	3	3	0
TGTGCCTTGTGGAAGAAAGAGTTGGGCAAAAAAATCAAGGTATTT	CALWKKELGKKIKVF	TRGV9	TRGJP	15	3	3	0
TGTGCCTTGTGGGGCATTGAGTTGGGCAAAAAAATCAAGGTATTT	CALWGIELGKKIKVF	TRGV9	TRGJP	15	3	3	0
TGTGCCTTGTGGGAGATGGAGTTGGGCAAAAAAATCAAGGTATTT	CALWEMELGKKIKVF	TRGV9	TRGJP	15	3	3	0
TGTGCCTTGTGGGGACAACAAGAGTTGGGCAAAAAAATCAAGGTATTT	CALWGQQELGKKIKVF	TRGV9	TRGJP	16	3	0	3
TGTGCCTTGTGGGAGACCCCAGGGTTGGGCAAAAAAATCAAGGTATTT	CALWETPGLGKKIKVF	TRGV9	TRGJP	16	3	0	3
TGTGCCTTGTGGGAGTACCGAGAGTTGGGCAAAAAAATCAAGGTATTT	CALWEYRELGKKIKVF	TRGV9	TRGJP	16	3	0	3
TGTGCCTTGTGGGAGTTATGGGAGTTGGGCAAAAAAATCAAGGTATTT	CALWELWELGKKIKVF	TRGV9	TRGJP	16	3	0	3
TGTGCCTTGTGGGAACCGGGAGGGTTGGGCAAAAAAATCAAGGTATTT	CALWEPGGLGKKIKVF	TRGV9	TRGJP	16	3	0	3
TGTGCCTTGTGGGGGGTAAGAGAGTTGGGCAAAAAAATCAAGGTATTT	CALWGVRELGKKIKVF	TRGV9	TRGJP	16	3	0	3
TGTGCCACCTGGGATGGGCCGGGGACCACTGGTTGGTTCAAGATATTT	CATWDGPGTTGWFKIF	TRGV4	TRGJP1	16	3	3	0
TGTGCCACCTGGGATGGGCCGAATAGTAGTGATTGGATCAAGACGTTT	CATWDGPNSSDWIKTF	TRGV4	TRGJP2	16	3	3	0
TGTGCCTTGTGGGAGAGTGTGGAGTTGGGCAAAAAAATCAAGGTATTT	CALWESVELGKKIKVF	TRGV9	TRGJP	16	3	1	2
TGTGCCTTGTGGGAGGGCGTGAAGTTGGGCAAAAAAATCAAGGTATTT	CALWEGVKLGKKIKVF	TRGV9	TRGJP	16	3	1	2
TGTGCCTTGTGGGAGCCTTTGGGGTTGGGCAAAAAAATCAAGGTATTT	CALWEPLGLGKKIKVF	TRGV9	TRGJP	16	3	1	2
TGTGCCTTGTGGGAGCCCCAGGGGTTGGGCAAAAAAATCAAGGTATTT	CALWEPQGLGKKIKVF	TRGV9	TRGJP	16	3	1	2
TGTGCCTTGTGGGAGGTGACTCAGTTGGGCAAAAAAATCAAGGTATTT	CALWEVTQLGKKIKVF	TRGV9	TRGJP	16	3	1	2
TGTGCCTTGTGGGACCAGGGAGAGTTGGGCAAAAAAATCAAGGTATTT	CALWDQGELGKKIKVF	TRGV9	TRGJP	16	3	1	2
TGTGCCTTGTGGGAGGACAATGAGTTGGGCAAAAAAATCAAGGTATTT	CALWEDNELGKKIKVF	TRGV9	TRGJP	16	3	1	2
TGTGCCTTGTGGGACAAGGGAGAGTTGGGCAAAAAAATCAAGGTATTT	CALWDKGELGKKIKVF	TRGV9	TRGJP	16	3	1	2
TGTGCCTTGTGGGCCGCGCAAGAGTTGGGCAAAAAAATCAAGGTATTT	CALWAAQELGKKIKVF	TRGV9	TRGJP	16	3	1	2
TGTGCCTTGTGGGGGATGCAAGAGTTGGGCAAAAAAATCAAGGTATTT	CALWGMQELGKKIKVF	TRGV9	TRGJP	16	3	1	2
TGTGCCTTGTGGGAGGCTGCCGGGTTGGGCAAAAAAATCAAGGTATTT	CALWEAAGLGKKIKVF	TRGV9	TRGJP	16	3	1	2
TGTGCCTTGTGGGAGGTGCGTACGTTGGGCAAAAAAATCAAGGTATTT	CALWEVRTLGKKIKVF	TRGV9	TRGJP	16	3	1	2
TGTGCCTTGTGGGAGGTGCGGGGGATGGGCAAAAAAATCAAGGTATTT	CALWEVRGMGKKIKVF	TRGV9	TRGJP	16	3	1	2
TGTGCCTTGTGGGTCTTATCAGAGTTGGGCAAAAAAATCAAGGTATTT	CALWVLSELGKKIKVF	TRGV9	TRGJP	16	3	1	2
TGTGCCTTGTGGGAGGTGCTCTTGTTGGGCAAAAAAATCAAGGTATTT	CALWEVLLLGKKIKVF	TRGV9	TRGJP	16	3	1	2
TGTGCCTTGTGGGAAGCTCGAGCGTTGGGCAAAAAAATCAAGGTATTT	CALWEARALGKKIKVF	TRGV9	TRGJP	16	3	1	2
TGTGCCTTGTGGGACCCCCCAGAGTTGGGCAAAAAAATCAAGGTATTT	CALWDPPELGKKIKVF	TRGV9	TRGJP	16	3	1	2
TGTGCCTTGTGGGAACCGATAGAGTTGGGCAAAAAAATCAAGGTATTT	CALWEPIELGKKIKVF	TRGV9	TRGJP	16	3	1	2
TGTGCCTTGTGGGGGAATGAAGAGTTGGGCAAAAAAATCAAGGTATTT	CALWGNEELGKKIKVF	TRGV9	TRGJP	16	3	1	2
TGTGCCTTGTGGGTCGGACAAGAGTTGGGCAAAAAAATCAAGGTATTT	CALWVGQELGKKIKVF	TRGV9	TRGJP	16	3	1	2
TGTGCCTTGTGGGAGGTGAACAGGTTGGGCAAAAAAATCAAGGTATTT	CALWEVNRLGKKIKVF	TRGV9	TRGJP	16	3	1	2
TGTGCCTTGTGGGAGGATTGGGAGTTGGGCAAAAAAATCAAGGTATTT	CALWEDWELGKKIKVF	TRGV9	TRGJP	16	3	1	2
TGTGCCTTGTGGGGCCTGGGGGAGTTGGGCAAAAAAATCAAGGTATTT	CALWGLGELGKKIKVF	TRGV9	TRGJP	16	3	1	2
TGTGCCACCTGGGACAGGCCCGGAAGTAGTGATTGGATCAAGACGTTT	CATWDRPGSSDWIKTF	TRGV3	TRGJP2	16	3	1	2
TGTGCCTTGTGGGAGGGACCACAGTTGGGCAAAAAAATCAAGGTATTT	CALWEGPQLGKKIKVF	TRGV9	TRGJP	16	3	2	1
TGTGCCTTGTGGGAGGAGGTAGAGTTGGGCAAAAAAATCAAGGTATTT	CALWEEVELGKKIKVF	TRGV9	TRGJP	16	3	2	1
TGTGCCTTGTGGGATCCGGAAGAGTTGGGCAAAAAAATCAAGGTATTT	CALWDPEELGKKIKVF	TRGV9	TRGJP	16	3	2	1
TGTGCCTTGTGGGAGGTGGAGAAGTTGGGCAAAAAAATCAAGGTATTT	CALWEVEKLGKKIKVF	TRGV9	TRGJP	16	3	2	1
TGTGCCTTGTGGGAGGTGATGAAGTTGGGCAAAAAAATCAAGGTATTT	CALWEVMKLGKKIKVF	TRGV9	TRGJP	16	3	2	1
TGTGCCTTGTGGGACTATCAAGAGTTGGGCAAAAAAATCAAGGTATTT	CALWDYQELGKKIKVF	TRGV9	TRGJP	16	3	2	1
TGTGCCTTGTGGGAAGCACCCCAGTTGGGCAAAAAAATCAAGGTATTT	CALWEAPQLGKKIKVF	TRGV9	TRGJP	16	3	2	1
TGTGCCTTGTGGGAGGTCGGGGTGTTGGGCAAAAAAATCAAGGTATTT	CALWEVGVLGKKIKVF	TRGV9	TRGJP	16	3	2	1
TGTGCCTTGTGGGAGAAGGACGAGTTGGGCAAAAAAATCAAGGTATTT	CALWEKDELGKKIKVF	TRGV9	TRGJP	16	3	2	1
TGTGCCTTGTGGGACCCCTCGGAGTTGGGCAAAAAAATCAAGGTATTT	CALWDPSELGKKIKVF	TRGV9	TRGJP	16	3	2	1
TGTGCCTTGTGGGATAGAAAAGAGTTGGGCAAAAAAATCAAGGTATTT	CALWDRKELGKKIKVF	TRGV9	TRGJP	16	3	2	1
TGTGCCTTGTGGGAGGTGGTAGGGTTGGGCAAAAAAATCAAGGTATTT	CALWEVVGLGKKIKVF	TRGV9	TRGJP	16	3	2	1
TGTGCCTTGTGGGGTGCACAAGAGTTGGGCAAAAAAATCAAGGTATTT	CALWGAQELGKKIKVF	TRGV9	TRGJP	16	3	2	1
TGTGCCTTGTGGGTTGAGAAAGAGTTGGGCAAAAAAATCAAGGTATTT	CALWVEKELGKKIKVF	TRGV9	TRGJP	16	3	2	1
TGTGCCTTGTGGGAGGCGTCAGGGTTGGGCAAAAAAATCAAGGTATTT	CALWEASGLGKKIKVF	TRGV9	TRGJP	16	3	2	1
TGTGCCTTGTGGGAGGCCCTGGGGTTGGGCAAAAAAATCAAGGTATTT	CALWEALGLGKKIKVF	TRGV9	TRGJP	16	3	2	1
TGTGCCTTGTGGGAGGACGCAGAGTTGGGCAAAAAAATCAAGGTATTT	CALWEDAELGKKIKVF	TRGV9	TRGJP	16	3	2	1
TGTGCCTTGTGGGAGTTAGAAGGGTTGGGCAAAAAAATCAAGGTATTT	CALWELEGLGKKIKVF	TRGV9	TRGJP	16	3	2	1
TGTGCCTTGTGGGAGTCTTCTGAGTTGGGCAAAAAAATCAAGGTATTT	CALWESSELGKKIKVF	TRGV9	TRGJP	16	3	2	1
TGTGCCTTGTGGGAACAAGAAGAGTTGGGCAAAAAAATCAAGGTATTT	CALWEQEELGKKIKVF	TRGV9	TRGJP	16	3	2	1
TGTGCCTTGTGGGACAGCCTAGAGTTGGGCAAAAAAATCAAGGTATTT	CALWDSLELGKKIKVF	TRGV9	TRGJP	16	3	2	1
TGTGCCTTGTGGGACCCGCAGGGGTTGGGCAAAAAAATCAAGGTATTT	CALWDPQGLGKKIKVF	TRGV9	TRGJP	16	3	2	1
TGTGCCTTGTGGGAGGTCCCCCCGTTGGGCAAAAAAATCAAGGTATTT	CALWEVPPLGKKIKVF	TRGV9	TRGJP	16	3	2	1
TGTGCCTTGTGGGAGACCGCCGAGTTGGGCAAAAAAATCAAGGTATTT	CALWETAELGKKIKVF	TRGV9	TRGJP	16	3	2	1
TGTGCCTTGTGGGGGACTAAAGAGTTGGGCAAAAAAATCAAGGTATTT	CALWGTKELGKKIKVF	TRGV9	TRGJP	16	3	2	1
TGTGCCTTGTGGGTGAATCAAGAGTTGGGCAAAAAAATCAAGGTATTT	CALWVNQELGKKIKVF	TRGV9	TRGJP	16	3	2	1
TGTGCCTTGTGGAGGACGCAAGAGTTGGGCAAAAAAATCAAGGTATTT	CALWRTQELGKKIKVF	TRGV9	TRGJP	16	3	2	1
TGTGCCTTGTGGGAGGTGTCCCGGTTGGGCAAAAAAATCAAGGTATTT	CALWEVSRLGKKIKVF	TRGV9	TRGJP	16	3	2	1
TGTGCCTTGTGGGGCGGGGAAGAGTTGGGCAAAAAAATCAAGGTATTT	CALWGGEELGKKIKVF	TRGV9	TRGJP	16	3	2	1
TGTGCCTTGTGGGAGGGCTTTGAGTTGGGCAAAAAAATCAAGGTATTT	CALWEGFELGKKIKVF	TRGV9	TRGJP	16	3	2	1
TGTGCCTTGTGGGATCCGGCCGAGTTGGGCAAAAAAATCAAGGTATTT	CALWDPAELGKKIKVF	TRGV9	TRGJP	16	3	2	1
TGTGCCTTGTGGACCGAGGGTGAGTTGGGCAAAAAAATCAAGGTATTT	CALWTEGELGKKIKVF	TRGV9	TRGJP	16	3	2	1
TGTGCCTTGTGGTCCCCCCAAGAGTTGGGCAAAAAAATCAAGGTATTT	CALWSPQELGKKIKVF	TRGV9	TRGJP	16	3	2	1
TGTGCCTTGTGGGAGTTCACAGAGTTGGGCAAAAAAATCAAGGTATTT	CALWEFTELGKKIKVF	TRGV9	TRGJP	16	3	2	1
TGTGCCTTGTGGGAGGTGCTCTCGTTGGGCAAAAAAATCAAGGTATTT	CALWEVLSLGKKIKVF	TRGV9	TRGJP	16	3	2	1
TGTGCCTTGTGGGAGGTGGTGGTGTTGGGCAAAAAAATCAAGGTATTT	CALWEVVVLGKKIKVF	TRGV9	TRGJP	16	3	2	1
TGTGCCTTGTGGGAGGTGCTGCCGTTGGGCAAAAAAATCAAGGTATTT	CALWEVLPLGKKIKVF	TRGV9	TRGJP	16	3	2	1
TGTGCCTTGTGGGATTGGCAAGAGTTGGGCAAAAAAATCAAGGTATTT	CALWDWQELGKKIKVF	TRGV9	TRGJP	16	3	2	1
TGTGCCTTGTGGGAGAGGTCAGAGTTGGGCAAAAAAATCAAGGTATTT	CALWERSELGKKIKVF	TRGV9	TRGJP	16	3	2	1
TGTGCCTTGTGGAAGAAACAAGAGTTGGGCAAAAAAATCAAGGTATTT	CALWKKQELGKKIKVF	TRGV9	TRGJP	16	3	2	1
TGTGCCTTGTGGGAGGTTCGGATGTTGGGCAAAAAAATCAAGGTATTT	CALWEVRMLGKKIKVF	TRGV9	TRGJP	16	3	2	1
TGTGCCTTGTGGAGCACGCAAGAGTTGGGCAAAAAAATCAAGGTATTT	CALWSTQELGKKIKVF	TRGV9	TRGJP	16	3	2	1
TGTGCCTTGTGGCTATCACAAGAGTTGGGCAAAAAAATCAAGGTATTT	CALWLSQELGKKIKVF	TRGV9	TRGJP	16	3	2	1
TGTGCCTTGTGGGAGGTGTTTGGGTTGGGCAAAAAAATCAAGGTATTT	CALWEVFGLGKKIKVF	TRGV9	TRGJP	16	3	2	1
TGTGCCTTGTGGGAGGCCGCTAAGTTGGGCAAAAAAATCAAGGTATTT	CALWEAAKLGKKIKVF	TRGV9	TRGJP	16	3	3	0
TGTGCCTTGTGGGTGAAACAAGAGTTGGGCAAAAAAATCAAGGTATTT	CALWVKQELGKKIKVF	TRGV9	TRGJP	16	3	3	0
TGTGCCTTGTGGGAGGTGCACGTGTTGGGCAAAAAAATCAAGGTATTT	CALWEVHVLGKKIKVF	TRGV9	TRGJP	16	3	3	0
TGTGCCTTGTGGGAATCAAGAGGGTTGGGCAAAAAAATCAAGGTATTT	CALWESRGLGKKIKVF	TRGV9	TRGJP	16	3	3	0
TGTGCCTTGTGGGCCCACCAAGAGTTGGGCAAAAAAATCAAGGTATTT	CALWAHQELGKKIKVF	TRGV9	TRGJP	16	3	3	0
TGTGCCTTGTGGGAGCAGCGAGAGTTGGGCAAAAAAATCAAGGTATTT	CALWEQRELGKKIKVF	TRGV9	TRGJP	16	3	3	0
TGTGCCTTGTGGGACTCCGGAGAGTTGGGCAAAAAAATCAAGGTATTT	CALWDSGELGKKIKVF	TRGV9	TRGJP	16	3	3	0
TGTGCCTTGTGGGAGGTGAGGCTCTTGGGCAAAAAAATCAAGGTATTT	CALWEVRLLGKKIKVF	TRGV9	TRGJP	16	3	3	0
TGTGCCTTGTGGTCACAAAAAGAGTTGGGCAAAAAAATCAAGGTATTT	CALWSQKELGKKIKVF	TRGV9	TRGJP	16	3	3	0
TGTGCCTTGTGGTATGATCAAGAGTTGGGCAAAAAAATCAAGGTATTT	CALWYDQELGKKIKVF	TRGV9	TRGJP	16	3	3	0
TGTGCCTTGTGGGCGTTCCAAGAGTTGGGCAAAAAAATCAAGGTATTT	CALWAFQELGKKIKVF	TRGV9	TRGJP	16	3	3	0
TGTGCCTTGTGGGAGGTGATGAGATTGGGCAAAAAAATCAAGGTATTT	CALWEVMRLGKKIKVF	TRGV9	TRGJP	16	3	3	0
TGTGCCTTGTGGGAGGTAAAGGTGTTGGGCAAAAAAATCAAGGTATTT	CALWEVKVLGKKIKVF	TRGV9	TRGJP	16	3	3	0
TGTGCCTTGTGGGATAAGGAAGAGTTGGGCAAAAAAATCAAGGTATTT	CALWDKEELGKKIKVF	TRGV9	TRGJP	16	3	3	0
TGTGCCTTGTGGGAGAAGGCAGAGTTGGGCAAAAAAATCAAGGTATTT	CALWEKAELGKKIKVF	TRGV9	TRGJP	16	3	3	0
TGTGCCTTGTGGGAGTACGGGGAGTTGGGCAAAAAAATCAAGGTATTT	CALWEYGELGKKIKVF	TRGV9	TRGJP	16	3	3	0
TGTGCCTTGTGGGTCACCGAAGAGTTGGGCAAAAAAATCAAGGTATTT	CALWVTEELGKKIKVF	TRGV9	TRGJP	16	3	3	0
TGTGCCTTGTGGGAGAGCGCCCAAGAGTTGGGCAAAAAAATCAAGGTATTT	CALWESAQELGKKIKVF	TRGV9	TRGJP	17	3	0	3
TGTGCCTTGTGGGAGGTGTCGAAAGAGTTGGGCAAAAAAATCAAGGTATTT	CALWEVSKELGKKIKVF	TRGV9	TRGJP	17	3	0	3
TGTGCCTTGTGGGAGGCCCAGAGAGAGTTGGGCAAAAAAATCAAGGTATTT	CALWEAQRELGKKIKVF	TRGV9	TRGJP	17	3	0	3
TGTGCCTTGTGGGAGACAGGTCAAGAGTTGGGCAAAAAAATCAAGGTATTT	CALWETGQELGKKIKVF	TRGV9	TRGJP	17	3	0	3
TGTGCCTTGTGGGAGTGGGGCCAAGAGTTGGGCAAAAAAATCAAGGTATTT	CALWEWGQELGKKIKVF	TRGV9	TRGJP	17	3	0	3
TGTGCCTTGTGGGAGACCCCGGGAGAGTTGGGCAAAAAAATCAAGGTATTT	CALWETPGELGKKIKVF	TRGV9	TRGJP	17	3	0	3
TGTGCCTTGTGGGAGGTAAAGTCAGAGTTGGGCAAAAAAATCAAGGTATTT	CALWEVKSELGKKIKVF	TRGV9	TRGJP	17	3	0	3
TGTGCCTTGTGGGAGGTGGCCCGAGAGTTGGGCAAAAAAATCAAGGTATTT	CALWEVARELGKKIKVF	TRGV9	TRGJP	17	3	0	3
TGTGCCTTGTGGGAGTCTGGCCAAGAGTTGGGCAAAAAAATCAAGGTATTT	CALWESGQELGKKIKVF	TRGV9	TRGJP	17	3	0	3
TGTGCCTTGTGGGAGGTGCATATGGAGTTGGGCAAAAAAATCAAGGTATTT	CALWEVHMELGKKIKVF	TRGV9	TRGJP	17	3	1	2
TGTGCCTTGTGGGAGAAACCTCAAGAGTTGGGCAAAAAAATCAAGGTATTT	CALWEKPQELGKKIKVF	TRGV9	TRGJP	17	3	1	2
TGTGCCTTGTGGGAGGTGGTAGTGGAGTTGGGCAAAAAAATCAAGGTATTT	CALWEVVVELGKKIKVF	TRGV9	TRGJP	17	3	1	2
TGTGCCTTGTGGGAGGCCGCTAGGGAGTTGGGCAAAAAAATCAAGGTATTT	CALWEAARELGKKIKVF	TRGV9	TRGJP	17	3	1	2
TGTGCCTTGTGGGAGGGACCCAAAGAGTTGGGCAAAAAAATCAAGGTATTT	CALWEGPKELGKKIKVF	TRGV9	TRGJP	17	3	1	2
TGTGCCTTGTGGGAGGTGCTGTATGAGTTGGGCAAAAAAATCAAGGTATTT	CALWEVLYELGKKIKVF	TRGV9	TRGJP	17	3	1	2
TGTGCCTTGTGGGAGTCCTATCAAGAGTTGGGCAAAAAAATCAAGGTATTT	CALWESYQELGKKIKVF	TRGV9	TRGJP	17	3	1	2
TGTGCCTTGTGGGAGAGATCCCAAGAGTTGGGCAAAAAAATCAAGGTATTT	CALWERSQELGKKIKVF	TRGV9	TRGJP	17	3	1	2
TGTGCCTTGTGGGAGGCCCGGGAAGAGTTGGGCAAAAAAATCAAGGTATTT	CALWEAREELGKKIKVF	TRGV9	TRGJP	17	3	1	2
TGTGCCTTGTGGGATGATCCACAAGAGTTGGGCAAAAAAATCAAGGTATTT	CALWDDPQELGKKIKVF	TRGV9	TRGJP	17	3	1	2
TGTGCCTTGTGGGAGGAGTATCAAGAGTTGGGCAAAAAAATCAAGGTATTT	CALWEEYQELGKKIKVF	TRGV9	TRGJP	17	3	1	2
TGTGCCTTGTGGGGACGGCCGCACGAGTTGGGCAAAAAAATCAAGGTATTT	CALWGRPHELGKKIKVF	TRGV9	TRGJP	17	3	1	2
TGTGCCTTGTGGGAGGTGTATAAAGAGTTGGGCAAAAAAATCAAGGTATTT	CALWEVYKELGKKIKVF	TRGV9	TRGJP	17	3	1	2
TGTGCCTTGTGGGAGGAGGAGGGAGAGTTGGGCAAAAAAATCAAGGTATTT	CALWEEEGELGKKIKVF	TRGV9	TRGJP	17	3	1	2
TGTGCCTTGTGGGAGCCCGATCAAGAGTTGGGCAAAAAAATCAAGGTATTT	CALWEPDQELGKKIKVF	TRGV9	TRGJP	17	3	1	2
TGTGCCTTGTGGGAGGACAATCAAGAGTTGGGCAAAAAAATCAAGGTATTT	CALWEDNQELGKKIKVF	TRGV9	TRGJP	17	3	1	2
TGTGCCTTGTGGGAGGTGTCTCCAGAGTTGGGCAAAAAAATCAAGGTATTT	CALWEVSPELGKKIKVF	TRGV9	TRGJP	17	3	1	2
TGTGCCTTGTGGGAACTGAAGCAAGAGTTGGGCAAAAAAATCAAGGTATTT	CALWELKQELGKKIKVF	TRGV9	TRGJP	17	3	1	2
TGTGCCTTGTGGGAGGTGTGGCGCGAGTTGGGCAAAAAAATCAAGGTATTT	CALWEVWRELGKKIKVF	TRGV9	TRGJP	17	3	1	2
TGTGCCTTGTGGGAGGACAAACAAGAGTTGGGCAAAAAAATCAAGGTATTT	CALWEDKQELGKKIKVF	TRGV9	TRGJP	17	3	1	2
TGTGCCTTGTGGGAGGTGGAAGTAGAGTTGGGCAAAAAAATCAAGGTATTT	CALWEVEVELGKKIKVF	TRGV9	TRGJP	17	3	1	2
TGTGCCTTGTGGGAGCCCTTTCAAGAGTTGGGCAAAAAAATCAAGGTATTT	CALWEPFQELGKKIKVF	TRGV9	TRGJP	17	3	1	2
TGTGCCTTGTGGGAGACTCTCCTCGAGTTGGGCAAAAAAATCAAGGTATTT	CALWETLLELGKKIKVF	TRGV9	TRGJP	17	3	1	2
TGTGCCTTGTGGGAGGTGCAGAACGAGTTGGGCAAAAAAATCAAGGTATTT	CALWEVQNELGKKIKVF	TRGV9	TRGJP	17	3	1	2
TGTGCCTTGTGGGAGGCTCTTTCTGAGTTGGGCAAAAAAATCAAGGTATTT	CALWEALSELGKKIKVF	TRGV9	TRGJP	17	3	1	2
TGTGCCTTGTGGGATCCCCCACAAGAGTTGGGCAAAAAAATCAAGGTATTT	CALWDPPQELGKKIKVF	TRGV9	TRGJP	17	3	1	2
TGTGCCTTGTGGGAGCCCAATCAAGAGTTGGGCAAAAAAATCAAGGTATTT	CALWEPNQELGKKIKVF	TRGV9	TRGJP	17	3	1	2
TGTGCCTTGTGGGAGGTAGGAATAGAGTTGGGCAAAAAAATCAAGGTATTT	CALWEVGIELGKKIKVF	TRGV9	TRGJP	17	3	1	2
TGTGCCTTGTGGGAGGTGATTAAAGAGTTGGGCAAAAAAATCAAGGTATTT	CALWEVIKELGKKIKVF	TRGV9	TRGJP	17	3	1	2
TGTGCCTTGTGGGAATCCAGACGGGAGTTGGGCAAAAAAATCAAGGTATTT	CALWESRRELGKKIKVF	TRGV9	TRGJP	17	3	1	2
TGTGCCTTGTGGGAGGTGAAAGATGAGTTGGGCAAAAAAATCAAGGTATTT	CALWEVKDELGKKIKVF	TRGV9	TRGJP	17	3	1	2
TGTGCCTTGTGGGAGGGGAAGAAAGAGTTGGGCAAAAAAATCAAGGTATTT	CALWEGKKELGKKIKVF	TRGV9	TRGJP	17	3	1	2
TGTGCCTTGTGGGAGAGCTTTCAGGAGTTGGGCAAAAAAATCAAGGTATTT	CALWESFQELGKKIKVF	TRGV9	TRGJP	17	3	1	2
TGTGCCTTGTGGGAGGTGAAGAGAGAGTTGGGCAAAAAAATCAAGGTATTT	CALWEVKRELGKKIKVF	TRGV9	TRGJP	17	3	1	2
TGTGCCTTGTGGGACGCTACGCAAGAGTTGGGCAAAAAAATCAAGGTATTT	CALWDATQELGKKIKVF	TRGV9	TRGJP	17	3	1	2
TGTGCCTTGTGGGAGCCCCGGGAGGAGTTGGGCAAAAAAATCAAGGTATTT	CALWEPREELGKKIKVF	TRGV9	TRGJP	17	3	1	2
TGTGCCTTGTGGGAACAGATTCAAGAGTTGGGCAAAAAAATCAAGGTATTT	CALWEQIQELGKKIKVF	TRGV9	TRGJP	17	3	1	2
TGTGCCACCTGGGACAGGCCCCTCTCCGGGAGTGATTGGATCAAGACGTTT	CATWDRPLSGSDWIKTF	TRGV3	TRGJP2	17	3	1	2
TGTGCCACCTGGGACGGATACTATCATAGTAGTGATTGGATCAAGACGTTT	CATWDGYYHSSDWIKTF	TRGV2	TRGJP2	17	3	1	2
TGTGCCACCTGGGACGGACCGCAAGAGTTGGGCAAAAAAATCAAGGTATTT	CATWDGPQELGKKIKVF	TRGV2	TRGJP	17	3	1	2
TGTGCCTTGTGGGAGGACCCTCCCGAGTTGGGCAAAAAAATCAAGGTATTT	CALWEDPPELGKKIKVF	TRGV9	TRGJP	17	3	2	1
TGTGCCTTGTGGGAAAGGACGCAAGAGTTGGGCAAAAAAATCAAGGTATTT	CALWERTQELGKKIKVF	TRGV9	TRGJP	17	3	2	1
TGTGCCTTGTGGGAGGTGAAGGGGGTGATGGGCAAAAAAATCAAGGTATTT	CALWEVKGVMGKKIKVF	TRGV9	TRGJP	17	3	2	1
TGTGCCTTGTGGGAGCCGGCTGGGGAGTTGGGCAAAAAAATCAAGGTATTT	CALWEPAGELGKKIKVF	TRGV9	TRGJP	17	3	2	1
TGTGCCTTGTGGGAGGTGAAGTTAGAGTTGGGCAAAAAAATCAAGGTATTT	CALWEVKLELGKKIKVF	TRGV9	TRGJP	17	3	2	1
TGTGCCTTGTGGGAAGATACCCAAGAGTTGGGCAAAAAAATCAAGGTATTT	CALWEDTQELGKKIKVF	TRGV9	TRGJP	17	3	2	1
TGTGCCTTGTGGGAGCAGACCCAAGAGTTGGGCAAAAAAATCAAGGTATTT	CALWEQTQELGKKIKVF	TRGV9	TRGJP	17	3	2	1
TGTGCCTTGTGGGAGGAACGGCGAGAGTTGGGCAAAAAAATCAAGGTATTT	CALWEERRELGKKIKVF	TRGV9	TRGJP	17	3	2	1
TGTGCCTTGTGGGAGTCGACACAAGAGTTGGGCAAAAAAATCAAGGTATTT	CALWESTQELGKKIKVF	TRGV9	TRGJP	17	3	2	1
TGTGCCTTGTGGGAGGCGCAAGAAGAGTTGGGCAAAAAAATCAAGGTATTT	CALWEAQEELGKKIKVF	TRGV9	TRGJP	17	3	2	1
TGTGCCTTGTGGGAGACCCATCAAGAGTTGGGCAAAAAAATCAAGGTATTT	CALWETHQELGKKIKVF	TRGV9	TRGJP	17	3	2	1
TGTGCCTTGTGGGAGAGCATTCAAGAGTTGGGCAAAAAAATCAAGGTATTT	CALWESIQELGKKIKVF	TRGV9	TRGJP	17	3	2	1
TGTGCCTTGTGGGAGGTGACCCCGGAGTTGGGCAAAAAAATCAAGGTATTT	CALWEVTPELGKKIKVF	TRGV9	TRGJP	17	3	2	1
TGTGCCTTGTGGGAGGCCGTCGGGGAGTTGGGCAAAAAAATCAAGGTATTT	CALWEAVGELGKKIKVF	TRGV9	TRGJP	17	3	2	1
TGTGCCTTGTGGGAGGCTCTAAAAGAGTTGGGCAAAAAAATCAAGGTATTT	CALWEALKELGKKIKVF	TRGV9	TRGJP	17	3	2	1
TGTGCCTTGTGGGAGCCGAAGGGAGAGTTGGGCAAAAAAATCAAGGTATTT	CALWEPKGELGKKIKVF	TRGV9	TRGJP	17	3	2	1
TGTGCCTTGTGGGAGGTGTCCATCGAGTTGGGCAAAAAAATCAAGGTATTT	CALWEVSIELGKKIKVF	TRGV9	TRGJP	17	3	2	1
TGTGCCTTGTGGGAGGATTTTCAAGAGTTGGGCAAAAAAATCAAGGTATTT	CALWEDFQELGKKIKVF	TRGV9	TRGJP	17	3	2	1
TGTGCCTTGTGGGAGAAAACGCAAGAGTTGGGCAAAAAAATCAAGGTATTT	CALWEKTQELGKKIKVF	TRGV9	TRGJP	17	3	2	1
TGTGCCTTGTGGGAGGAAAAAGAAGAGTTGGGCAAAAAAATCAAGGTATTT	CALWEEKEELGKKIKVF	TRGV9	TRGJP	17	3	2	1
TGTGCCTTGTGGGAGGGATACCAAGAGTTGGGCAAAAAAATCAAGGTATTT	CALWEGYQELGKKIKVF	TRGV9	TRGJP	17	3	2	1
TGTGCCTTGTGGGAGGTTGATGGGGAGTTGGGCAAAAAAATCAAGGTATTT	CALWEVDGELGKKIKVF	TRGV9	TRGJP	17	3	2	1
TGTGCCTTGTGGGAGCCACGTAGAGAGTTGGGCAAAAAAATCAAGGTATTT	CALWEPRRELGKKIKVF	TRGV9	TRGJP	17	3	2	1
TGTGCCTTGTGGGAGGTGGATCCGGAGTTGGGCAAAAAAATCAAGGTATTT	CALWEVDPELGKKIKVF	TRGV9	TRGJP	17	3	2	1
TGTGCCTTGTGGGAGGCGCCGTCTGAGTTGGGCAAAAAAATCAAGGTATTT	CALWEAPSELGKKIKVF	TRGV9	TRGJP	17	3	2	1
TGTGCCTTGTGGGAGGTGTACGGAGAGTTGGGCAAAAAAATCAAGGTATTT	CALWEVYGELGKKIKVF	TRGV9	TRGJP	17	3	2	1
TGTGCCTTGTGGGAGGGCACGGGGGAGTTGGGCAAAAAAATCAAGGTATTT	CALWEGTGELGKKIKVF	TRGV9	TRGJP	17	3	2	1
TGTGCCTTGTGGGAGATCAGGGGAGAGTTGGGCAAAAAAATCAAGGTATTT	CALWEIRGELGKKIKVF	TRGV9	TRGJP	17	3	2	1
TGTGCCTTGTGGGAGACCATTCAAGAGTTGGGCAAAAAAATCAAGGTATTT	CALWETIQELGKKIKVF	TRGV9	TRGJP	17	3	2	1
TGTGCCTTGTGGGACCCAAATCAAGAGTTGGGCAAAAAAATCAAGGTATTT	CALWDPNQELGKKIKVF	TRGV9	TRGJP	17	3	2	1
TGTGCCTTGTGGGAGGTGCAGTCAAGGTTGGGCAAAAAAATCAAGGTATTT	CALWEVQSRLGKKIKVF	TRGV9	TRGJP	17	3	2	1
TGTGCCTTGTGGGAGACAGCGCAAGAGTTGGGCAAAAAAATCAAGGTATTT	CALWETAQELGKKIKVF	TRGV9	TRGJP	17	3	2	1
TGTGCCTTGTGGGAGAGGATCCAAGAGTTGGGCAAAAAAATCAAGGTATTT	CALWERIQELGKKIKVF	TRGV9	TRGJP	17	3	2	1
TGTGCCTTGTGGGAGGTATCGAACGAGTTGGGCAAAAAAATCAAGGTATTT	CALWEVSNELGKKIKVF	TRGV9	TRGJP	17	3	2	1
TGTGCCTTGTGGGAGAAGATTCAAGAGTTGGGCAAAAAAATCAAGGTATTT	CALWEKIQELGKKIKVF	TRGV9	TRGJP	17	3	2	1
TGTGCCTTGTGGGAGGCCCGAAGCGAGTTGGGCAAAAAAATCAAGGTATTT	CALWEARSELGKKIKVF	TRGV9	TRGJP	17	3	2	1
TGTGCCTTGTGGGAGTCCAGGGAAGAGTTGGGCAAAAAAATCAAGGTATTT	CALWESREELGKKIKVF	TRGV9	TRGJP	17	3	2	1
TGTGCCTTGTGGGAGGATGAGCAAGAGTTGGGCAAAAAAATCAAGGTATTT	CALWEDEQELGKKIKVF	TRGV9	TRGJP	17	3	3	0
TGTGCCTTGTGGGAGGTGCAAAAGAAGTTGGGCAAAAAAATCAAGGTATTT	CALWEVQKKLGKKIKVF	TRGV9	TRGJP	17	3	3	0
TGTGCCTTGTGGGAGACCGAACAAGAGTTGGGCAAAAAAATCAAGGTATTT	CALWETEQELGKKIKVF	TRGV9	TRGJP	17	3	3	0
TGTGCCTTGTGGGAGGTGATAGCGGAGTTGGGCAAAAAAATCAAGGTATTT	CALWEVIAELGKKIKVF	TRGV9	TRGJP	17	3	3	0
TGTGCCTTGTGGGACCCGCGGGAGGAGTTGGGCAAAAAAATCAAGGTATTT	CALWDPREELGKKIKVF	TRGV9	TRGJP	17	3	3	0
TGTGCCTTGTGGGAGACCCCAAAAGAGTTGGGCAAAAAAATCAAGGTATTT	CALWETPKELGKKIKVF	TRGV9	TRGJP	17	3	3	0
TGTGCCTTGTGGGAGGTGCACTGGGAGTTGGGCAAAAAAATCAAGGTATTT	CALWEVHWELGKKIKVF	TRGV9	TRGJP	17	3	3	0
TGTGCCTTGTGGGAGGTGAATAAAGAGTTGGGCAAAAAAATCAAGGTATTT	CALWEVNKELGKKIKVF	TRGV9	TRGJP	17	3	3	0
TGTGCCTTGTGGGAGGTGTGGGGGGAGTTGGGCAAAAAAATCAAGGTATTT	CALWEVWGELGKKIKVF	TRGV9	TRGJP	17	3	3	0
TGTGCCTTGTGGGAAAAGCGGCAAGAGTTGGGCAAAAAAATCAAGGTATTT	CALWEKRQELGKKIKVF	TRGV9	TRGJP	17	3	3	0
TGTGCCTTGTGGGAGGTGCGCTATGAGTTGGGCAAAAAAATCAAGGTATTT	CALWEVRYELGKKIKVF	TRGV9	TRGJP	17	3	3	0
TGTGCCTTGTGGGAGGCCGCTAGCGGGTTGGGCAAAAAAATCAAGGTATTT	CALWEAASGLGKKIKVF	TRGV9	TRGJP	17	3	3	0
TGTGCCTTGTGGGAGGTGGCAAGTGAGTTGGGCAAAAAAATCAAGGTATTT	CALWEVASELGKKIKVF	TRGV9	TRGJP	17	3	3	0
TGTGCCTTGTGGGAGGTGCAGTCTCAGTTGGGCAAAAAAATCAAGGTATTT	CALWEVQSQLGKKIKVF	TRGV9	TRGJP	17	3	3	0
TGTGCCTTGTGGGAGGAAGCACAAGAGTTGGGCAAAAAAATCAAGGTATTT	CALWEEAQELGKKIKVF	TRGV9	TRGJP	17	3	3	0
TGTGCCTTGTGGGAGGTGCAAATTCTGTTGGGCAAAAAAATCAAGGTATTT	CALWEVQILLGKKIKVF	TRGV9	TRGJP	17	3	3	0
TGTGCCTTGTGGGAGACGAATCAAGAGTTGGGCAAAAAAATCAAGGTATTT	CALWETNQELGKKIKVF	TRGV9	TRGJP	17	3	3	0
TGTGCCTTGTGGGAGTCTCCAGGGGAGTTGGGCAAAAAAATCAAGGTATTT	CALWESPGELGKKIKVF	TRGV9	TRGJP	17	3	3	0
TGTGCCTTGTGGGAGGCACCGACCCAAGAGTTGGGCAAAAAAATCAAGGTATTT	CALWEAPTQELGKKIKVF	TRGV9	TRGJP	18	3	0	3
TGTGCCTTGTGGGAGGACCTCCGGCAAGAGTTGGGCAAAAAAATCAAGGTATTT	CALWEDLRQELGKKIKVF	TRGV9	TRGJP	18	3	0	3
TGTGCCTTGTGGGAGGTGCAAGTGGGAGAGTTGGGCAAAAAAATCAAGGTATTT	CALWEVQVGELGKKIKVF	TRGV9	TRGJP	18	3	0	3
TGTGCCTTGTGGGAGGTGCAAGTGGTGGAGTTGGGCAAAAAAATCAAGGTATTT	CALWEVQVVELGKKIKVF	TRGV9	TRGJP	18	3	1	2
TGTGCCTTGTGGGAGGTGCAGATCCAAGAGTTGGGCAAAAAAATCAAGGTATTT	CALWEVQIQELGKKIKVF	TRGV9	TRGJP	18	3	1	2
TGTGCCTTGTGGGAGGTGCAGGAGCGAGAGTTGGGCAAAAAAATCAAGGTATTT	CALWEVQERELGKKIKVF	TRGV9	TRGJP	18	3	1	2
TGTGCCTTGTGGGAGGTTGGACTTCAAGAGTTGGGCAAAAAAATCAAGGTATTT	CALWEVGLQELGKKIKVF	TRGV9	TRGJP	18	3	1	2
TGTGCCTTGTGGGAGGTGCCCGATCAAGAGTTGGGCAAAAAAATCAAGGTATTT	CALWEVPDQELGKKIKVF	TRGV9	TRGJP	18	3	1	2
TGTGCCTTGTGGGAGGTGCTGGCCCAAGAGTTGGGCAAAAAAATCAAGGTATTT	CALWEVLAQELGKKIKVF	TRGV9	TRGJP	18	3	1	2
TGTGCCTTGTGGGAGGTGCATATTGGAGAGTTGGGCAAAAAAATCAAGGTATTT	CALWEVHIGELGKKIKVF	TRGV9	TRGJP	18	3	1	2
TGTGCCTTGTGGGAGGCGACACCGCAAGAGTTGGGCAAAAAAATCAAGGTATTT	CALWEATPQELGKKIKVF	TRGV9	TRGJP	18	3	1	2
TGTGCCTTGTGGGAGGTACTAAAGCAAGAGTTGGGCAAAAAAATCAAGGTATTT	CALWEVLKQELGKKIKVF	TRGV9	TRGJP	18	3	1	2
TGTGCCTTGTGGGAGGCGCAACCACAAGAGTTGGGCAAAAAAATCAAGGTATTT	CALWEAQPQELGKKIKVF	TRGV9	TRGJP	18	3	1	2
TGTGCCTTGTGGGAGGTGCATCTGAAAGAGTTGGGCAAAAAAATCAAGGTATTT	CALWEVHLKELGKKIKVF	TRGV9	TRGJP	18	3	1	2
TGTGCCTTGTGGGAGGTCCTCACTCAAGAGTTGGGCAAAAAAATCAAGGTATTT	CALWEVLTQELGKKIKVF	TRGV9	TRGJP	18	3	1	2
TGTGCCTTGTGGGAGGTGCGTACCCAAGAGTTGGGCAAAAAAATCAAGGTATTT	CALWEVRTQELGKKIKVF	TRGV9	TRGJP	18	3	1	2
TGTGCCTTGTGGGAGGTAGGTCGTCGTGAGTTGGGCAAAAAAATCAAGGTATTT	CALWEVGRRELGKKIKVF	TRGV9	TRGJP	18	3	1	2
TGTGCCTTGTGGGAGGTGCCTTCCCGGGAGTTGGGCAAAAAAATCAAGGTATTT	CALWEVPSRELGKKIKVF	TRGV9	TRGJP	18	3	1	2
TGTGCCTTGTGGGAGGCCAGACATCAAGAGTTGGGCAAAAAAATCAAGGTATTT	CALWEARHQELGKKIKVF	TRGV9	TRGJP	18	3	1	2
TGTGCCTTGTGGGAGGTACCAGCCCAAGAGTTGGGCAAAAAAATCAAGGTATTT	CALWEVPAQELGKKIKVF	TRGV9	TRGJP	18	3	1	2
TGTGCCACCTGGGACAGGCTAGGTGGGGGAGGTAGTGATTGGATCAAGACGTTT	CATWDRLGGGGSDWIKTF	TRGV3	TRGJP2	18	3	1	2
TGTGCCTTGTGGGAGGTGAGGAAAGAAGAGTTGGGCAAAAAAATCAAGGTATTT	CALWEVRKEELGKKIKVF	TRGV9	TRGJP	18	3	2	1
TGTGCCTTGTGGGAGGTCACGAGTCAGGAGTTGGGCAAAAAAATCAAGGTATTT	CALWEVTSQELGKKIKVF	TRGV9	TRGJP	18	3	2	1
TGTGCCTTGTGGGAGGATCATAGGCAAGAGTTGGGCAAAAAAATCAAGGTATTT	CALWEDHRQELGKKIKVF	TRGV9	TRGJP	18	3	2	1
TGTGCCTTGTGGGAGGTGCGATCCGAAGAGTTGGGCAAAAAAATCAAGGTATTT	CALWEVRSEELGKKIKVF	TRGV9	TRGJP	18	3	2	1
TGTGCCTTGTGGGAGGTGCAAGAACAAGAGTTGGGCAAAAAAATCAAGGTATTT	CALWEVQEQELGKKIKVF	TRGV9	TRGJP	18	3	2	1
TGTGCCTTGTGGGAGGTGCGGGTGCAGGAGTTGGGCAAAAAAATCAAGGTATTT	CALWEVRVQELGKKIKVF	TRGV9	TRGJP	18	3	2	1
TGTGCCTTGTGGGAGGTGCGGGCTCGAGAGTTGGGCAAAAAAATCAAGGTATTT	CALWEVRARELGKKIKVF	TRGV9	TRGJP	18	3	2	1
TGTGCCTTGTGGGAGGTGGGTTCGCAAGAGTTGGGCAAAAAAATCAAGGTATTT	CALWEVGSQELGKKIKVF	TRGV9	TRGJP	18	3	2	1
TGTGCCTTGTGGGAGGTGCTGAGGGGGGAGTTGGGCAAAAAAATCAAGGTATTT	CALWEVLRGELGKKIKVF	TRGV9	TRGJP	18	3	2	1
TGTGCCTTGTGGGAGGTGCCGATTCAAGAGTTGGGCAAAAAAATCAAGGTATTT	CALWEVPIQELGKKIKVF	TRGV9	TRGJP	18	3	2	1
TGTGCCTTGTGGGAGGTGCGGATCGAAGAGTTGGGCAAAAAAATCAAGGTATTT	CALWEVRIEELGKKIKVF	TRGV9	TRGJP	18	3	2	1
TGTGCCTTGTGGGAGGTCACACCACAAGAGTTGGGCAAAAAAATCAAGGTATTT	CALWEVTPQELGKKIKVF	TRGV9	TRGJP	18	3	2	1
TGTGCCTTGTGGGAGGTGCGGGTTGGAGAGTTGGGCAAAAAAATCAAGGTATTT	CALWEVRVGELGKKIKVF	TRGV9	TRGJP	18	3	2	1
TGTGCCTTGTGGGAGGTTAAGGGTCAAGAGTTGGGCAAAAAAATCAAGGTATTT	CALWEVKGQELGKKIKVF	TRGV9	TRGJP	18	3	2	1
TGTGCCTTGTGGGAGGTGCGACGAGAAGAGTTGGGCAAAAAAATCAAGGTATTT	CALWEVRREELGKKIKVF	TRGV9	TRGJP	18	3	2	1
TGTGCCTTGTGGGAGGTGCTCCAACAAGAGTTGGGCAAAAAAATCAAGGTATTT	CALWEVLQQELGKKIKVF	TRGV9	TRGJP	18	3	2	1
TGTGCCTTGTGGGAGGTGCTTTTGGAAGAGTTGGGCAAAAAAATCAAGGTATTT	CALWEVLLEELGKKIKVF	TRGV9	TRGJP	18	3	2	1
TGTGCCTTGTGGGAGGAGATTCTGCAAGAGTTGGGCAAAAAAATCAAGGTATTT	CALWEEILQELGKKIKVF	TRGV9	TRGJP	18	3	2	1
TGTGCCTTGTGGGAGGTGCATCCTCGGGAGTTGGGCAAAAAAATCAAGGTATTT	CALWEVHPRELGKKIKVF	TRGV9	TRGJP	18	3	3	0
TGTGCCTTGTGGGAGGTGAGGCTTCAAGAGTTGGGCAAAAAAATCAAGGTATTT	CALWEVRLQELGKKIKVF	TRGV9	TRGJP	18	3	3	0
TGTGCCTTGTGGGAGGCCCTCCCACAAGAGTTGGGCAAAAAAATCAAGGTATTT	CALWEALPQELGKKIKVF	TRGV9	TRGJP	18	3	3	0
TGTGCCTTGTGGGAGGTGCGGAACCAAGAGTTGGGCAAAAAAATCAAGGTATTT	CALWEVRNQELGKKIKVF	TRGV9	TRGJP	18	3	3	0
TGTGCCTTGTGGGAGGGCGGATCTCAAGAGTTGGGCAAAAAAATCAAGGTATTT	CALWEGGSQELGKKIKVF	TRGV9	TRGJP	18	3	3	0
TGTGCCTTGTGGGAGGTGCAGGATCGGGAGTTGGGCAAAAAAATCAAGGTATTT	CALWEVQDRELGKKIKVF	TRGV9	TRGJP	18	3	3	0
TGTGCCTTGTGGGAGGCTCCCAGCCAAGAGTTGGGCAAAAAAATCAAGGTATTT	CALWEAPSQELGKKIKVF	TRGV9	TRGJP	18	3	3	0
TGTGCCTTGTGGGAGGTGCTCACCCCGGAGTTGGGCAAAAAAATCAAGGTATTT	CALWEVLTPELGKKIKVF	TRGV9	TRGJP	18	3	3	0
TGTGCCTTGTGGGAGGTGCAGCTCGAAGAGTTGGGCAAAAAAATCAAGGTATTT	CALWEVQLEELGKKIKVF	TRGV9	TRGJP	18	3	3	0
TGTGCCTTGTGGGAGGTAAGACAGCAAGAGTTGGGCAAAAAAATCAAGGTATTT	CALWEVRQQELGKKIKVF	TRGV9	TRGJP	18	3	3	0
TGTGCCTTGTGGGAGGTGCAGTCTCCGCAAGAGTTGGGCAAAAAAATCAAGGTATTT	CALWEVQSPQELGKKIKVF	TRGV9	TRGJP	19	3	1	2
TGTGCCTTGTGGGAGGTGCAACGGGGGCAAGAGTTGGGCAAAAAAATCAAGGTATTT	CALWEVQRGQELGKKIKVF	TRGV9	TRGJP	19	3	1	2
TGTGCCTTGTGGGAGGTGCGAGGTCCTCAAGAGTTGGGCAAAAAAATCAAGGTATTT	CALWEVRGPQELGKKIKVF	TRGV9	TRGJP	19	3	2	1
TGTGCCTTGTGGGAGGTGCCTCCCCCACAAGAGTTGGGCAAAAAAATCAAGGTATTT	CALWEVPPPQELGKKIKVF	TRGV9	TRGJP	19	3	2	1
TGTGCCACCTGGCTACTCTTT	CATWLLF	TRGV8	TRGJ2	7	2	1	1
TGCGCAGATAAGAAACTCTTT	CADKKLF	TRGV8	TRGJ2	7	2	1	1
TGTGCCACCTGGGACCTCTTT	CATWDLF	TRGV5	TRGJ2	7	2	2	0
TGTGCCACCTGGGATCCTCTCTTT	CATWDPLF	TRGV8	TRGJ2	8	2	0	2
TGTGCCACCTGGGATAAACTCTTT	CATWDKLF	TRGV8	TRGJ2	8	2	1	1
TGTGCCACTTTTAAGAAACTCTTT	CATFKKLF	TRGV8	TRGJ2	8	2	1	1
TGTGCCACCTGGGAGAAACTCTTT	CATWEKLF	TRGV5	TRGJ2	8	2	1	1
TGTGCCACCTGGGATGGACTCTTT	CATWDGLF	TRGV3	TRGJ2	8	2	1	1
TGTGCCTTGTGGGAGAAACTCTTT	CALWEKLF	TRGV9	TRGJ2	8	2	1	1
TGTGCCACCGATAAGAAACTCTTT	CATDKKLF	TRGV4	TRGJ2	8	2	1	1
TGTGCCACCAGCAAGAAACTCTTT	CATSKKLF	TRGV8	TRGJ2	8	2	2	0
TGTGCCACCTGGTTCAAGATATTT	CATWFKIF	TRGV4	TRGJP1	8	2	0	2
TGTGCCTTGTGCTGGAAACTCTTT	CALCWKLF	TRGV9	TRGJ2	8	2	2	0
TGTGCCACCTGGGCTAAGAAACTCTTT	CATWAKKLF	TRGV8	TRGJ2	9	2	0	2
TGTGCCACCTGTTATAAGAAACTCTTT	CATCYKKLF	TRGV8	TRGJ2	9	2	1	1
TGTGCCACCTGGGATTACGGCCTCTTT	CATWDYGLF	TRGV8	TRGJ2	9	2	1	1
TGTGCCTTGTGGGAGGAGAAACTCTTT	CALWEEKLF	TRGV9	TRGJ2	9	2	1	1
TGTGCCACTGGTTGGTTCAAGATATTT	CATGWFKIF	TRGV3	TRGJP1	9	2	2	0
TGTGCCACCGATTGGATCAAGACGTTT	CATDWIKTF	TRGV8	TRGJP2	9	2	2	0
TGTGCCACCTGGGATGGGAAACTCTTT	CATWDGKLF	TRGV4	TRGJ2	9	2	1	1
TGTGCCACCTGGGATCGGAAACTCTTT	CATWDRKLF	TRGV8	TRGJ2	9	2	2	0
TGTGCCTTGTGGGATAAGAAACTCTTT	CALWDKKLF	TRGV9	TRGJ1	9	2	2	0
TGTGCCACCCCTTATTATAAGAAACTCTTT	CATPYYKKLF	TRGV3	TRGJ2	10	2	0	2
TGTGCCTTGTGGGATTATAAGAAACTCTTT	CALWDYKKLF	TRGV9	TRGJ2	10	2	0	2
TGTGCCTTGTGTTATTATAAGAAACTCTTT	CALCYYKKLF	TRGV9	TRGJ2	10	2	0	2
TGTGCCTTGTGGGAGAGGGGGAAACTCTTT	CALWERGKLF	TRGV9	TRGJ2	10	2	0	2
TGTGCCACCCGTTATTATAAGAAACTCTTT	CATRYYKKLF	TRGV4	TRGJ2	10	2	2	0
TGTGCCACCTGGCGTTATAAGAAACTCTTT	CATWRYKKLF	TRGV5	TRGJ2	10	2	1	1
TGTGCCACCTGGCATTATAAGAAACTCTTT	CATWHYKKLF	TRGV2	TRGJ1	10	2	1	1
TGTGCCACCTGGGACGAGGAGAAACTCTTT	CATWDEEKLF	TRGV2	TRGJ2	10	2	1	1
TGTGCCACTCATTATTATAAGAAACTCTTT	CATHYYKKLF	TRGV8	TRGJ2	10	2	1	1
TGTGCCACCTGGGATTTGGAGAAACTCTTT	CATWDLEKLF	TRGV8	TRGJ2	10	2	1	1
TGTGCCACCTGGACCGATAAGAAACTCTTT	CATWTDKKLF	TRGV8	TRGJ2	10	2	1	1
TGTGCCACCTGGGATTGGAAGAAACTCTTT	CATWDWKKLF	TRGV2	TRGJ2	10	2	1	1
TGTGCCACCTGGGATATTAAGAAACTCTTT	CATWDIKKLF	TRGV8	TRGJ2	10	2	1	1
TGTGCCACCTGGGAGGGTGAGAAACTCTTT	CATWEGEKLF	TRGV8	TRGJ2	10	2	1	1
TGTGCCACCTGGGGTTATAAGAAACTCTTT	CATWGYKKLF	TRGV8	TRGJ2	10	2	1	1
TGTGCCTTGTGGGAGCATAAGAAACTCTTT	CALWEHKKLF	TRGV9	TRGJ1	10	2	1	1
TGTGCCTTGTGGGAGGTGTGGAAACTCTTT	CALWEVWKLF	TRGV9	TRGJ2	10	2	1	1
TGTGCCTTGTGGGTATATAAGAAACTCTTT	CALWVYKKLF	TRGV9	TRGJ2	10	2	1	1
TGTGCCTTGTGGGAAACCAAGAAACTCTTT	CALWETKKLF	TRGV9	TRGJ2	10	2	1	1
TGTGCCACCCTTTATTATAAGAAACTCTTT	CATLYYKKLF	TRGV4	TRGJ2	10	2	1	1
TGTGCCACCTGGGACAGGCCCAAACTCTTT	CATWDRPKLF	TRGV5	TRGJ2	10	2	2	0
TGTGCCACCTGGGATGATGGGAAACTCTTT	CATWDDGKLF	TRGV4	TRGJ2	10	2	1	1
TGTGCCACCTGGGAACCTAAGAAACTCTTT	CATWEPKKLF	TRGV8	TRGJ2	10	2	2	0
TGTGCCACCTGTGATTGGATCAAGACGTTT	CATCDWIKTF	TRGV4	TRGJP2	10	2	0	2
TGTGCCACGAGTTATTATAAGAAACTCTTT	CATSYYKKLF	TRGV8	TRGJ2	10	2	2	0
TGTGCCTTGTGGGGTTATAAGAAACTCTTT	CALWGYKKLF	TRGV9	TRGJ2	10	2	2	0
TGTGCCTTGTGGGAGGTGCGGAAACTCTTT	CALWEVRKLF	TRGV9	TRGJ2	10	2	2	0
TGTGCCACCTGGGGTCCCAATAAGAAACTCTTT	CATWGPNKKLF	TRGV8	TRGJ2	11	2	0	2
TGTGCCTTGTGGAACTATTATAAGAAACTCTTT	CALWNYYKKLF	TRGV9	TRGJ2	11	2	0	2
TGTGCCTTGTGGGACCTAAATAAGAAACTCTTT	CALWDLNKKLF	TRGV9	TRGJ2	11	2	0	2
TGTGCCTTGTGGGAGGGACATAAGAAACTCTTT	CALWEGHKKLF	TRGV9	TRGJ2	11	2	0	2
TGTGCCTTGTGGGAGGGGAAAAAGAAACTCTTT	CALWEGKKKLF	TRGV9	TRGJ2	11	2	0	2
TGTGCCACCTGGGATGACCATAAGAAACTCTTT	CATWDDHKKLF	TRGV4	TRGJ2	11	2	2	0
TGTGCCACCTGGGATTTTTATAAGAAACTCTTT	CATWDFYKKLF	TRGV4	TRGJ2	11	2	2	0
TGTGCCACCTGGCATTATTATAAGAAACTCTTT	CATWHYYKKLF	TRGV4	TRGJ2	11	2	2	0
TGTGCCACCTGGGTGCATTATAAGAAACTCTTT	CATWVHYKKLF	TRGV4	TRGJ2	11	2	2	0
TGTGCCACAGGACGTTATTATAAGAAACTCTTT	CATGRYYKKLF	TRGV3	TRGJ2	11	2	1	1
TGTGCCACCTGGGATGGGGCTAAGAAACTCTTT	CATWDGAKKLF	TRGV4	TRGJ1	11	2	2	0
TGTGCCACCTGGGACGGGCTTTGGAAACTCTTT	CATWDGLWKLF	TRGV2	TRGJ1	11	2	1	1
TGTGCCACCACACCATATTATAAGAAACTCTTT	CATTPYYKKLF	TRGV8	TRGJ2	11	2	1	1
TGTGCCACCTGGGATGGTAGTAAGAAACTCTTT	CATWDGSKKLF	TRGV4	TRGJ1	11	2	2	0
TGTGCCACCTGGGATGCCCTAAAGAAACTCTTT	CATWDALKKLF	TRGV4	TRGJ2	11	2	2	0
TGTGCCACCTGGGATTCCGATAAGAAACTCTTT	CATWDSDKKLF	TRGV8	TRGJ2	11	2	1	1
TGTGCCACCTGGGACAGGCCAGAGAAACTCTTT	CATWDRPEKLF	TRGV5	TRGJ2	11	2	1	1
TGTGCCACCTGGGATCAGTATAAGAAACTCTTT	CATWDQYKKLF	TRGV3	TRGJ2	11	2	1	1
TGTGCCACCTGGGATACTCATAAGAAACTCTTT	CATWDTHKKLF	TRGV8	TRGJ2	11	2	1	1
TGTGCCACCTGGGACGAAAATAAGAAACTCTTT	CATWDENKKLF	TRGV2	TRGJ2	11	2	1	1
TGTGCCACCTGGGACGGGCGCGGGAAACTCTTT	CATWDGRGKLF	TRGV2	TRGJ2	11	2	1	1
TGTGCCACCTGGGATAGTCGGAAGAAACTCTTT	CATWDSRKKLF	TRGV8	TRGJ2	11	2	1	1
TGTGCCACCTGGGAGAATTATAAGAAACTCTTT	CATWENYKKLF	TRGV2	TRGJ2	11	2	1	1
TGTGCCACCAGTAGTGATTGGATCAAGACGTTT	CATSSDWIKTF	TRGV4	TRGJP2	11	2	1	1
TGTGCCACCTGGGAGAAGTATAAGAAACTCTTT	CATWEKYKKLF	TRGV8	TRGJ2	11	2	1	1
TGTGCCACCTGGGACGGGCGGAGGAAACTCTTT	CATWDGRRKLF	TRGV2	TRGJ2	11	2	1	1
TGTGCCTTGTGGGATGATTATAAGAAACTCTTT	CALWDDYKKLF	TRGV9	TRGJ2	11	2	1	1
TGTGCCTTGTGGGAGGCCGGGAAGAAACTCTTT	CALWEAGKKLF	TRGV9	TRGJ1	11	2	1	1
TGTGCCTTGTGGGAGGTGCAGGGGAAACTCTTT	CALWEVQGKLF	TRGV9	TRGJ1	11	2	1	1
TGTGCCTTGTGGGAGGTGCCTTGGAAACTCTTT	CALWEVPWKLF	TRGV9	TRGJ2	11	2	1	1
TGTGCCTTGTGGGTGGGGAGGTTCAAGATATTT	CALWVGRFKIF	TRGV9	TRGJP1	11	2	1	1
TGTGCCTTGTGGGAGGTGCAGGAGAAACTCTTT	CALWEVQEKLF	TRGV9	TRGJ2	11	2	1	1
TGTGCCTTGTGGGTACGGAATAAGAAACTCTTT	CALWVRNKKLF	TRGV9	TRGJ2	11	2	1	1
TGTGCCTTGTGGGGTGATTATAAGAAACTCTTT	CALWGDYKKLF	TRGV9	TRGJ1	11	2	1	1
TGTGCCTTGTGGGAGGGTAAGGTGAAACTCTTT	CALWEGKVKLF	TRGV9	TRGJ2	11	2	1	1
TGTGCCTTGTGGAGTTATTATAAGAAACTCTTT	CALWSYYKKLF	TRGV9	TRGJ2	11	2	1	1
TGTGCCTTGTGGGAGGGGCGGTTCAAGATATTT	CALWEGRFKIF	TRGV9	TRGJP1	11	2	1	1
TGTGCCTTGTGGGAGGTGCACCAGAAACTCTTT	CALWEVHQKLF	TRGV9	TRGJ1	11	2	1	1
TGTGCCTTGTGGGAGTCAAATAAGAAACTCTTT	CALWESNKKLF	TRGV9	TRGJ1	11	2	1	1
TGTGCCTTGTGGGAGGACAATAAGAAACTCTTT	CALWEDNKKLF	TRGV9	TRGJ2	11	2	1	1
TGTGCCACCTGGGTTAGTTGGTTCAAGATATTT	CATWVSWFKIF	TRGV8	TRGJP1	11	2	2	0
TGTGCCACCTGGGACGGGCGAGAGAAACTCTTT	CATWDGREKLF	TRGV4	TRGJ2	11	2	1	1
TGTGCCACCTGGGATGTTTGGAAGAAACTCTTT	CATWDVWKKLF	TRGV4	TRGJ2	11	2	1	1
TGTGCCACCTGGGAGGATTGGATCAAGACGTTT	CATWEDWIKTF	TRGV2	TRGJP2	11	2	2	0
TGTGCCACCTGGGAGCACTATAAGAAACTCTTT	CATWEHYKKLF	TRGV4	TRGJ2	11	2	1	1
TGTGCCACCTGGGCCCCTCTTAAGAAACTCTTT	CATWAPLKKLF	TRGV2	TRGJ2	11	2	2	0
TGTGCCACCTGGGGGAATTATAAGAAACTCTTT	CATWGNYKKLF	TRGV4	TRGJ2	11	2	1	1
TGTGCCACCTGGGAAAGTTATAAGAAACTCTTT	CATWESYKKLF	TRGV3	TRGJ2	11	2	2	0
TGTGCCACCTGGGTTCGTTATAAGAAACTCTTT	CATWVRYKKLF	TRGV5	TRGJ2	11	2	2	0
TGTGCCACCTGGGACAGGCATAGGAAACTCTTT	CATWDRHRKLF	TRGV5	TRGJ2	11	2	2	0
TGTGCCACCTGGGACGGGATGAAGAAACTCTTT	CATWDGMKKLF	TRGV2	TRGJ2	11	2	2	0
TGTGCCACCTGGGATGGGCTGAGGAAACTCTTT	CATWDGLRKLF	TRGV4	TRGJ2	11	2	0	2
TGTGCCACCTGGGACAGGCTACGGAAACTCTTT	CATWDRLRKLF	TRGV5	TRGJ2	11	2	2	0
TGTGCCACCTGGGATGTGTATAAGAAACTCTTT	CATWDVYKKLF	TRGV4	TRGJ2	11	2	0	2
TGTGCCACCTGTGGGGATTGGATCAAGACGTTT	CATCGDWIKTF	TRGV2	TRGJP2	11	2	2	0
TGTGCCACCTGGGACCCTTATAAGAAACTCTTT	CATWDPYKKLF	TRGV4	TRGJ2	11	2	0	2
TGTGCCTTGTGGGAGGAACGAAAGAAACTCTTT	CALWEERKKLF	TRGV9	TRGJ2	11	2	2	0
TGTGCCTTGTGGGAAACTCGTAAGAAACTCTTT	CALWETRKKLF	TRGV9	TRGJ2	11	2	2	0
TGTGCCTTGTGGCGGTATTATAAGAAACTCTTT	CALWRYYKKLF	TRGV9	TRGJ1	11	2	2	0
TGTGCCTTGTGGGAGGACAAGAAGAAACTCTTT	CALWEDKKKLF	TRGV9	TRGJ2	11	2	2	0
TGTGCCTTGTGGGAGGGGACAAAGAAACTCTTT	CALWEGTKKLF	TRGV9	TRGJ2	11	2	2	0
TGTGCCTTGTGGGAGTTGTATAAGAAACTCTTT	CALWELYKKLF	TRGV9	TRGJ2	11	2	2	0
TGTGCCTTGTGGGAGGTGCAGGCCAAACTCTTT	CALWEVQAKLF	TRGV9	TRGJ2	11	2	2	0
TGTGCCTTGTGGGAGCCTCGGAAGAAACTCTTT	CALWEPRKKLF	TRGV9	TRGJ2	11	2	2	0
TGTGCCACCTGGGACTCTGGTTGGTTCAAGATATTT	CATWDSGWFKIF	TRGV2	TRGJP1	12	2	0	2
TGTGCCACCTGGGACAGGCGAAATAAGAAACTCTTT	CATWDRRNKKLF	TRGV3	TRGJ2	12	2	0	2
TGTGCCACCTGGGACGGGGTTTATAAGAAACTCTTT	CATWDGVYKKLF	TRGV3	TRGJ2	12	2	0	2
TGTGCCACCTGGGACGGGCATTGGATCAAGACGTTT	CATWDGHWIKTF	TRGV2	TRGJP2	12	2	0	2
TGTGCCACCTGGGACGGGACCTATAAGAAACTCTTT	CATWDGTYKKLF	TRGV2	TRGJ2	12	2	0	2
TGTGCCACCTTTAGTAGTGATTGGATCAAGACGTTT	CATFSSDWIKTF	TRGV5	TRGJP2	12	2	0	2
TGTGCCACCTGGGACCAGGGATATAAGAAACTCTTT	CATWDQGYKKLF	TRGV2	TRGJ2	12	2	0	2
TGTGCCACCTGGGATAGGGATTATAAGAAACTCTTT	CATWDRDYKKLF	TRGV8	TRGJ1	12	2	0	2
TGTGCCACCTGGGACAGGCGTAGAGAGAAACTCTTT	CATWDRRREKLF	TRGV3	TRGJ2	12	2	0	2
TGTGCCTTGTGGGACGTTTATTATAAGAAACTCTTT	CALWDVYYKKLF	TRGV9	TRGJ2	12	2	0	2
TGTGCCTTGTGGGAGGTGCGGAGTAAGAAACTCTTT	CALWEVRSKKLF	TRGV9	TRGJ1	12	2	0	2
TGTGCCTTGTGGGAGGTGGAGTATAAGAAACTCTTT	CALWEVEYKKLF	TRGV9	TRGJ2	12	2	0	2
TGTGCCTTGTGGGAGGTGTGGTATAAGAAACTCTTT	CALWEVWYKKLF	TRGV9	TRGJ2	12	2	0	2
TGTGCCTTGTGGGAGGTGTTGAATAAGAAACTCTTT	CALWEVLNKKLF	TRGV9	TRGJ1	12	2	0	2
TGTGCCACCTGGGACGGGCTTGGGAAGAAACTCTTT	CATWDGLGKKLF	TRGV4	TRGJ2	12	2	2	0
TGTGCCACCTGGGACGCGCACTATAAGAAACTCTTT	CATWDAHYKKLF	TRGV4	TRGJ2	12	2	2	0
TGTGCCACCTGGGATGGGCTCTGGTTCAAGATATTT	CATWDGLWFKIF	TRGV4	TRGJP1	12	2	2	0
TGTGCCACCTGGGGGGATTATTATAAGAAACTCTTT	CATWGDYYKKLF	TRGV4	TRGJ2	12	2	2	0
TGTGCCACCTGGGAGTCTTATTATAAGAAACTCTTT	CATWESYYKKLF	TRGV4	TRGJ2	12	2	2	0
TGTGCCACCTGGGATGGGCGTCATAAGAAACTCTTT	CATWDGRHKKLF	TRGV4	TRGJ2	12	2	2	0
TGTGCCACCTGGGATAGGGGTTGGTTCAAGATATTT	CATWDRGWFKIF	TRGV8	TRGJP1	12	2	1	1
TGTGCCACCTGGGTTAGTGATTGGATCAAGACGTTT	CATWVSDWIKTF	TRGV2	TRGJP2	12	2	1	1
TGTGCCACCTGGGATGCCCCTTATAAGAAACTCTTT	CATWDAPYKKLF	TRGV4	TRGJ2	12	2	2	0
TGTGCCACCTGCCCGAATTATTATAAGAAACTCTTT	CATCPNYYKKLF	TRGV4	TRGJ2	12	2	2	0
TGTGCCACCTGGGGAACTTATTATAAGAAACTCTTT	CATWGTYYKKLF	TRGV8	TRGJ1	12	2	1	1
TGTGCCACCTGGAAAAATTATTATAAGAAACTCTTT	CATWKNYYKKLF	TRGV4	TRGJ2	12	2	2	0
TGTGCCACCTGGACCCATTATTATAAGAAACTCTTT	CATWTHYYKKLF	TRGV2	TRGJ2	12	2	1	1
TGTGCCACCTGGGACCCTGGTTGGTTCAAGATATTT	CATWDPGWFKIF	TRGV5	TRGJP1	12	2	1	1
TGTGCCACCTGGGACGGGTCTTGGATCAAGACGTTT	CATWDGSWIKTF	TRGV2	TRGJP2	12	2	1	1
TGTGCCACCTGGGAGGTTTATTATAAGAAACTCTTT	CATWEVYYKKLF	TRGV3	TRGJ2	12	2	1	1
TGTGCCACCTGGGATGTCCATTATAAGAAACTCTTT	CATWDVHYKKLF	TRGV4	TRGJ2	12	2	2	0
TGTGCCACCTGGGATTTAGGTTGGTTCAAGATATTT	CATWDLGWFKIF	TRGV3	TRGJP1	12	2	1	1
TGTGCCACCTGGACCGATTATTATAAGAAACTCTTT	CATWTDYYKKLF	TRGV5	TRGJ2	12	2	1	1
TGTGCCACCTTCGGTAGTGATTGGATCAAGACGTTT	CATFGSDWIKTF	TRGV2	TRGJP2	12	2	1	1
TGTGCCACCTGGGCAACATATTATAAGAAACTCTTT	CATWATYYKKLF	TRGV8	TRGJ2	12	2	1	1
TGTGCCACCTGGGACGTAGCTTATAAGAAACTCTTT	CATWDVAYKKLF	TRGV5	TRGJ2	12	2	1	1
TGTGCCACCTGGGACGGGCCTTTGGAGAAACTCTTT	CATWDGPLEKLF	TRGV2	TRGJ2	12	2	1	1
TGTGCCACCTGGGATAGCTCTTATAAGAAACTCTTT	CATWDSSYKKLF	TRGV8	TRGJ2	12	2	1	1
TGTGCCACCTGGCCCCTTTATTATAAGAAACTCTTT	CATWPLYYKKLF	TRGV5	TRGJ2	12	2	1	1
TGTGCCACCTGGGACGTCGATTATAAGAAACTCTTT	CATWDVDYKKLF	TRGV5	TRGJ2	12	2	1	1
TGTGCCACCTGGGATTGGAAGTATAAGAAACTCTTT	CATWDWKYKKLF	TRGV8	TRGJ2	12	2	1	1
TGTGCCACCTGGGATTCGGGGTATAAGAAACTCTTT	CATWDSGYKKLF	TRGV8	TRGJ2	12	2	1	1
TGTGCCACCTGGGATAGAGAATATAAGAAACTCTTT	CATWDREYKKLF	TRGV8	TRGJ2	12	2	1	1
TGTGCCACCTGGGACGGGCATGGTAAGAAACTCTTT	CATWDGHGKKLF	TRGV2	TRGJ2	12	2	1	1
TGTGCCACCTGGGACGGAAAGAATAAGAAACTCTTT	CATWDGKNKKLF	TRGV2	TRGJ2	12	2	1	1
TGTGCCACCTGGGACAGATCCGATAAGAAACTCTTT	CATWDRSDKKLF	TRGV3	TRGJ2	12	2	1	1
TGTGCCACCTGGGCGAGAGGGTATAAGAAACTCTTT	CATWARGYKKLF	TRGV8	TRGJ2	12	2	1	1
TGTGCCACCTGGGAACCTTATTATAAGAAACTCTTT	CATWEPYYKKLF	TRGV8	TRGJ2	12	2	1	1
TGTGCCACCTGGGAGGCGTATTATAAGAAACTCTTT	CATWEAYYKKLF	TRGV8	TRGJ2	12	2	1	1
TGTGCCTTGTGGGAGGTGTTTTATAAGAAACTCTTT	CALWEVFYKKLF	TRGV9	TRGJ2	12	2	1	1
TGTGCCTTGTGGGAGTATTATTATAAGAAACTCTTT	CALWEYYYKKLF	TRGV9	TRGJ2	12	2	1	1
TGTGCCTTGTGGGAGGTTTCATCCAAGAAACTCTTT	CALWEVSSKKLF	TRGV9	TRGJ1	12	2	1	1
TGTGCCTTGTGGGAGGTGAAGTATAAGAAACTCTTT	CALWEVKYKKLF	TRGV9	TRGJ2	12	2	1	1
TGTGCCTTGTGGGAGGTGCCTGGGTTCAAGATATTT	CALWEVPGFKIF	TRGV9	TRGJP1	12	2	1	1
TGTGCCTTGTGGAGGAATTATTATAAGAAACTCTTT	CALWRNYYKKLF	TRGV9	TRGJ2	12	2	1	1
TGTGCCTTGTGGGAGGTGCGTAGGTTCAAGATATTT	CALWEVRRFKIF	TRGV9	TRGJP1	12	2	1	1
TGTGCCTTGTGGGGCCGATATTATAAGAAACTCTTT	CALWGRYYKKLF	TRGV9	TRGJ2	12	2	1	1
TGTGCCTTGTGGGAGGTGCGAGGGGAGAAACTCTTT	CALWEVRGEKLF	TRGV9	TRGJ1	12	2	1	1
TGTGCCTTGTGGGAGTCTTATTATAAGAAACTCTTT	CALWESYYKKLF	TRGV9	TRGJ2	12	2	1	1
TGTGCCTTGTGGGAGTTTTATTATAAGAAACTCTTT	CALWEFYYKKLF	TRGV9	TRGJ2	12	2	1	1
TGTGCCTCCGAGTTGGGCAAAAAAATCAAGGTATTT	CASELGKKIKVF	TRGV9	TRGJP	12	2	1	1
TGTGCCTTGTGGGAGGTGCGAAAGAAGAAACTCTTT	CALWEVRKKKLF	TRGV9	TRGJ2	12	2	1	1
TGTGCCACCTGGGATGGCTTGGATAAGAAACTCTTT	CATWDGLDKKLF	TRGV4	TRGJ2	12	2	1	1
TGTGCCACCTGGGCGGATTATTATAAGAAACTCTTT	CATWADYYKKLF	TRGV4	TRGJ2	12	2	1	1
TGTGCCACCTGGTGGGCTGGTTGGTTCAAGATATTT	CATWWAGWFKIF	TRGV8	TRGJP1	12	2	2	0
TGTGCCACCTGGGACTGGGATTATAAGAAACTCTTT	CATWDWDYKKLF	TRGV2	TRGJ2	12	2	2	0
TGTGCCACCTGGGACAGGCTGTATAAGAAACTCTTT	CATWDRLYKKLF	TRGV5	TRGJ2	12	2	2	0
TGTGCCACCTGGGATTGGAGTTATAAGAAACTCTTT	CATWDWSYKKLF	TRGV8	TRGJ2	12	2	2	0
TGTGCCACCTGGGCCTTATATTATAAGAAACTCTTT	CATWALYYKKLF	TRGV3	TRGJ2	12	2	2	0
TGTGCCACCTGGGACATGTATTATAAGAAACTCTTT	CATWDMYYKKLF	TRGV5	TRGJ2	12	2	2	0
TGTGCCACCTGGGACAGGCCTCATAAGAAACTCTTT	CATWDRPHKKLF	TRGV5	TRGJ2	12	2	2	0
TGTGCCACCTGGGAAGTGGATTATAAGAAACTCTTT	CATWEVDYKKLF	TRGV3	TRGJ2	12	2	2	0
TGTGCCACCTGGGATAGACGATGGATCAAGACGTTT	CATWDRRWIKTF	TRGV8	TRGJP2	12	2	2	0
TGTGCCACCTGGGACGGGGGTTGGTTCAAGATATTT	CATWDGGWFKIF	TRGV2	TRGJP1	12	2	2	0
TGTGCCACCTGGGATGAGGGTTATAAGAAACTCTTT	CATWDEGYKKLF	TRGV4	TRGJ2	12	2	1	1
TGTGCCACCTGGGCCTTTTATTATAAGAAACTCTTT	CATWAFYYKKLF	TRGV3	TRGJ2	12	2	2	0
TGTGCCACCTGGGACGTATGGTATAAGAAACTCTTT	CATWDVWYKKLF	TRGV3	TRGJ2	12	2	2	0
TGTGCCACCCGGGGGGGTGATTGGATCAAGACGTTT	CATRGGDWIKTF	TRGV8	TRGJP2	12	2	2	0
TGTGCCACCTGGGACGGGCCGAGGGGGAAACTCTTT	CATWDGPRGKLF	TRGV4	TRGJ2	12	2	1	1
TGTGCCACCTGGGATAGGCCCGGTAGGAAACTCTTT	CATWDRPGRKLF	TRGV8	TRGJ2	12	2	2	0
TGTGCCACCTGGGATAGGACATATAAGAAACTCTTT	CATWDRTYKKLF	TRGV8	TRGJ2	12	2	2	0
TGTGCCACCTGGGATCCCGGAGGAAAGAAACTCTTT	CATWDPGGKKLF	TRGV4	TRGJ2	12	2	1	1
TGTGCCACCTGGGACGGTAATTGGATCAAGACGTTT	CATWDGNWIKTF	TRGV2	TRGJP2	12	2	2	0
TGTGCCACCTGGGACTGGGGTTATAAGAAACTCTTT	CATWDWGYKKLF	TRGV5	TRGJ2	12	2	2	0
TGTGCCACCTGGGATGTGCGATATAAGAAACTCTTT	CATWDVRYKKLF	TRGV4	TRGJ2	12	2	1	1
TGTGCCACCTGGGACGGGAAATATAAGAAACTCTTT	CATWDGKYKKLF	TRGV2	TRGJ2	12	2	2	0
TGTGCCACCTGGGATGGGCCGGGATGGAAACTCTTT	CATWDGPGWKLF	TRGV4	TRGJ2	12	2	1	1
TGTGCCACCTGGGACGCGCCCCATAAGAAACTCTTT	CATWDAPHKKLF	TRGV3	TRGJ2	12	2	2	0
TGTGCCACCTGGGACAGGAGGGGTAAGAAACTCTTT	CATWDRRGKKLF	TRGV5	TRGJ2	12	2	2	0
TGTGCCACCTGGGTCTTTTATTATAAGAAACTCTTT	CATWVFYYKKLF	TRGV8	TRGJ2	12	2	2	0
TGTGCCACCTGGTCCTTTTATTATAAGAAACTCTTT	CATWSFYYKKLF	TRGV8	TRGJ2	12	2	2	0
TGTGCCACCTGGGCCCGCTATTATAAGAAACTCTTT	CATWARYYKKLF	TRGV5	TRGJ2	12	2	2	0
TGTGCCACCTGGGAAGCTGGTTGGTTCAAGATATTT	CATWEAGWFKIF	TRGV4	TRGJP1	12	2	0	2
TGTGCCACCTGGACCAGTTATTATAAGAAACTCTTT	CATWTSYYKKLF	TRGV3	TRGJ2	12	2	2	0
TGTGCCACCTGGGACCTACATTATAAGAAACTCTTT	CATWDLHYKKLF	TRGV3	TRGJ2	12	2	2	0
TGTGCCACCTGGCTGCCTTATTATAAGAAACTCTTT	CATWLPYYKKLF	TRGV2	TRGJ2	12	2	2	0
TGTGCCACCTGGACCCCTTATTATAAGAAACTCTTT	CATWTPYYKKLF	TRGV2	TRGJ2	12	2	2	0
TGTGCCACCTGGGAGTATTATTATAAGAAACTCTTT	CATWEYYYKKLF	TRGV4	TRGJ2	12	2	0	2
TGTGCCACCTGGGACGGAGAATATAAGAAACTCTTT	CATWDGEYKKLF	TRGV2	TRGJ2	12	2	2	0
TGTGCCACCTGGGAAGAATATTATAAGAAACTCTTT	CATWEEYYKKLF	TRGV8	TRGJ2	12	2	2	0
TGTGCCACCTGGGACAAGAATTATAAGAAACTCTTT	CATWDKNYKKLF	TRGV5	TRGJ2	12	2	2	0
TGTGCCTTGTGGGGACATTATTATAAGAAACTCTTT	CALWGHYYKKLF	TRGV9	TRGJ2	12	2	2	0
TGTGCCTTGTGGGAGTGGTATTATAAGAAACTCTTT	CALWEWYYKKLF	TRGV9	TRGJ2	12	2	2	0
TGTGCCTTGTGGGAGGTCATTTATAAGAAACTCTTT	CALWEVIYKKLF	TRGV9	TRGJ2	12	2	2	0
TGTGCCTTGTGGGAGGTGCGTTGGTTCAAGATATTT	CALWEVRWFKIF	TRGV9	TRGJP1	12	2	2	0
TGTGCCTTGTGGGAGGTGCCAAAGAAGAAACTCTTT	CALWEVPKKKLF	TRGV9	TRGJ2	12	2	2	0
TGTGCCTTGTGGGCGAATTATTATAAGAAACTCTTT	CALWANYYKKLF	TRGV9	TRGJ2	12	2	2	0
TGTGCCTTGTGGGAGTTGGGTTATAAGAAACTCTTT	CALWELGYKKLF	TRGV9	TRGJ2	12	2	2	0
TGTGCCTTGTGGGAGGTTGGTGATAAGAAACTCTTT	CALWEVGDKKLF	TRGV9	TRGJ2	12	2	2	0
TGTGCCTTGTGGATGAATTATTATAAGAAACTCTTT	CALWMNYYKKLF	TRGV9	TRGJ2	12	2	2	0
TGTGCCACCTGGGCCACTTATGGTTGGTTCAAGATATTT	CATWATYGWFKIF	TRGV8	TRGJP1	13	2	0	2
TGTGCCACCTGGGAGCGGGCCTCCGATCAGAAACTCTTT	CATWERASDQKLF	TRGV3	TRGJ1	13	2	0	2
TGTGCCACCTGGACCGGGTTTTATTATAAGAAACTCTTT	CATWTGFYYKKLF	TRGV5	TRGJ1	13	2	0	2
TGTGCCACCTGGGACGGGCGTTGTTATAAGAAACTCTTT	CATWDGRCYKKLF	TRGV2	TRGJ2	13	2	0	2
TGTGCCACCTGGGATAGCTCCAATTATAAGAAACTCTTT	CATWDSSNYKKLF	TRGV8	TRGJ2	13	2	0	2
TGTGCCACCTGGGACGCCTTTTATTATAAGAAACTCTTT	CATWDAFYYKKLF	TRGV2	TRGJ2	13	2	0	2
TGTGCCACCTGGCTCCTCACTGGTTGGTTCAAGATATTT	CATWLLTGWFKIF	TRGV8	TRGJP1	13	2	0	2
TGTGCCACCTGGGACGGGCCGGGAGATAAGAAACTCTTT	CATWDGPGDKKLF	TRGV2	TRGJ2	13	2	0	2
TGTGCCACCTGGGACAGTCGTGATTGGATCAAGACGTTT	CATWDSRDWIKTF	TRGV3	TRGJP2	13	2	0	2
TGTGCCACCTGGGACAGGCAGCGCTATAAGAAACTCTTT	CATWDRQRYKKLF	TRGV5	TRGJ2	13	2	0	2
TGTGCCACCTGGGACGTTGCTTATTATAAGAAACTCTTT	CATWDVAYYKKLF	TRGV2	TRGJ2	13	2	0	2
TGTGCCACCTGGGACAGGCGGCGGTATAAGAAACTCTTT	CATWDRRRYKKLF	TRGV3	TRGJ2	13	2	0	2
TGTGCCACCTGGACCCCGAATTATTATAAGAAACTCTTT	CATWTPNYYKKLF	TRGV5	TRGJ2	13	2	0	2
TGTGCCACCTGGGACGAGTTTTATTATAAGAAACTCTTT	CATWDEFYYKKLF	TRGV2	TRGJ2	13	2	0	2
TGTGCCACCTGGGACACCGCATATTATAAGAAACTCTTT	CATWDTAYYKKLF	TRGV3	TRGJ2	13	2	0	2
TGTGCCTTGTGGGAGGTGCCTGGTTGGTTCAAGATATTT	CALWEVPGWFKIF	TRGV9	TRGJP1	13	2	0	2
TGTGCCTTGTGGGAGACGAATTATTATAAGAAACTCTTT	CALWETNYYKKLF	TRGV9	TRGJ2	13	2	0	2
TGTGCCTTGTGGGAGGTGCAATATTATAAGAAACTCTTT	CALWEVQYYKKLF	TRGV9	TRGJ2	13	2	0	2
TGTGCCTTGTGGGAGGTGCGAAGGTATAAGAAACTCTTT	CALWEVRRYKKLF	TRGV9	TRGJ2	13	2	0	2
TGTGCCTTGTGGGAGGTGATCGGTTATAAGAAACTCTTT	CALWEVIGYKKLF	TRGV9	TRGJ2	13	2	0	2
TGTGCCTTGTGGGAGACCCATTATTATAAGAAACTCTTT	CALWETHYYKKLF	TRGV9	TRGJ2	13	2	0	2
TGTGCCTTGTGGGAGGTGACTGGTTGGTTCAAGATATTT	CALWEVTGWFKIF	TRGV9	TRGJP1	13	2	0	2
TGTGCCTTGTGGGAGGTGTCTGGCTATAAGAAACTCTTT	CALWEVSGYKKLF	TRGV9	TRGJ1	13	2	0	2
TGTGCCTTGTGGGAGGTGCTAGGCCGGTTCAAGATATTT	CALWEVLGRFKIF	TRGV9	TRGJP1	13	2	0	2
TGTGCCTTGTGGGAACTGTATTATTATAAGAAACTCTTT	CALWELYYYKKLF	TRGV9	TRGJ2	13	2	0	2
TGTGCCTTGTGGGAGGGCAAATATTATAAGAAACTCTTT	CALWEGKYYKKLF	TRGV9	TRGJ1	13	2	0	2
TGTGCCACCTGGGATGGGCGGCATTATAAGAAACTCTTT	CATWDGRHYKKLF	TRGV4	TRGJ2	13	2	2	0
TGTGCCACCTGGGATGGGCGAAGTTATAAGAAACTCTTT	CATWDGRSYKKLF	TRGV4	TRGJ2	13	2	2	0
TGTGCCACCTGGGTTACGAATTATTATAAGAAACTCTTT	CATWVTNYYKKLF	TRGV4	TRGJ2	13	2	2	0
TGTGCCACCTGGGATGTTACGAATTATAAGAAACTCTTT	CATWDVTNYKKLF	TRGV4	TRGJ2	13	2	2	0
TGTGCCACCTGGGATGGGGGTGATTATAAGAAACTCTTT	CATWDGGDYKKLF	TRGV4	TRGJ2	13	2	2	0
TGTGCCACCTGGGATGGGCTTAATTATAAGAAACTCTTT	CATWDGLNYKKLF	TRGV4	TRGJ2	13	2	2	0
TGTGCCACCTGGGATGGGATAGGTTATAAGAAACTCTTT	CATWDGIGYKKLF	TRGV4	TRGJ2	13	2	2	0
TGTGCCACCTGGGATGGTGCTGGTTATAAGAAACTCTTT	CATWDGAGYKKLF	TRGV4	TRGJ2	13	2	2	0
TGTGCCACCTGGGATGGGCCTTGGTATAAGAAACTCTTT	CATWDGPWYKKLF	TRGV4	TRGJ2	13	2	2	0
TGTGCCACCTGGGAGAGAGTAGGTTATAAGAAACTCTTT	CATWERVGYKKLF	TRGV3	TRGJ2	13	2	1	1
TGTGCCACCTGGGATATCCCTTATTATAAGAAACTCTTT	CATWDIPYYKKLF	TRGV4	TRGJ2	13	2	2	0
TGTGCCACCTGGGATTGTAGTGATTGGATCAAGACGTTT	CATWDCSDWIKTF	TRGV2	TRGJP2	13	2	1	1
TGTGCCACCTGGGACCCCACTGGTTGGTTCAAGATATTT	CATWDPTGWFKIF	TRGV2	TRGJP1	13	2	1	1
TGTGCCACCTGGGAGAATTATTATTATAAGAAACTCTTT	CATWENYYYKKLF	TRGV8	TRGJ2	13	2	1	1
TGTGCCACCTGGGATGGTCAAAATTATAAGAAACTCTTT	CATWDGQNYKKLF	TRGV4	TRGJ2	13	2	2	0
TGTGCCACCTGGGACGGGCCCGCTTATAAGAAACTCTTT	CATWDGPAYKKLF	TRGV2	TRGJ2	13	2	1	1
TGTGCCACCTGGGAGACTCGCTATTATAAGAAACTCTTT	CATWETRYYKKLF	TRGV8	TRGJ1	13	2	1	1
TGTGCCACCTGGGATGGGCCTTTTTATAAGAAACTCTTT	CATWDGPFYKKLF	TRGV4	TRGJ2	13	2	2	0
TGTGCCACCCTGGGGAGTAGTGATTGGATCAAGACGTTT	CATLGSSDWIKTF	TRGV2	TRGJP2	13	2	1	1
TGTGCCACCTGGCAAAGTAGTGATTGGATCAAGACGTTT	CATWQSSDWIKTF	TRGV8	TRGJP2	13	2	1	1
TGTGCCACCTGGGATAAAGGTGATTGGATCAAGACGTTT	CATWDKGDWIKTF	TRGV8	TRGJP2	13	2	1	1
TGTGCCACCTGGGCCAAGAATTATTATAAGAAACTCTTT	CATWAKNYYKKLF	TRGV8	TRGJ2	13	2	1	1
TGTGCCACCTGGAATAGCAATTATTATAAGAAACTCTTT	CATWNSNYYKKLF	TRGV4	TRGJ2	13	2	2	0
TGTGCCACCTGGGATAGGCCTACTTATAAGAAACTCTTT	CATWDRPTYKKLF	TRGV8	TRGJ2	13	2	1	1
TGTGCCACCTGGGACAGGTCGCATTATAAGAAACTCTTT	CATWDRSHYKKLF	TRGV5	TRGJ2	13	2	1	1
TGTGCCACCTGGGATACTCGGGGCTATAAGAAACTCTTT	CATWDTRGYKKLF	TRGV8	TRGJ2	13	2	1	1
TGTGCCACCTGGGACCTCACTGGTTGGTTCAAGATATTT	CATWDLTGWFKIF	TRGV8	TRGJP1	13	2	1	1
TGTGCCACCTGGGACCGTGTTTATTATAAGAAACTCTTT	CATWDRVYYKKLF	TRGV3	TRGJ2	13	2	1	1
TGTGCCACCTGGGACCCTAGTGATTGGATCAAGACGTTT	CATWDPSDWIKTF	TRGV2	TRGJP2	13	2	1	1
TGTGCCACCTGGGACTGGAGTGATTGGATCAAGACGTTT	CATWDWSDWIKTF	TRGV3	TRGJP2	13	2	1	1
TGTGCCACCTGGGACCCCCCCGACTATAAGAAACTCTTT	CATWDPPDYKKLF	TRGV2	TRGJ2	13	2	1	1
TGTGCCACCTGGGACAGTTATTATTATAAGAAACTCTTT	CATWDSYYYKKLF	TRGV3	TRGJ2	13	2	1	1
TGTGCCACCTGGGGATTTAATTATTATAAGAAACTCTTT	CATWGFNYYKKLF	TRGV8	TRGJ2	13	2	1	1
TGTGCCACCTGGGACACCTTTTATTATAAGAAACTCTTT	CATWDTFYYKKLF	TRGV8	TRGJ2	13	2	1	1
TGTGCCACCTGGGACAACACTGGTTGGTTCAAGATATTT	CATWDNTGWFKIF	TRGV3	TRGJP1	13	2	1	1
TGTGCCACCTGGGATAGGCTTCATTATAAGAAACTCTTT	CATWDRLHYKKLF	TRGV8	TRGJ2	13	2	1	1
TGTGCCACCTGGGGCGTGAATTATTATAAGAAACTCTTT	CATWGVNYYKKLF	TRGV3	TRGJ1	13	2	1	1
TGTGCCACCTGGGATCAGAGGTATTATAAGAAACTCTTT	CATWDQRYYKKLF	TRGV8	TRGJ2	13	2	1	1
TGTGCCACCTGGGACAGGCCGGCTTATAAGAAACTCTTT	CATWDRPAYKKLF	TRGV3	TRGJ2	13	2	1	1
TGTGCCACCTGGGACTCCCATTATTATAAGAAACTCTTT	CATWDSHYYKKLF	TRGV3	TRGJ2	13	2	1	1
TGTGCCACCTGGGATACTAGTGATTGGATCAAGACGTTT	CATWDTSDWIKTF	TRGV8	TRGJP2	13	2	1	1
TGTGCCACCTGGGACTGGAATTATTATAAGAAACTCTTT	CATWDWNYYKKLF	TRGV3	TRGJ2	13	2	1	1
TGTGCCACCTGGGACGGCGTTTGTTATAAGAAACTCTTT	CATWDGVCYKKLF	TRGV2	TRGJ2	13	2	1	1
TGTGCCACCTGGGACGGCCTGGAATATAAGAAACTCTTT	CATWDGLEYKKLF	TRGV2	TRGJ2	13	2	1	1
TGTGCCACCTGGGACCGCTTTTATTATAAGAAACTCTTT	CATWDRFYYKKLF	TRGV2	TRGJ2	13	2	1	1
TGTGCCACCTGGGACGGGCATCATTATAAGAAACTCTTT	CATWDGHHYKKLF	TRGV2	TRGJ2	13	2	1	1
TGTGCCACCTGGGATTGGATTTATTATAAGAAACTCTTT	CATWDWIYYKKLF	TRGV8	TRGJ2	13	2	1	1
TGTGCCACCTGGGGCACGAATTATTATAAGAAACTCTTT	CATWGTNYYKKLF	TRGV8	TRGJ2	13	2	1	1
TGTGCCACCTGGGACGCCGATTATTATAAGAAACTCTTT	CATWDADYYKKLF	TRGV2	TRGJ2	13	2	1	1
TGTGCCACCTGGGACGCAAGTTATTATAAGAAACTCTTT	CATWDASYYKKLF	TRGV2	TRGJ2	13	2	1	1
TGTGCCACCTGGGACGGGGCTTATTATAAGAAACTCTTT	CATWDGAYYKKLF	TRGV5	TRGJ2	13	2	1	1
TGTGCCACCTGGGACGGAACGGATTATAAGAAACTCTTT	CATWDGTDYKKLF	TRGV2	TRGJ2	13	2	1	1
TGTGCCACCTGGGATGGGCCGGTTTGGATCAAGACGTTT	CATWDGPVWIKTF	TRGV4	TRGJP2	13	2	1	1
TGTGCCACCTGGGCGTCGAATTATTATAAGAAACTCTTT	CATWASNYYKKLF	TRGV8	TRGJ2	13	2	1	1
TGTGCCACCTGGGATAGAGGGGAGTATAAGAAACTCTTT	CATWDRGEYKKLF	TRGV8	TRGJ2	13	2	1	1
TGTGCCACCTGGGAGAAGAATTATTATAAGAAACTCTTT	CATWEKNYYKKLF	TRGV8	TRGJ2	13	2	1	1
TGTGCCACCTGGGATGCACATTATTATAAGAAACTCTTT	CATWDAHYYKKLF	TRGV4	TRGJ2	13	2	1	1
TGTGCCACCTGGGACGGGCGTGATTGGATCAAGACGTTT	CATWDGRDWIKTF	TRGV2	TRGJP2	13	2	1	1
TGTGCCACCTGGGACAGGCCGAAATATAAGAAACTCTTT	CATWDRPKYKKLF	TRGV3	TRGJ2	13	2	1	1
TGTGCCACCTGGGACCCCCGTTATTATAAGAAACTCTTT	CATWDPRYYKKLF	TRGV3	TRGJ2	13	2	1	1
TGTGCCACCTGGGACCAGAATTATTATAAGAAACTCTTT	CATWDQNYYKKLF	TRGV5	TRGJ2	13	2	1	1
TGTGCCACCTGGGACAGGCGATGTTATAAGAAACTCTTT	CATWDRRCYKKLF	TRGV3	TRGJ2	13	2	1	1
TGTGCCACCTGGGCCCCGAATTATTATAAGAAACTCTTT	CATWAPNYYKKLF	TRGV4	TRGJ2	13	2	1	1
TGTGCCTTGTGGGAGGTGAACTCATATAAGAAACTCTTT	CALWEVNSYKKLF	TRGV9	TRGJ2	13	2	1	1
TGTGCCTTGTGGGAGGGCACTGGTTGGTTCAAGATATTT	CALWEGTGWFKIF	TRGV9	TRGJP1	13	2	1	1
TGTGCCTTGTGGGAGGCCCATTATTATAAGAAACTCTTT	CALWEAHYYKKLF	TRGV9	TRGJ2	13	2	1	1
TGTGCCTTGTGGGAGCCGCGTTATTATAAGAAACTCTTT	CALWEPRYYKKLF	TRGV9	TRGJ1	13	2	1	1
TGTGCCTTGTGGGAGGTGGGGGATTGGATCAAGACGTTT	CALWEVGDWIKTF	TRGV9	TRGJP2	13	2	1	1
TGTGCCTTGTGGGAGGTGCATCGCTATAAGAAACTCTTT	CALWEVHRYKKLF	TRGV9	TRGJ2	13	2	1	1
TGTGCCTTGTGGGAGTTTACTGGTTGGTTCAAGATATTT	CALWEFTGWFKIF	TRGV9	TRGJP1	13	2	1	1
TGTGCCTTGTGGGAGGTGCCGAAATATAAGAAACTCTTT	CALWEVPKYKKLF	TRGV9	TRGJ2	13	2	1	1
TGTGCCTTGTGGGAGGTGCCCGATTGGATCAAGACGTTT	CALWEVPDWIKTF	TRGV9	TRGJP2	13	2	1	1
TGTGCCGCGCAAGAGTTGGGCAAAAAAATCAAGGTATTT	CAAQELGKKIKVF	TRGV9	TRGJP	13	2	1	1
TGTGCCTCCTGGGAGTTGGGCAAAAAAATCAAGGTATTT	CASWELGKKIKVF	TRGV9	TRGJP	13	2	1	1
TGTGCCTTGTGGGAGGGAGATTATTATAAGAAACTCTTT	CALWEGDYYKKLF	TRGV9	TRGJ2	13	2	1	1
TGTGCCTTGTGGGAGGTGCAGAGTTATAAGAAACTCTTT	CALWEVQSYKKLF	TRGV9	TRGJ1	13	2	1	1
TGTGCCTTGTGGGAGGTGTTCGGCTATAAGAAACTCTTT	CALWEVFGYKKLF	TRGV9	TRGJ2	13	2	1	1
TGTGCCTTGTGGGACCTGAATTATTATAAGAAACTCTTT	CALWDLNYYKKLF	TRGV9	TRGJ2	13	2	1	1
TGTGCCTTGTGGGAGGTACTCCATTATAAGAAACTCTTT	CALWEVLHYKKLF	TRGV9	TRGJ2	13	2	1	1
TGTGCCTTGTGGGAGGGGGAGTATTATAAGAAACTCTTT	CALWEGEYYKKLF	TRGV9	TRGJ2	13	2	1	1
TGTGCCTTTCAAGAGTTGGGCAAAAAAATCAAGGTATTT	CAFQELGKKIKVF	TRGV9	TRGJP	13	2	1	1
TGTGCCTTGTGGGAGGTGCGGGGTTATAAGAAACTCTTT	CALWEVRGYKKLF	TRGV9	TRGJ2	13	2	1	1
TGTGCCTTGTGGGAGGTGCAGGATTATAAGAAACTCTTT	CALWEVQDYKKLF	TRGV9	TRGJ2	13	2	1	1
TGTGCCTTGTGGGAGAAGAATTATTATAAGAAACTCTTT	CALWEKNYYKKLF	TRGV9	TRGJ2	13	2	1	1
TGTGCCTTGTGGGCCCTGAATTATTATAAGAAACTCTTT	CALWALNYYKKLF	TRGV9	TRGJ2	13	2	1	1
TGTGCCACCTGGGACGGACGTCTTTATAAGAAACTCTTT	CATWDGRLYKKLF	TRGV5	TRGJ2	13	2		1
TGTGCCACCTGGGATGTCCCGGGTTATAAGAAACTCTTT	CATWDVPGYKKLF	TRGV4	TRGJ2	13	2	1	1
TGTGCCACCTGGGACGGGCCACAATATAAGAAACTCTTT	CATWDGPQYKKLF	TRGV4	TRGJ2	13	2	1	1
TGTGCCACCTGGGCTACCACTGGTTGGTTCAAGATATTT	CATWATTGWFKIF	TRGV4	TRGJP1	13	2	1	1
TGTGCCACCTGGGACGCTGTTTATTATAAGAAACTCTTT	CATWDAVYYKKLF	TRGV4	TRGJ2	13	2	1	1
TGTGCCACCTGGAGAGGCAGTGATTGGATCAAGACGTTT	CATWRGSDWIKTF	TRGV8	TRGJP2	13	2	2	0
TGTGCCACCTGGGACGGGGGTGATTGGATCAAGACGTTT	CATWDGGDWIKTF	TRGV2	TRGJP2	13	2	2	0
TGTGCCACCTGGGTATCCACTGGTTGGTTCAAGATATTT	CATWVSTGWFKIF	TRGV8	TRGJP1	13	2	2	0
TGTGCCACCTGGGGGTCCTTTTATTATAAGAAACTCTTT	CATWGSFYYKKLF	TRGV8	TRGJ2	13	2	2	0
TGTGCCACCTGGGATGGGCAGTGGTATAAGAAACTCTTT	CATWDGQWYKKLF	TRGV4	TRGJ2	13	2	1	1
TGTGCCACCTGGGACAGGCCTGGAGATAAGAAACTCTTT	CATWDRPGDKKLF	TRGV3	TRGJ2	13	2	2	0
TGTGCCACCTGGGACAGGAGGGGTTGGTTCAAGATATTT	CATWDRRGWFKIF	TRGV3	TRGJP1	13	2	2	0
TGTGCCACCTGGGATCAGGATTATTATAAGAAACTCTTT	CATWDQDYYKKLF	TRGV4	TRGJ2	13	2	1	1
TGTGCCACCTGGGATGACCATTATTATAAGAAACTCTTT	CATWDDHYYKKLF	TRGV4	TRGJ2	13	2	1	1
TGTGCCACCTGGGATAAGAGTGATTGGATCAAGACGTTT	CATWDKSDWIKTF	TRGV8	TRGJP2	13	2	2	0
TGTGCCACCTGGGCCCGCACTGGTTGGTTCAAGATATTT	CATWARTGWFKIF	TRGV8	TRGJP1	13	2	2	0
TGTGCCACCTGGGACGGGCAGGATTATAAGAAACTCTTT	CATWDGQDYKKLF	TRGV2	TRGJ2	13	2	2	0
TGTGCCACCTGGGACAGGCACGATTATAAGAAACTCTTT	CATWDRHDYKKLF	TRGV3	TRGJ2	13	2	2	0
TGTGCCACCTGGGAGGACAATTATTATAAGAAACTCTTT	CATWEDNYYKKLF	TRGV8	TRGJ2	13	2	2	0
TGTGCCACCTGGGACGTTGGTTATTATAAGAAACTCTTT	CATWDVGYYKKLF	TRGV4	TRGJ2	13	2	1	1
TGTGCCACCTGGGATGACCCTTATTATAAGAAACTCTTT	CATWDDPYYKKLF	TRGV4	TRGJ2	13	2	1	1
TGTGCCACCTGGGAAACGAATTATTATAAGAAACTCTTT	CATWETNYYKKLF	TRGV8	TRGJ2	13	2	2	0
TGTGCCACCTGGGACAGGCATCATTATAAGAAACTCTTT	CATWDRHHYKKLF	TRGV3	TRGJ2	13	2	2	0
TGTGCCACCTGGGATGTCCCTTATTATAAGAAACTCTTT	CATWDVPYYKKLF	TRGV4	TRGJ2	13	2	0	2
TGTGCCACCTGGGACAGGCGTTGGTATAAGAAACTCTTT	CATWDRRWYKKLF	TRGV3	TRGJ2	13	2	2	0
TGTGCCACCTGGGACGGATCGCATTATAAGAAACTCTTT	CATWDGSHYKKLF	TRGV2	TRGJ2	13	2	2	0
TGTGCCACCTGGGTCCCCAGTGATTGGATCAAGACGTTT	CATWVPSDWIKTF	TRGV2	TRGJP2	13	2	2	0
TGTGCCACCTGGGACAGGCCGGGACGCAAGAAACTCTTT	CATWDRPGRKKLF	TRGV3	TRGJ2	13	2	2	0
TGTGCCACCTGGGAACGTAGTGATTGGATCAAGACGTTT	CATWERSDWIKTF	TRGV8	TRGJP2	13	2	2	0
TGTGCCACCTGGGACGGGCGCGAATATAAGAAACTCTTT	CATWDGREYKKLF	TRGV2	TRGJ2	13	2	2	0
TGTGCCACCTGGGACAGGTGGTATTATAAGAAACTCTTT	CATWDRWYYKKLF	TRGV5	TRGJ2	13	2	2	0
TGTGCCACCTGGGATCGGGGGAATTATAAGAAACTCTTT	CATWDRGNYKKLF	TRGV8	TRGJ2	13	2	2	0
TGTGCCACCTGGGACCCCCCTTATTATAAGAAACTCTTT	CATWDPPYYKKLF	TRGV8	TRGJ2	13	2	2	0
TGTGCCACCTGGGAGGTCAATTATTATAAGAAACTCTTT	CATWEVNYYKKLF	TRGV4	TRGJ2	13	2	0	2
TGTGCCACCTGGGCCCGGAATTATTATAAGAAACTCTTT	CATWARNYYKKLF	TRGV4	TRGJ1	13	2	0	2
TGTGCCACCTGGGATGATAATTATTATAAGAAACTCTTT	CATWDDNYYKKLF	TRGV8	TRGJ2	13	2	2	0
TGTGCCACCTGGGACGGCTGGGGGTATAAGAAACTCTTT	CATWDGWGYKKLF	TRGV2	TRGJ2	13	2	2	0
TGTGCCACCTGGGATGGGAAATTCTATACGAAACTCTTT	CATWDGKFYTKLF	TRGV4	TRGJ2	13	2	0	2
TGTGCCTTGTGGGAGGTGCACGGCTATAAGAAACTCTTT	CALWEVHGYKKLF	TRGV9	TRGJ2	13	2	2	0
TGTGCCTTGTGGGAGGTGCTAGGTTGGTTCAAGATATTT	CALWEVLGWFKIF	TRGV9	TRGJP1	13	2	2	0
TGTGCCTTGTGGGACTTGGGCAAAAAAATCAAGGTATTT	CALWDLGKKIKVF	TRGV9	TRGJP	13	2	2	0
TGTGCCTTGTGGGGGTTGGGCAAAAAAATCAAGGTATTT	CALWGLGKKIKVF	TRGV9	TRGJP	13	2	2	0
TGTGCCTTGTGGGAGGTGTTTTATTATAAGAAACTCTTT	CALWEVFYYKKLF	TRGV9	TRGJ1	13	2	2	0
TGTGCCTTGTGGGAGGTGCAAGGGCGGAAGAAACTCTTT	CALWEVQGRKKLF	TRGV9	TRGJ2	13	2	2	0
TGTGCCTTGTGGGAGGTGCGGGATTATAAGAAACTCTTT	CALWEVRDYKKLF	TRGV9	TRGJ2	13	2	2	0
TGTGCCTTGTGGGAGGTGCGGAAAAAAATCAAGGTATTT	CALWEVRKKIKVF	TRGV9	TRGJP	13	2	2	0
TGTGCCTTGTGGGAGGTGCGTCCTTATAAGAAACTCTTT	CALWEVRPYKKLF	TRGV9	TRGJ1	13	2	2	0
TGTGCCTTGTGGGAGGTGGAATATTATAAGAAACTCTTT	CALWEVEYYKKLF	TRGV9	TRGJ2	13	2	2	0
TGTGCCTTGTGGGAGTCGAATTATTATAAGAAACTCTTT	CALWESNYYKKLF	TRGV9	TRGJ2	13	2	2	0
TGTGCCTTGTGGGAGGTGCGGAATTATAAGAAACTCTTT	CALWEVRNYKKLF	TRGV9	TRGJ2	13	2	2	0
TGTGCCTTGTGGGAGGTGTTGGATTATAAGAAACTCTTT	CALWEVLDYKKLF	TRGV9	TRGJ2	13	2	2	0
TGTGCCTTGTGGGAGGTGCACTCTTATAAGAAACTCTTT	CALWEVHSYKKLF	TRGV9	TRGJ1	13	2	2	0
TGTGCCTTGTGGGAGGGCTTTTATTATAAGAAACTCTTT	CALWEGFYYKKLF	TRGV9	TRGJ2	13	2	2	0
TGTGCCTTGTGGGAGGCGCGTTATTATAAGAAACTCTTT	CALWEARYYKKLF	TRGV9	TRGJ2	13	2	2	0
TGTGCCTTGTGGGAGGTGCATGCTTATAAGAAACTCTTT	CALWEVHAYKKLF	TRGV9	TRGJ2	13	2	2	0
TGTGCCTTGTGGGAGGCGACATATTATAAGAAACTCTTT	CALWEATYYKKLF	TRGV9	TRGJ2	13	2	2	0
TGTGCCACCTGGGACCGCTCGCGTGATTGGATCAAGACGTTT	CATWDRSRDWIKTF	TRGV3	TRGJP2	14	2	0	2
TGTGCCACCTGGGACAGGAAGAGCAGTAGGATCAAGACGTTT	CATWDRKSSRIKTF	TRGV3	TRGJP2	14	2	0	2
TGTGCCACCTGGGACAGACCCGTGAGGTATAAGAAACTCTTT	CATWDRPVRYKKLF	TRGV5	TRGJ2	14	2	0	2
TGTGCCACCTGGGACAGGCGGAAGTATTATAAGAAACTCTTT	CATWDRRKYYKKLF	TRGV5	TRGJ2	14	2	0	2
TGTGCCACCTGGGATAGGCTCGATTATTATAAGAAACTCTTT	CATWDRLDYYKKLF	TRGV8	TRGJ2	14	2	0	2
TGTGCCACCTGGGACAGGCCGATGGATTATAAGAAACTCTTT	CATWDRPMDYKKLF	TRGV3	TRGJ2	14	2	0	2
TGTGCCACCTGGGACAGGCTATATTATTATAAGAAACTCTTT	CATWDRLYYYKKLF	TRGV5	TRGJ2	14	2	0	2
TGTGCCACCTGGGACAGAGCGAATTATTATAAGAAACTCTTT	CATWDRANYYKKLF	TRGV3	TRGJ2	14	2	0	2
TGTGCCACCTGGGATAATAGTAGTGATTGGATCAAGACGTTT	CATWDNSSDWIKTF	TRGV8	TRGJP2	14	2	0	2
TGTGCCACCTGGGATAGGCGGCGTTATTATAAGAAACTCTTT	CATWDRRRYYKKLF	TRGV8	TRGJ2	14	2	0	2
TGTGCCACCTGGGACAGGCCCTTGGGGTATAAGAAACTCTTT	CATWDRPLGYKKLF	TRGV5	TRGJ2	14	2	0	2
TGTGCCTTGTGGGAGGCGGCACCTTATTATAAGAAACTCTTT	CALWEAAPYYKKLF	TRGV9	TRGJ2	14	2	0	2
TGTGCCTTGTGGGACTCATTGGGCAAAAAAATCAAGGTATTT	CALWDSLGKKIKVF	TRGV9	TRGJP	14	2	0	2
TGTGCCTTGTGGGAGAGGTTGGGCAAAAAAATCAAGGTATTT	CALWERLGKKIKVF	TRGV9	TRGJP	14	2	0	2
TGTGCCTTGTGGGAAGATTTGGGCAAAAAAATCAAGGTATTT	CALWEDLGKKIKVF	TRGV9	TRGJP	14	2	0	2
TGTGCCTTGTGGACGGGGTTGGGCAAAAAAATCAAGGTATTT	CALWTGLGKKIKVF	TRGV9	TRGJP	14	2	0	2
TGTGCCACCTGGGATGGCCGCCGGGGTTATAAGAAACTCTTT	CATWDGRRGYKKLF	TRGV4	TRGJ2	14	2	2	0
TGTGCCACCTGGGACGGGCCTGGAGATTATAAGAAACTCTTT	CATWDGPGDYKKLF	TRGV4	TRGJ2	14	2	2	0
TGTGCCACCTGGGACAGGCCTCCTTATTATAAGAAACTCTTT	CATWDRPPYYKKLF	TRGV5	TRGJ2	14	2	1	1
TGTGCCACCTGGGACCCTTTCAATTATTATAAGAAACTCTTT	CATWDPFNYYKKLF	TRGV4	TRGJ2	14	2	2	0
TGTGCCACCTGGGATGGGCCCTGGTATTATAAGAAACTCTTT	CATWDGPWYYKKLF	TRGV4	TRGJ2	14	2	2	0
TGTGCCACCTGGGCCTCCGGGAATTATTATAAGAAACTCTTT	CATWASGNYYKKLF	TRGV8	TRGJ2	14	2	1	1
TGTGCCACCTGGGCTTATACCACTGGTTGGTTCAAGATATTT	CATWAYTTGWFKIF	TRGV8	TRGJP1	14	2	1	1
TGTGCCACCTGGGACAGGCGGGATTATTATAAGAAACTCTTT	CATWDRRDYYKKLF	TRGV3	TRGJ2	14	2	1	1
TGTGCCACCTGGGATAGGCCCACTGGTTGGTTCAAGATATTT	CATWDRPTGWFKIF	TRGV8	TRGJP1	14	2	1	1
TGTGCCACCTGGGACCGACGTAGTGATTGGATCAAGACGTTT	CATWDRRSDWIKTF	TRGV2	TRGJP2	14	2	1	1
TGTGCCACCTGGGACTCGCGTAGTGATTGGATCAAGACGTTT	CATWDSRSDWIKTF	TRGV2	TRGJP2	14	2	1	1
TGTGCCACCTGGGACACAAGTAGTGATTGGATCAAGACGTTT	CATWDTSSDWIKTF	TRGV5	TRGJP2	14	2	1	1
TGTGCCACCTGGGATGGGCAGGATTATTATAAGAAACTCTTT	CATWDGQDYYKKLF	TRGV4	TRGJ2	14	2	2	0
TGTGCCACCTGGGATGGGTGGGCTTATTATAAGAAACTCTTT	CATWDGWAYYKKLF	TRGV4	TRGJ2	14	2	2	0
TGTGCCACCTGGGTCCATACCACTGGTTGGTTCAAGATATTT	CATWVHTTGWFKIF	TRGV5	TRGJP1	14	2	1	1
TGTGCCACCTGGGAAGATACCACTGGTTGGTTCAAGATATTT	CATWEDTTGWFKIF	TRGV8	TRGJP1	14	2	1	1
TGTGCCACCTGGGACGGGGCGGGTGATTGGATCAAGACGTTT	CATWDGAGDWIKTF	TRGV2	TRGJP2	14	2	1	1
TGTGCCACCTGGGACGGGCCTGGGGGTTGGTTCAAGATATTT	CATWDGPGGWFKIF	TRGV2	TRGJP1	14	2	1	1
TGTGCCACCTGGGACAGGCCGTGGTATTATAAGAAACTCTTT	CATWDRPWYYKKLF	TRGV5	TRGJ2	14	2	1	1
TGTGCCACCTGGGACAGGCTGAGTTATTATAAGAAACTCTTT	CATWDRLSYYKKLF	TRGV5	TRGJ2	14	2	1	1
TGTGCCACCTGGGACAGGCGTCGGGATTGGATCAAGACGTTT	CATWDRRRDWIKTF	TRGV5	TRGJP2	14	2	1	1
TGTGCCACCTGGGACGGGCCTGGCCATTATAAGAAACTCTTT	CATWDGPGHYKKLF	TRGV2	TRGJ2	14	2	1	1
TGTGCCACCTGGGACGTCGGCACTGGTTGGTTCAAGATATTT	CATWDVGTGWFKIF	TRGV2	TRGJP1	14	2	1	1
TGTGCCACCTGGGACGTTCAGAATTATTATAAGAAACTCTTT	CATWDVQNYYKKLF	TRGV5	TRGJ2	14	2	1	1
TGTGCCACCTGGGATCGTTGTAGTGATTGGATCAAGACGTTT	CATWDRCSDWIKTF	TRGV8	TRGJP2	14	2	1	1
TGTGCCACCTGGGACAGCGGGAATTATTATAAGAAACTCTTT	CATWDSGNYYKKLF	TRGV3	TRGJ2	14	2	1	1
TGTGCCACCTGGGACGATACCACTGGTTGGTTCAAGATATTT	CATWDDTTGWFKIF	TRGV8	TRGJP1	14	2	1	1
TGTGCCACCTGGGACATCTCGAAACCATATAAGAAACTCTTT	CATWDISKPYKKLF	TRGV5	TRGJ2	14	2	1	1
TGTGCCACCTGGGACCCCCCTCGTTATTATAAGAAACTCTTT	CATWDPPRYYKKLF	TRGV8	TRGJ2	14	2	1	1
TGTGCCACCTGGGACGGGCCGACTGGTTGGTTCAAGATATTT	CATWDGPTGWFKIF	TRGV2	TRGJP1	14	2	1	1
TGTGCCACCTGGGACACACTGGATTATTATAAGAAACTCTTT	CATWDTLDYYKKLF	TRGV5	TRGJ2	14	2	1	1
TGTGCCACCTGGGATACCCCGAATTATTATAAGAAACTCTTT	CATWDTPNYYKKLF	TRGV8	TRGJ1	14	2	1	1
TGTGCCACCTGGGACAGCGCGAATTATTATAAGAAACTCTTT	CATWDSANYYKKLF	TRGV3	TRGJ2	14	2	1	1
TGTGCCACCTGGGATAGGCCACCACATTATAAGAAACTCTTT	CATWDRPPHYKKLF	TRGV8	TRGJ2	14	2	1	1
TGTGCCACCTGGCAGTATAGTAGTGATTGGATCAAGACGTTT	CATWQYSSDWIKTF	TRGV4	TRGJP2	14	2	1	1
TGTGCCACCTGGGACGGCTCCCTTTATTATAAGAAACTCTTT	CATWDGSLYYKKLF	TRGV2	TRGJ2	14	2	1	1
TGTGCCACCTGGGACGGGAGGAGTTATTATAAGAAACTCTTT	CATWDGRSYYKKLF	TRGV5	TRGJ2	14	2	1	1
TGTGCCACCTGGGACCTCTGGGGTTATTATAAGAAACTCTTT	CATWDLWGYYKKLF	TRGV5	TRGJ2	14	2	1	1
TGTGCCACCTGGGATGGTACCACTGGTTGGTTCAAGATATTT	CATWDGTTGWFKIF	TRGV4	TRGJP1	14	2	1	1
TGTGCCACCTGGGATGGGCGGTTTTATTATAAGAAACTCTTT	CATWDGRFYYKKLF	TRGV4	TRGJ2	14	2	1	1
[truncated: 887 more rows]

## Sheet: Public_TRD_blood
CDR3nt	CDR3AA	TRDV	TRDD	TRDJ	length_AA	Occurence_total	PV_occurence	HC_occurence
TGTGCCTGTGACACGCTGGGGGACACCGATAAACTCATCTTT	CACDTLGDTDKLIF	TRDV2	TRDD3	TRDJ1	14	31	17	14
TGTGCCTGTGACACCTTACTGGGGGATACCGATAAACTCATCTTT	CACDTLLGDTDKLIF	TRDV2	TRDD3	TRDJ1	15	24	12	12
TGTGCCTGTGACACCGTCGGGGGGTACACCGATAAACTCATCTTT	CACDTVGGYTDKLIF	TRDV2	.	TRDJ1	15	24	11	13
TGTGCCTGTGACCGACTGGGGGATACGGATAAACTCATCTTT	CACDRLGDTDKLIF	TRDV2	TRDD3	TRDJ1	14	24	16	8
TGTGCCTGTGACGTACTGGGGGACACCGATAAACTCATCTTT	CACDVLGDTDKLIF	TRDV2	TRDD3	TRDJ1	14	24	13	11
TGTGCCTGTGACACCGTCGGGGACACCGATAAACTCATCTTT	CACDTVGDTDKLIF	TRDV2	.	TRDJ1	14	24	12	12
TGTGCCTGTGACCCACTGGGGGATACCGATAAACTCATCTTT	CACDPLGDTDKLIF	TRDV2	TRDD3	TRDJ1	14	22	14	8
TGTGCCTGTGACCCCTTACTGGGGGATACCGATAAACTCATCTTT	CACDPLLGDTDKLIF	TRDV2	TRDD3	TRDJ1	15	21	13	8
TGTGCCTGTGACATACTGGGGGACACCGATAAACTCATCTTT	CACDILGDTDKLIF	TRDV2	TRDD3	TRDJ1	14	20	13	7
TGTGCCTGTGACACCTTAGGGGGATACACCGATAAACTCATCTTT	CACDTLGGYTDKLIF	TRDV2	TRDD3	TRDJ1	15	17	9	8
TGTGCCTGTGACACCGTGGGGGGATCCTACACCGATAAACTCATCTTT	CACDTVGGSYTDKLIF	TRDV2	TRDD3	TRDJ1	16	16	8	8
TGTGCCTGTGACACCGTGGGGACCTACACCGATAAACTCATCTTT	CACDTVGTYTDKLIF	TRDV2	TRDD3	TRDJ1	15	16	9	7
TGTGCCTGTGACACCGTTGGGGAGTACACCGATAAACTCATCTTT	CACDTVGEYTDKLIF	TRDV2	.	TRDJ1	15	16	9	7
TGTGCCTGTGACACCGTGGGGCCGTACACCGATAAACTCATCTTT	CACDTVGPYTDKLIF	TRDV2	TRDD3	TRDJ1	15	16	9	7
TGTGCCTGTGACTCCCTCCTGGGGGATACCGATAAACTCATCTTT	CACDSLLGDTDKLIF	TRDV2	TRDD3	TRDJ1	15	16	8	8
TGTGCCTGTGACACCTGGGGCACCGATAAACTCATCTTT	CACDTWGTDKLIF	TRDV2	TRDD3	TRDJ1	13	16	9	7
TGTGCCTGTGACACCGTGGGGGCGTACACCGATAAACTCATCTTT	CACDTVGAYTDKLIF	TRDV2	.	TRDJ1	15	15	10	5
TGTGCCTGTGACACGCTGGGAGCGTACACCGATAAACTCATCTTT	CACDTLGAYTDKLIF	TRDV2	TRDD3	TRDJ1	15	15	8	7
TGTGCCTGTGACACCTGGGGGAACACCGATAAACTCATCTTT	CACDTWGNTDKLIF	TRDV2	TRDD3	TRDJ1	14	15	7	8
TGTGCCTGTGACACGCTGGGGGATACGAACACCGATAAACTCATCTTT	CACDTLGDTNTDKLIF	TRDV2	TRDD3	TRDJ1	16	14	7	7
TGTGCCTGTGACACCGTTGGGGGAAACACCGATAAACTCATCTTT	CACDTVGGNTDKLIF	TRDV2	TRDD3	TRDJ1	15	14	10	4
TGTGCCTGTGACACCGTGGGGGGCCACACCGATAAACTCATCTTT	CACDTVGGHTDKLIF	TRDV2	TRDD3	TRDJ1	15	14	9	5
TGTGCCTGTGACCTTCTGGGGGATACTGATAAACTCATCTTT	CACDLLGDTDKLIF	TRDV2	TRDD3	TRDJ1	14	14	9	5
TGTGCCTGTGACACCGTTGGGGGCACCGATAAACTCATCTTT	CACDTVGGTDKLIF	TRDV2	.	TRDJ1	14	14	8	6
TGTGCCTGTGACACCGTTGGGGGCTCCGATAAACTCATCTTT	CACDTVGGSDKLIF	TRDV2	.	TRDJ1	14	14	8	6
TGTGCCTGTGACTCACTGGGGGATACCGATAAACTCATCTTT	CACDSLGDTDKLIF	TRDV2	TRDD3	TRDJ1	14	14	8	6
TGTGCCTGTGACACCCTGGGGGATACGGCCGATAAACTCATCTTT	CACDTLGDTADKLIF	TRDV2	TRDD3	TRDJ1	15	13	9	4
TGTGCCTGTGACACGCTTGGGGGGACCGATAAACTCATCTTT	CACDTLGGTDKLIF	TRDV2	TRDD3	TRDJ1	14	13	9	4
TGTGCCTGTGACGCACTGGGGGACACCGATAAACTCATCTTT	CACDALGDTDKLIF	TRDV2	TRDD3	TRDJ1	14	13	9	4
TGTGCCTGTGACACCGTGGGGGATTCCGATAAACTCATCTTT	CACDTVGDSDKLIF	TRDV2	TRDD3	TRDJ1	14	13	9	4
TGTGCCTGTGACAAACTGGGGGATACCGATAAACTCATCTTT	CACDKLGDTDKLIF	TRDV2	TRDD3	TRDJ1	14	13	8	5
TGTGCCTGTGACACCGCTGGGGGCTCCTGGGACACCCGACAGATGTTTTTC	CACDTAGGSWDTRQMFF	TRDV2	.	TRDJ3	17	12	7	5
TGTGCCTGTGACACCTTGGGGGATACGCGCACCGATAAACTCATCTTT	CACDTLGDTRTDKLIF	TRDV2	TRDD3	TRDJ1	16	12	6	6
TGTGCCTGTGACACCCTGGGGGTTTACACCGATAAACTCATCTTT	CACDTLGVYTDKLIF	TRDV2	TRDD3	TRDJ1	15	12	7	5
TGTGCCTGTGACACGCTGGGGGATACGGACACCGATAAACTCATCTTT	CACDTLGDTDTDKLIF	TRDV2	TRDD3	TRDJ1	16	11	6	5
TGTGCCTGTGACACCCTGGGGGATACAGGCACCGATAAACTCATCTTT	CACDTLGDTGTDKLIF	TRDV2	TRDD3	TRDJ1	16	11	6	5
TGTGCCTGTGACACTCTGGGGACATACACCGATAAACTCATCTTT	CACDTLGTYTDKLIF	TRDV2	TRDD3	TRDJ1	15	11	8	3
TGTGCCTGTGACACCCTGGGGGATACCTCCGATAAACTCATCTTT	CACDTLGDTSDKLIF	TRDV2	TRDD3	TRDJ1	15	11	7	4
TGTGCCTGTGACACCGTCGGGGGAGGGACCGATAAACTCATCTTT	CACDTVGGGTDKLIF	TRDV2	TRDD3	TRDJ1	15	11	6	5
TGTGCCTGTGACACGGTGGGGGCTAACACCGATAAACTCATCTTT	CACDTVGANTDKLIF	TRDV2	TRDD3	TRDJ1	15	11	6	5
TGTGCCTGTGACACCGTAGGGGGGTCCACCGATAAACTCATCTTT	CACDTVGGSTDKLIF	TRDV2	.	TRDJ1	15	11	6	5
TGTGCCTGTGACACCTTGGGGGCTGACACCGATAAACTCATCTTT	CACDTLGADTDKLIF	TRDV2	TRDD3	TRDJ1	15	11	6	5
TGTGCCTGTGACACGCTAGGGCCGTACACCGATAAACTCATCTTT	CACDTLGPYTDKLIF	TRDV2	.	TRDJ1	15	11	5	6
TGTGCCTGTGACACCGTGGGGGCTGACACCGATAAACTCATCTTT	CACDTVGADTDKLIF	TRDV2	TRDD3	TRDJ1	15	11	4	7
TGTGCCTGTGACACCGTTGGGAGCACCGATAAACTCATCTTT	CACDTVGSTDKLIF	TRDV2	.	TRDJ1	14	11	7	4
TGTGCCTGTGACACCCTGGGCGAAACCGATAAACTCATCTTT	CACDTLGETDKLIF	TRDV2	TRDD3	TRDJ1	14	11	6	5
TGTGCCTGTGACACCTGGGGATACACCGATAAACTCATCTTT	CACDTWGYTDKLIF	TRDV2	TRDD3	TRDJ1	14	11	5	6
TGTGCCTGTGACACCCTGGGGGATACGTACACCGATAAACTCATCTTT	CACDTLGDTYTDKLIF	TRDV2	TRDD3	TRDJ1	16	10	6	4
TGTGCCTGTGACACCCTCGTACTGGGGGACACCGATAAACTCATCTTT	CACDTLVLGDTDKLIF	TRDV2	TRDD3	TRDJ1	16	10	6	4
TGTGCCTGTGACACACTGGGGGACTCGTACACCGATAAACTCATCTTT	CACDTLGDSYTDKLIF	TRDV2	TRDD3	TRDJ1	16	10	4	6
TGTGCCTGTGACACCGTGGGGTCCTACACCGATAAACTCATCTTT	CACDTVGSYTDKLIF	TRDV2	TRDD3	TRDJ1	15	10	7	3
TGTGCCTGTGACACCCTGGGGGCCAACACCGATAAACTCATCTTT	CACDTLGANTDKLIF	TRDV2	TRDD3	TRDJ1	15	10	7	3
TGTGCCTGTGACCCCCTGGGGGATTACACCGATAAACTCATCTTT	CACDPLGDYTDKLIF	TRDV2	TRDD3	TRDJ1	15	10	6	4
TGTGCCTGTGACCCACTGGGGGGTTACACCGATAAACTCATCTTT	CACDPLGGYTDKLIF	TRDV2	TRDD3	TRDJ1	15	10	6	4
TGTGCCTGTGACACTGTTGGGGGTCGGACCGATAAACTCATCTTT	CACDTVGGRTDKLIF	TRDV2	TRDD3	TRDJ1	15	10	4	6
TGTGCCTGTGACACTCTGGGGGCAACCGATAAACTCATCTTT	CACDTLGATDKLIF	TRDV2	TRDD3	TRDJ1	14	10	6	4
TGTGCCTGTGACACCGTCGGATACACCGATAAACTCATCTTT	CACDTVGYTDKLIF	TRDV2	.	TRDJ1	14	10	5	5
TGTGCCTGTGACACCGCTGGGGGAAGCTCCTGGGACACCCGACAGATGTTTTTC	CACDTAGGSSWDTRQMFF	TRDV2	TRDD3	TRDJ3	18	9	4	5
TGTGCCTGTGACACACTGGGGGATACCTCCACCGATAAACTCATCTTT	CACDTLGDTSTDKLIF	TRDV2	TRDD3	TRDJ1	16	9	5	4
TGTGCCTGTGACACGCTGGGGGACCCTTACACCGATAAACTCATCTTT	CACDTLGDPYTDKLIF	TRDV2	TRDD3	TRDJ1	16	9	4	5
TGTGCCTGTGACACTGTGGGGAAGTACACCGATAAACTCATCTTT	CACDTVGKYTDKLIF	TRDV2	TRDD3	TRDJ1	15	9	6	3
TGTGCCTGTGACACCGTGGGCCGGTACACCGATAAACTCATCTTT	CACDTVGRYTDKLIF	TRDV2	.	TRDJ1	15	9	5	4
TGTGCCTGTGACACTCTGGGGGATACGGGCGATAAACTCATCTTT	CACDTLGDTGDKLIF	TRDV2	TRDD3	TRDJ1	15	9	5	4
TGTGCCTGTGACACCTTGGGGGATACGCGCGATAAACTCATCTTT	CACDTLGDTRDKLIF	TRDV2	TRDD3	TRDJ1	15	9	5	4
TGTGCCTGTGACAGACTGGGGGATACCGGCGATAAACTCATCTTT	CACDRLGDTGDKLIF	TRDV2	TRDD3	TRDJ1	15	9	4	5
TGTGCCTGTGACACCGTTGGGGGGACCACCGATAAACTCATCTTT	CACDTVGGTTDKLIF	TRDV2	TRDD3	TRDJ1	15	9	4	5
TGTGCCTGTGACCTACTGGGGGACTACACCGATAAACTCATCTTT	CACDLLGDYTDKLIF	TRDV2	TRDD3	TRDJ1	15	9	4	5
TGTGCCTGTGACACCTTGGGGTACACCGATAAACTCATCTTT	CACDTLGYTDKLIF	TRDV2	.	TRDJ1	14	9	6	3
TGTGCCTGTGACCTGCTGGGGGATTCCGATAAACTCATCTTT	CACDLLGDSDKLIF	TRDV2	TRDD3	TRDJ1	14	9	5	4
TGTGCCTGTGACACCTGGGGGATCACCGATAAACTCATCTTT	CACDTWGITDKLIF	TRDV2	TRDD3	TRDJ1	14	9	5	4
TGTGCCTGTGACACCCTGGGGGATTCCGATAAACTCATCTTT	CACDTLGDSDKLIF	TRDV2	TRDD3	TRDJ1	14	9	5	4
TGTGCCTGTGACTCCTGGGGGAACACCGATAAACTCATCTTT	CACDSWGNTDKLIF	TRDV2	TRDD3	TRDJ1	14	9	4	5
TGTGCCTGTGACACCGTACTGGGAAGCTGGGACACCCGACAGATGTTTTTC	CACDTVLGSWDTRQMFF	TRDV2	TRDD3	TRDJ3	17	8	6	2
TGTGCCTGTGACGCCCTACTGGGGGATACGACCGATAAACTCATCTTT	CACDALLGDTTDKLIF	TRDV2	TRDD3	TRDJ1	16	8	5	3
TGTGCCTGTGACACCGTGGGGACCCCGTACACCGATAAACTCATCTTT	CACDTVGTPYTDKLIF	TRDV2	TRDD3	TRDJ1	16	8	4	4
TGTGCCTGTGACACCCTGGGGGACCGGGACACCGATAAACTCATCTTT	CACDTLGDRDTDKLIF	TRDV2	TRDD3	TRDJ1	16	8	4	4
TGTGCCTGTGACACCGTGGGGGGGCTGTACACCGATAAACTCATCTTT	CACDTVGGLYTDKLIF	TRDV2	TRDD3	TRDJ1	16	8	3	5
TGTGCCTGTGACACTGTAGGGGGACCTTACACCGATAAACTCATCTTT	CACDTVGGPYTDKLIF	TRDV2	TRDD3	TRDJ1	16	8	3	5
TGTGCCTGTGACGCCCTACTGGGGGATACCGATAAACTCATCTTT	CACDALLGDTDKLIF	TRDV2	TRDD3	TRDJ1	15	8	6	2
TGTGCCTGTGACGTACTGGGGGAGTACACCGATAAACTCATCTTT	CACDVLGEYTDKLIF	TRDV2	TRDD3	TRDJ1	15	8	6	2
TGTGCCTGTGACACCGTGGGGGCCCACACCGATAAACTCATCTTT	CACDTVGAHTDKLIF	TRDV2	TRDD3	TRDJ1	15	8	6	2
TGTGCCTGTGACCCACTGGGGGATACCACCGATAAACTCATCTTT	CACDPLGDTTDKLIF	TRDV2	TRDD3	TRDJ1	15	8	6	2
TGTGCCTGTGACACCGTAGGGGGATACGCCGATAAACTCATCTTT	CACDTVGGYADKLIF	TRDV2	TRDD3	TRDJ1	15	8	5	3
TGTGCCTGTGACACCGTGGGGCTCTACACCGATAAACTCATCTTT	CACDTVGLYTDKLIF	TRDV2	TRDD3	TRDJ1	15	8	5	3
TGTGCCTGTGACACCGTGGGGACCAACACCGATAAACTCATCTTT	CACDTVGTNTDKLIF	TRDV2	TRDD3	TRDJ1	15	8	5	3
TGTGCCTGTGACACCCTGGGGGTCAACACCGATAAACTCATCTTT	CACDTLGVNTDKLIF	TRDV2	TRDD3	TRDJ1	15	8	5	3
TGTGCCTGTGACAGGCTGGGGGATACCACCGATAAACTCATCTTT	CACDRLGDTTDKLIF	TRDV2	TRDD3	TRDJ1	15	8	4	4
TGTGCCTGTGACACGGTGGGGGGAGACACCGATAAACTCATCTTT	CACDTVGGDTDKLIF	TRDV2	TRDD3	TRDJ1	15	8	3	5
TGTGCCTGTGACCTACTGGGGGATACTCCCGATAAACTCATCTTT	CACDLLGDTPDKLIF	TRDV2	TRDD3	TRDJ1	15	8	3	5
TGTGCCTGTGACACGGTGGGGGATACGTCCGATAAACTCATCTTT	CACDTVGDTSDKLIF	TRDV2	TRDD3	TRDJ1	15	8	3	5
TGTGCCTGTGACAGGCTGGGGGAAACCGATAAACTCATCTTT	CACDRLGETDKLIF	TRDV2	TRDD3	TRDJ1	14	8	6	2
TGTGCCTGTGACACACTGGGGGATCCCGATAAACTCATCTTT	CACDTLGDPDKLIF	TRDV2	TRDD3	TRDJ1	14	8	5	3
TGTGCCTGTGACACCGTTGGGGGTCCCGATAAACTCATCTTT	CACDTVGGPDKLIF	TRDV2	.	TRDJ1	14	8	5	3
TGTGCCTGTGACACTCTGGGGGTCACCGATAAACTCATCTTT	CACDTLGVTDKLIF	TRDV2	TRDD3	TRDJ1	14	8	5	3
TGTGCCTGTGACACACTACTCGGCACCGATAAACTCATCTTT	CACDTLLGTDKLIF	TRDV2	.	TRDJ1	14	8	4	4
TGTGCCTGTGACACGGTACTGGGACCCGATAAACTCATCTTT	CACDTVLGPDKLIF	TRDV2	TRDD3	TRDJ1	14	8	3	5
TGTGCCTGTGACACCCTTGGAGGATCCGATAAACTCATCTTT	CACDTLGGSDKLIF	TRDV2	TRDD3	TRDJ1	14	8	3	5
TGTGCCTGTGACACCTGGGGGGACACCGATAAACTCATCTTT	CACDTWGDTDKLIF	TRDV2	TRDD3	TRDJ1	14	8	3	5
TGTGCCTGTGACACTGGGGGATACGGGTCCTGGGACACCCGACAGATGTTTTTC	CACDTGGYGSWDTRQMFF	TRDV2	TRDD3	TRDJ3	18	7	2	5
TGTGCCTGTGACACCACTGGGGGCTCCTGGGACACCCGACAGATGTTTTTC	CACDTTGGSWDTRQMFF	TRDV2	.	TRDJ3	17	7	4	3
TGTGCCTGTGACACCTTACTGGGGGATTCGTACACCGATAAACTCATCTTT	CACDTLLGDSYTDKLIF	TRDV2	TRDD3	TRDJ1	17	7	3	4
TGTGCCTGTGACACCCTACTGGGGGATACGCGCACCGATAAACTCATCTTT	CACDTLLGDTRTDKLIF	TRDV2	TRDD3	TRDJ1	17	7	2	5
TGTGCCTGTGACACCTTGCTACTGGGGGATACCGATAAACTCATCTTT	CACDTLLLGDTDKLIF	TRDV2	TRDD3	TRDJ1	16	7	5	2
TGTGCCTGTGACACGCTGGGGGATCGGTACACCGATAAACTCATCTTT	CACDTLGDRYTDKLIF	TRDV2	TRDD3	TRDJ1	16	7	5	2
TGTGCCTGTGACACCGTGGGGGATACGCGTACCGATAAACTCATCTTT	CACDTVGDTRTDKLIF	TRDV2	TRDD3	TRDJ1	16	7	4	3
TGTGCCTGTGACACCCTTGGGGGACCCTACACCGATAAACTCATCTTT	CACDTLGGPYTDKLIF	TRDV2	TRDD3	TRDJ1	16	7	4	3
TGTGCCTGTGACACCGTGGGGGCCCCATACACCGATAAACTCATCTTT	CACDTVGAPYTDKLIF	TRDV2	TRDD3	TRDJ1	16	7	3	4
TGTGCCTGTGACACCGTGGGGGGAACTTACACCGATAAACTCATCTTT	CACDTVGGTYTDKLIF	TRDV2	TRDD3	TRDJ1	16	7	3	4
TGTGCCTGTGACACCCTGGGGGTCGACACCGATAAACTCATCTTT	CACDTLGVDTDKLIF	TRDV2	TRDD3	TRDJ1	15	7	6	1
TGTGCCTGTGACGGTCTGGGGGACAACACCGATAAACTCATCTTT	CACDGLGDNTDKLIF	TRDV2	TRDD3	TRDJ1	15	7	5	2
TGTGCCTGTGACACCGTAGGGGGGATAACCGATAAACTCATCTTT	CACDTVGGITDKLIF	TRDV2	TRDD3	TRDJ1	15	7	5	2
TGTGCCTGTGACACGCTGGGGGAGTACACCGATAAACTCATCTTT	CACDTLGEYTDKLIF	TRDV2	TRDD3	TRDJ1	15	7	5	2
TGTGCCTGTGACACTTTGGGGGTCCACACCGATAAACTCATCTTT	CACDTLGVHTDKLIF	TRDV2	TRDD3	TRDJ1	15	7	5	2
TGTGCCTGTGACGGTTTACTGGGGGATACCGATAAACTCATCTTT	CACDGLLGDTDKLIF	TRDV2	TRDD3	TRDJ1	15	7	4	3
TGTGCCTGTGACGTACTGGGGGATAACACCGATAAACTCATCTTT	CACDVLGDNTDKLIF	TRDV2	TRDD3	TRDJ1	15	7	4	3
TGTGCCTGTGACATATTACTGGGGGATACCGATAAACTCATCTTT	CACDILLGDTDKLIF	TRDV2	TRDD3	TRDJ1	15	7	4	3
TGTGCCTGTGACACCGTGGGCCCGAATACCGATAAACTCATCTTT	CACDTVGPNTDKLIF	TRDV2	.	TRDJ1	15	7	4	3
TGTGCCTGTGACATACTGGGGGGTTACACCGATAAACTCATCTTT	CACDILGGYTDKLIF	TRDV2	TRDD3	TRDJ1	15	7	4	3
TGTGCCTGTGACAGGCTGGGGGGATACACCGATAAACTCATCTTT	CACDRLGGYTDKLIF	TRDV2	TRDD3	TRDJ1	15	7	4	3
TGTGCCTGTGACGTACTGGGGGATACCGCGGATAAACTCATCTTT	CACDVLGDTADKLIF	TRDV2	TRDD3	TRDJ1	15	7	4	3
TGTGCCTGTGACACTCTGGGGGATACCCCCGATAAACTCATCTTT	CACDTLGDTPDKLIF	TRDV2	TRDD3	TRDJ1	15	7	4	3
TGTGCCTGTGACCCTGTGGGGGGATACACCGATAAACTCATCTTT	CACDPVGGYTDKLIF	TRDV2	TRDD3	TRDJ1	15	7	3	4
TGTGCCTGTGACCCCCTGGGGGCGTACACCGATAAACTCATCTTT	CACDPLGAYTDKLIF	TRDV2	TRDD3	TRDJ1	15	7	3	4
TGTGCCTGTGACACCTTGGGGGAGAACACCGATAAACTCATCTTT	CACDTLGENTDKLIF	TRDV2	TRDD3	TRDJ1	15	7	3	4
TGTGCCTGTGACGTACTGGGGGACTACACCGATAAACTCATCTTT	CACDVLGDYTDKLIF	TRDV2	TRDD3	TRDJ1	15	7	2	5
TGTGCCTGTGACGGACTGGGGGATACCGATAAACTCATCTTT	CACDGLGDTDKLIF	TRDV2	TRDD3	TRDJ1	14	7	6	1
TGTGCCTGTGACCCCCTGGGGGGGACCGATAAACTCATCTTT	CACDPLGGTDKLIF	TRDV2	TRDD3	TRDJ1	14	7	6	1
TGTGCCTGTGACCCGCTGGGCTACACCGATAAACTCATCTTT	CACDPLGYTDKLIF	TRDV2	TRDD3	TRDJ1	14	7	5	2
TGTGCCTGTGACACTTTACTGGGGGCCGATAAACTCATCTTT	CACDTLLGADKLIF	TRDV2	TRDD3	TRDJ1	14	7	5	2
TGTGCCTGTGACACCTGGGGGAGCACCGATAAACTCATCTTT	CACDTWGSTDKLIF	TRDV2	TRDD3	TRDJ1	14	7	4	3
TGTGCCTGTGACACACTGGGGGGCCCCGATAAACTCATCTTT	CACDTLGGPDKLIF	TRDV2	TRDD3	TRDJ1	14	7	3	4
TGTGCCTGTGACACCCTACTGTACACCGATAAACTCATCTTT	CACDTLLYTDKLIF	TRDV2	.	TRDJ1	14	7	3	4
TGTGCCTGTGACACCTTGGGGGATAGAGATAAACTCATCTTT	CACDTLGDRDKLIF	TRDV2	TRDD3	TRDJ1	14	7	3	4
TGTGCCTGTGACACGATGGGGGATACCGATAAACTCATCTTT	CACDTMGDTDKLIF	TRDV2	TRDD3	TRDJ1	14	7	3	4
TGTGCCTGTGACACCGTGACATATACCGATAAACTCATCTTT	CACDTVTYTDKLIF	TRDV2	.	TRDJ1	14	7	3	4
TGTGCCTGTGACCCCTTGGGGGCCACCGATAAACTCATCTTT	CACDPLGATDKLIF	TRDV2	TRDD3	TRDJ1	14	7	3	4
TGTGCCTGTGACACGCTGGGGGATCACGATAAACTCATCTTT	CACDTLGDHDKLIF	TRDV2	TRDD3	TRDJ1	14	7	2	5
TGTGCCTGTGACACCCTACTGGGGGATACATACACCGATAAACTCATCTTT	CACDTLLGDTYTDKLIF	TRDV2	TRDD3	TRDJ1	17	6	3	3
TGTGCCTGTGACACCGCTGGGGGTACCTGGGACACCCGACAGATGTTTTTC	CACDTAGGTWDTRQMFF	TRDV2	.	TRDJ3	17	6	2	4
TGTGCCTGTGACCCACTGGGGGATACGGGCACCGATAAACTCATCTTT	CACDPLGDTGTDKLIF	TRDV2	TRDD3	TRDJ1	16	6	6	0
TGTGCCTGTGACACCGTACTACTGGGGGATACCGATAAACTCATCTTT	CACDTVLLGDTDKLIF	TRDV2	TRDD3	TRDJ1	16	6	5	1
TGTGCCTGTGACACCCTGGGGGATACGCGTGGCGATAAACTCATCTTT	CACDTLGDTRGDKLIF	TRDV2	TRDD3	TRDJ1	16	6	4	2
TGTGCCTGTGACACCGTGGGGGATACGGGCACCGATAAACTCATCTTT	CACDTVGDTGTDKLIF	TRDV2	TRDD3	TRDJ1	16	6	4	2
TGTGCCTGTGACACCGTAGGGCTGGGGGATACCGATAAACTCATCTTT	CACDTVGLGDTDKLIF	TRDV2	TRDD3	TRDJ1	16	6	4	2
TGTGCCTGTGACACCGTTGGGGGTCGATACACCGATAAACTCATCTTT	CACDTVGGRYTDKLIF	TRDV2	.	TRDJ1	16	6	4	2
TGTGCCTGTGACACCGTTGGGGGATCACACACCGATAAACTCATCTTT	CACDTVGGSHTDKLIF	TRDV2	TRDD3	TRDJ1	16	6	4	2
TGTGCCTGTGACACACTGGGGGATAAGGACACCGATAAACTCATCTTT	CACDTLGDKDTDKLIF	TRDV2	TRDD3	TRDJ1	16	6	3	3
TGTGCCTGTGACACCGTCGTACTGGGGGACACCGATAAACTCATCTTT	CACDTVVLGDTDKLIF	TRDV2	TRDD3	TRDJ1	16	6	3	3
TGTGCCTGTGACACCGTTGGGGACACGTACACCGATAAACTCATCTTT	CACDTVGDTYTDKLIF	TRDV2	.	TRDJ1	16	6	3	3
TGTGCCTGTGACCCACTGGGGGGACCTTACACCGATAAACTCATCTTT	CACDPLGGPYTDKLIF	TRDV2	TRDD3	TRDJ1	16	6	2	4
TGTGCCTGTGACACACTGGGGGATAAGTACACCGATAAACTCATCTTT	CACDTLGDKYTDKLIF	TRDV2	TRDD3	TRDJ1	16	6	2	4
TGTGCCTGTGACACCCTACTGGGGGCGGACACCGATAAACTCATCTTT	CACDTLLGADTDKLIF	TRDV2	TRDD3	TRDJ1	16	6	2	4
TGTGCCTGTGACACCCTGCTGGGGGATACGACCGATAAACTCATCTTT	CACDTLLGDTTDKLIF	TRDV2	TRDD3	TRDJ1	16	6	1	5
TGTGCCTGTGACACCGTCGGGGGAGGGTACACCGATAAACTCATCTTT	CACDTVGGGYTDKLIF	TRDV2	TRDD3	TRDJ1	16	6	1	5
TGTGCCTGTGACACCGTGGGTGTGTACACCGATAAACTCATCTTT	CACDTVGVYTDKLIF	TRDV2	.	TRDJ1	15	6	5	1
TGTGCCTGTGACAGGCTGGGGGGTAACACCGATAAACTCATCTTT	CACDRLGGNTDKLIF	TRDV2	TRDD3	TRDJ1	15	6	5	1
TGTGCCTGTGACACCCTGGGGGATAGGACCGATAAACTCATCTTT	CACDTLGDRTDKLIF	TRDV2	TRDD3	TRDJ1	15	6	5	1
TGTGCCTGTGACAGCCTGGGGGATACGACCGATAAACTCATCTTT	CACDSLGDTTDKLIF	TRDV2	TRDD3	TRDJ1	15	6	4	2
TGTGCCTGTGACACATTGGGGGATACCACCGATAAACTCATCTTT	CACDTLGDTTDKLIF	TRDV2	TRDD3	TRDJ1	15	6	4	2
TGTGCCTGTGATATACTGGGGGTTGACACCGATAAACTCATCTTT	CACDILGVDTDKLIF	TRDV2	TRDD3	TRDJ1	15	6	4	2
TGTGCCTGTGACACCGTGGGGGATACGGCCGATAAACTCATCTTT	CACDTVGDTADKLIF	TRDV2	TRDD3	TRDJ1	15	6	3	3
TGTGCCTGTGACCTTCTGGGGGGGTACACCGATAAACTCATCTTT	CACDLLGGYTDKLIF	TRDV2	TRDD3	TRDJ1	15	6	3	3
TGTGCCTGTGACACGCTGGGGATCAACACCGATAAACTCATCTTT	CACDTLGINTDKLIF	TRDV2	TRDD3	TRDJ1	15	6	3	3
TGTGCCTGTGACCTACTGGGGGAGTACACCGATAAACTCATCTTT	CACDLLGEYTDKLIF	TRDV2	TRDD3	TRDJ1	15	6	3	3
TGTGCCTGTGACACCGTTGGCGATACGGGCGATAAACTCATCTTT	CACDTVGDTGDKLIF	TRDV2	TRDD3	TRDJ1	15	6	3	3
TGTGCCTGTGACACGTTGGGGGGTTCCACCGATAAACTCATCTTT	CACDTLGGSTDKLIF	TRDV2	TRDD3	TRDJ1	15	6	3	3
TGTGCCTGTGACACCGTAGGGGTTGACACCGATAAACTCATCTTT	CACDTVGVDTDKLIF	TRDV2	.	TRDJ1	15	6	3	3
TGTGCCTGTGACAAACTGGGGGATACAAGTGATAAACTCATCTTT	CACDKLGDTSDKLIF	TRDV2	TRDD3	TRDJ1	15	6	2	4
TGTGCCTGTGACACCCTGGGGGATTACACCGATAAACTCATCTTT	CACDTLGDYTDKLIF	TRDV2	TRDD3	TRDJ1	15	6	2	4
TGTGCCTGTGACTTACTGGGGGCGTACACCGATAAACTCATCTTT	CACDLLGAYTDKLIF	TRDV2	TRDD3	TRDJ1	15	6	2	4
TGTGCCTGTGACCCGCTGGGGGACCACACCGATAAACTCATCTTT	CACDPLGDHTDKLIF	TRDV2	TRDD3	TRDJ1	15	6	2	4
TGTGCCTGTGACACCGTGGGGGAGACCGATAAACTCATCTTT	CACDTVGETDKLIF	TRDV2	TRDD3	TRDJ1	14	6	6	0
TGTGCCTGTGACACCGTTGGGGCCACCGATAAACTCATCTTT	CACDTVGATDKLIF	TRDV2	.	TRDJ1	14	6	5	1
TGTGCCTGTGACACGGTCGGGGATACGGGGAAACTCATCTTT	CACDTVGDTGKLIF	TRDV2	TRDD3	TRDJ1	14	6	4	2
TGTGCCTGTGACACCGTACTGGGTACCGATAAACTCATCTTT	CACDTVLGTDKLIF	TRDV2	TRDD3	TRDJ1	14	6	4	2
TGTGCCTGTGACACTATGGGGTACACCGATAAACTCATCTTT	CACDTMGYTDKLIF	TRDV2	.	TRDJ1	14	6	4	2
TGTGCCTGTGACACCCTGGGGATAACCGATAAACTCATCTTT	CACDTLGITDKLIF	TRDV2	TRDD3	TRDJ1	14	6	4	2
TGTGCCTGTGATTCCGTGGGGGATACCGATAAACTCATCTTT	CACDSVGDTDKLIF	TRDV2	TRDD3	TRDJ1	14	6	4	2
TGTGCCTGTGACACTCTGGGGAACACCGATAAACTCATCTTT	CACDTLGNTDKLIF	TRDV2	TRDD3	TRDJ1	14	6	4	2
TGTGCCTGTGACACCTGGGGGATCTCCGATAAACTCATCTTT	CACDTWGISDKLIF	TRDV2	TRDD3	TRDJ1	14	6	3	3
TGTGCCTGTGACACCCTGGGGAGCACCGATAAACTCATCTTT	CACDTLGSTDKLIF	TRDV2	TRDD3	TRDJ1	14	6	3	3
TGTGCCTGTGACACTTTGGGGGATGCCGATAAACTCATCTTT	CACDTLGDADKLIF	TRDV2	TRDD3	TRDJ1	14	6	3	3
TGTGCCTGTGACACGATTGGGGGCACCGATAAACTCATCTTT	CACDTIGGTDKLIF	TRDV2	TRDD3	TRDJ1	14	6	3	3
TGTGCCTGTGAACCACTGGGGGACACCGATAAACTCATCTTT	CACEPLGDTDKLIF	TRDV2	TRDD3	TRDJ1	14	6	2	4
TGTGCCTGTGACCCCCTTCGCACCGATAAACTCATCTTT	CACDPLRTDKLIF	TRDV2	.	TRDJ1	13	6	4	2
TGTGCCTGTGACACCTGGGGTTCCGATAAACTCATCTTT	CACDTWGSDKLIF	TRDV2	TRDD3	TRDJ1	13	6	3	3
TGTGCCTGTGACACGTGGGACACCCGACAGATGTTTTTC	CACDTWDTRQMFF	TRDV2	.	TRDJ3	13	6	3	3
TGTGCCTGTGACACCGTACTGGGGGATACTAGCTCCTGGGACACCCGACAGATGTTTTTC	CACDTVLGDTSSWDTRQMFF	TRDV2	TRDD3	TRDJ3	20	5	3	2
TGTGCCTGTGACACCGTACTGGGGGCTCCGTACACCGATAAACTCATCTTT	CACDTVLGAPYTDKLIF	TRDV2	TRDD3	TRDJ1	17	5	4	1
TGTGCCTGTGACACCGTCCTGGGGGAGAAGTACACCGATAAACTCATCTTT	CACDTVLGEKYTDKLIF	TRDV2	TRDD3	TRDJ1	17	5	1	4
TGTGCCTGTGACCGTCTGGGGGATACAAGCACCGATAAACTCATCTTT	CACDRLGDTSTDKLIF	TRDV2	TRDD3	TRDJ1	16	5	5	0
TGTGCCTGTGACAGACTGGGGGACCCCTACACCGATAAACTCATCTTT	CACDRLGDPYTDKLIF	TRDV2	TRDD3	TRDJ1	16	5	4	1
TGTGCCTGTGACACCCTTACTGGGGGTTACACCGATAAACTCATCTTT	CACDTLTGGYTDKLIF	TRDV2	TRDD3	TRDJ1	16	5	4	1
TGTGCCTGTGACACCCTACTGGGGGATGACACCGATAAACTCATCTTT	CACDTLLGDDTDKLIF	TRDV2	TRDD3	TRDJ1	16	5	4	1
TGTGCCTGTGACAGACTGGGGGACACGTACACCGATAAACTCATCTTT	CACDRLGDTYTDKLIF	TRDV2	TRDD3	TRDJ1	16	5	4	1
TGTGCCTGTGACGTCCTGGGGGACCCGTACACCGATAAACTCATCTTT	CACDVLGDPYTDKLIF	TRDV2	TRDD3	TRDJ1	16	5	4	1
TGTGCCTGTGACACCGTGGGGGATAGGTACACCGATAAACTCATCTTT	CACDTVGDRYTDKLIF	TRDV2	TRDD3	TRDJ1	16	5	4	1
TGTGCCTGTGACCCTTTACTGGGGGACTACACCGATAAACTCATCTTT	CACDPLLGDYTDKLIF	TRDV2	TRDD3	TRDJ1	16	5	4	1
TGTGCCTGTGACACCGTTGGGGACACTCACACCGATAAACTCATCTTT	CACDTVGDTHTDKLIF	TRDV2	.	TRDJ1	16	5	4	1
TGTGCCTGTGACACCGTGGGGTCCTTGTACACCGATAAACTCATCTTT	CACDTVGSLYTDKLIF	TRDV2	TRDD3	TRDJ1	16	5	3	2
TGTGCCTGTGACCCACTGGGGGACCCGTACACCGATAAACTCATCTTT	CACDPLGDPYTDKLIF	TRDV2	TRDD3	TRDJ1	16	5	3	2
TGTGCCTGTGACACCGTGGGGGATACTGACACCGATAAACTCATCTTT	CACDTVGDTDTDKLIF	TRDV2	TRDD3	TRDJ1	16	5	3	2
TGTGCCTGTGACCCACTGGGGGATACCTACACCGATAAACTCATCTTT	CACDPLGDTYTDKLIF	TRDV2	TRDD3	TRDJ1	16	5	3	2
TGTGCCTGTGACTCGCTTGGGGACCCGTACACCGATAAACTCATCTTT	CACDSLGDPYTDKLIF	TRDV2	TRDD3	TRDJ1	16	5	3	2
TGTGCCTGTGACCCACTGGGGGATACGGACACCGATAAACTCATCTTT	CACDPLGDTDTDKLIF	TRDV2	TRDD3	TRDJ1	16	5	2	3
TGTGCCTGTGACTCTCTACTGGGGGTCTACACCGATAAACTCATCTTT	CACDSLLGVYTDKLIF	TRDV2	TRDD3	TRDJ1	16	5	2	3
TGTGCCTGTGACACCGTGGGGGTCCCTTACACCGATAAACTCATCTTT	CACDTVGVPYTDKLIF	TRDV2	TRDD3	TRDJ1	16	5	2	3
TGTGCCTGTGACACCGTGAGCTCCTGGGACACCCGACAGATGTTTTTC	CACDTVSSWDTRQMFF	TRDV2	.	TRDJ3	16	5	2	3
TGTGCCTGTGACACACCTAGCTCCTGGGACACCCGACAGATGTTTTTC	CACDTPSSWDTRQMFF	TRDV2	.	TRDJ3	16	5	2	3
TGTGCCTGTGACCGACTGGGGGATACCGGCACCGATAAACTCATCTTT	CACDRLGDTGTDKLIF	TRDV2	TRDD3	TRDJ1	16	5	1	4
TGTGCCTGTGACCTACTGGGGGATACCGGGACCGATAAACTCATCTTT	CACDLLGDTGTDKLIF	TRDV2	TRDD3	TRDJ1	16	5	1	4
TGTGCCTGTGACACCCTTGGGGGCCTGTACACCGATAAACTCATCTTT	CACDTLGGLYTDKLIF	TRDV2	TRDD3	TRDJ1	16	5	1	4
TGTGCCTGTGACACGCTGGGGGATCAGTACACCGATAAACTCATCTTT	CACDTLGDQYTDKLIF	TRDV2	TRDD3	TRDJ1	16	5	1	4
TGTGCCTGTGACACCTTACTGGGGGATAACACCGATAAACTCATCTTT	CACDTLLGDNTDKLIF	TRDV2	TRDD3	TRDJ1	16	5	1	4
TGTGCCTGTGACACCGTGGGGGATACTTTGACAGCACAACTCTTCTTT	CACDTVGDTLTAQLFF	TRDV2	TRDD3	TRDJ2	16	5	1	4
TGTGCCTGTGACCGACTGGGGGCTTACACCGATAAACTCATCTTT	CACDRLGAYTDKLIF	TRDV2	TRDD3	TRDJ1	15	5	5	0
TGTGCCTGTGACACCCTGGGGACTCACACCGATAAACTCATCTTT	CACDTLGTHTDKLIF	TRDV2	TRDD3	TRDJ1	15	5	4	1
TGTGCCTGTGACACCGTTGGGGTTCACACCGATAAACTCATCTTT	CACDTVGVHTDKLIF	TRDV2	.	TRDJ1	15	5	4	1
TGTGCCTGTGACGTACTGGGGGTCAACACCGATAAACTCATCTTT	CACDVLGVNTDKLIF	TRDV2	TRDD3	TRDJ1	15	5	4	1
TGTGCCTGTGACCCCTTGGGGGACAACACCGATAAACTCATCTTT	CACDPLGDNTDKLIF	TRDV2	TRDD3	TRDJ1	15	5	4	1
TGTGCCTGTGACTCGTTGGGGGGTTACACCGATAAACTCATCTTT	CACDSLGGYTDKLIF	TRDV2	TRDD3	TRDJ1	15	5	4	1
TGTGCCTGTGACTCACTGGGGGATACGCCGGATAAACTCATCTTT	CACDSLGDTPDKLIF	TRDV2	TRDD3	TRDJ1	15	5	4	1
TGTGCCTGTGACACCTTGGGGATACACACCGATAAACTCATCTTT	CACDTLGIHTDKLIF	TRDV2	TRDD3	TRDJ1	15	5	4	1
TGTGCCTGTGACGTATTGGGGGATACGGGCGATAAACTCATCTTT	CACDVLGDTGDKLIF	TRDV2	TRDD3	TRDJ1	15	5	4	1
TGTGCCTGTGACAAACTGGGGGATACCACCGATAAACTCATCTTT	CACDKLGDTTDKLIF	TRDV2	TRDD3	TRDJ1	15	5	4	1
TGTGCCTGTGACAGACTGGGGGAATACACCGATAAACTCATCTTT	CACDRLGEYTDKLIF	TRDV2	TRDD3	TRDJ1	15	5	4	1
TGTGCCTGTGACACCCTGGGGGCCCACACCGATAAACTCATCTTT	CACDTLGAHTDKLIF	TRDV2	TRDD3	TRDJ1	15	5	4	1
TGTGCCTGTGACGTACTGGGGGGGTACACCGATAAACTCATCTTT	CACDVLGGYTDKLIF	TRDV2	TRDD3	TRDJ1	15	5	4	1
TGTGCCTGTGACACCGTTGGGACCCACACCGATAAACTCATCTTT	CACDTVGTHTDKLIF	TRDV2	.	TRDJ1	15	5	3	2
TGTGCCTGTGACACGCTGGGGGGGGACACCGATAAACTCATCTTT	CACDTLGGDTDKLIF	TRDV2	TRDD3	TRDJ1	15	5	3	2
TGTGCCTGTGATTTACTGGGGGGAAACACCGATAAACTCATCTTT	CACDLLGGNTDKLIF	TRDV2	TRDD3	TRDJ1	15	5	3	2
TGTGCCTGTGACAGTTTGGGGGATTACACCGATAAACTCATCTTT	CACDSLGDYTDKLIF	TRDV2	TRDD3	TRDJ1	15	5	3	2
TGTGCCTGTGACAAACTGGGGGAGTACACCGATAAACTCATCTTT	CACDKLGEYTDKLIF	TRDV2	TRDD3	TRDJ1	15	5	3	2
TGTGCCTGTGACCTCCTGGGGGACCACACCGATAAACTCATCTTT	CACDLLGDHTDKLIF	TRDV2	TRDD3	TRDJ1	15	5	3	2
TGTGCCTGTGACACCGTGGGGATCTACACCGATAAACTCATCTTT	CACDTVGIYTDKLIF	TRDV2	TRDD3	TRDJ1	15	5	3	2
TGTGCCTGTGACACGCTGGGGGGTAACACCGATAAACTCATCTTT	CACDTLGGNTDKLIF	TRDV2	TRDD3	TRDJ1	15	5	3	2
TGTGCCTGTGAACCCTTACTGGGGGATACCGATAAACTCATCTTT	CACEPLLGDTDKLIF	TRDV2	TRDD3	TRDJ1	15	5	3	2
TGTGCCTGTGACCCGCTGGGGGATACGGCCGATAAACTCATCTTT	CACDPLGDTADKLIF	TRDV2	TRDD3	TRDJ1	15	5	3	2
TGTGCCTGTGACAGACTGGGGGCCAACACCGATAAACTCATCTTT	CACDRLGANTDKLIF	TRDV2	TRDD3	TRDJ1	15	5	3	2
TGTGCCTGTGACACCTGGGGGATAAGGGCCGATAAACTCATCTTT	CACDTWGIRADKLIF	TRDV2	TRDD3	TRDJ1	15	5	3	2
TGTGCCTGTGATTCACTGGGGGATACATCCGATAAACTCATCTTT	CACDSLGDTSDKLIF	TRDV2	TRDD3	TRDJ1	15	5	2	3
TGTGCCTGTGATCGACTGGGGGACTACACCGATAAACTCATCTTT	CACDRLGDYTDKLIF	TRDV2	TRDD3	TRDJ1	15	5	2	3
TGTGCCTGTGACGCTGTACTGGGGGATACCGATAAACTCATCTTT	CACDAVLGDTDKLIF	TRDV2	TRDD3	TRDJ1	15	5	2	3
TGTGCCTGTGACACGCTGGGGGATCACACCGATAAACTCATCTTT	CACDTLGDHTDKLIF	TRDV2	TRDD3	TRDJ1	15	5	2	3
TGTGCCTGTGACACCGTGGGGGAAAACACCGATAAACTCATCTTT	CACDTVGENTDKLIF	TRDV2	TRDD3	TRDJ1	15	5	2	3
TGTGCCTGTGACAACTTACTGGGGGACACCGATAAACTCATCTTT	CACDNLLGDTDKLIF	TRDV2	TRDD3	TRDJ1	15	5	2	3
TGTGCCTGTGACACTTTAGGGGGGACGACCGATAAACTCATCTTT	CACDTLGGTTDKLIF	TRDV2	TRDD3	TRDJ1	15	5	2	3
TGTGCCTGTGACACCGTCGGGTCCTCCACCGATAAACTCATCTTT	CACDTVGSSTDKLIF	TRDV2	.	TRDJ1	15	5	2	3
TGTGCCTGTGACGTACTGGGGGATACACCCGATAAACTCATCTTT	CACDVLGDTPDKLIF	TRDV2	TRDD3	TRDJ1	15	5	1	4
TGTGCCTGTGACGCACTGGGGGATTACACCGATAAACTCATCTTT	CACDALGDYTDKLIF	TRDV2	TRDD3	TRDJ1	15	5	1	4
TGTGCCTGTGACACCTGGGGGATACAAGCCGATAAACTCATCTTT	CACDTWGIQADKLIF	TRDV2	TRDD3	TRDJ1	15	5	1	4
TGTGCCTGTGACCCCCTCGGGGGGAACACCGATAAACTCATCTTT	CACDPLGGNTDKLIF	TRDV2	TRDD3	TRDJ1	15	5	1	4
TGTGCCTGTGACACCGTCGGGGATACGCCCGATAAACTCATCTTT	CACDTVGDTPDKLIF	TRDV2	TRDD3	TRDJ1	15	5	1	4
TGTGCCTGTGACAGATTACTGGGGGATACCGATAAACTCATCTTT	CACDRLLGDTDKLIF	TRDV2	TRDD3	TRDJ1	15	5	1	4
TGTGCCTGTGACCTACTGGGGGATACTGCCGATAAACTCATCTTT	CACDLLGDTADKLIF	TRDV2	TRDD3	TRDJ1	15	5	1	4
TGTGCCTGTGACACCGTAGGGGACCCCGATAAACTCATCTTT	CACDTVGDPDKLIF	TRDV2	.	TRDJ1	14	5	5	0
TGTGCCTGTGACACCGTTGGGGGGGCCGATAAACTCATCTTT	CACDTVGGADKLIF	TRDV2	TRDD3	TRDJ1	14	5	5	0
TGTGCCTGTGACTCACTGGGATACACCGATAAACTCATCTTT	CACDSLGYTDKLIF	TRDV2	TRDD3	TRDJ1	14	5	5	0
TGTGCCTGCGATGTACTGGGGGTCACCGATAAACTCATCTTT	CACDVLGVTDKLIF	TRDV2	TRDD3	TRDJ1	14	5	5	0
TGTGCCTGTGACACCCTGGGGGGGGGTGACAAACTCATCTTT	CACDTLGGGDKLIF	TRDV2	TRDD3	TRDJ1	14	5	4	1
TGTGCCTGTGACCCGATGGGGGATACCGATAAACTCATCTTT	CACDPMGDTDKLIF	TRDV2	TRDD3	TRDJ1	14	5	4	1
TGTGCCTGTGACACCGTTCAGTACACCGATAAACTCATCTTT	CACDTVQYTDKLIF	TRDV2	.	TRDJ1	14	5	4	1
TGTGCCTGTGACCCCTGGGGGGACACCGATAAACTCATCTTT	CACDPWGDTDKLIF	TRDV2	TRDD3	TRDJ1	14	5	4	1
TGTGCCTGTGACACCGTTGGGGGGTACGATAAACTCATCTTT	CACDTVGGYDKLIF	TRDV2	TRDD3	TRDJ1	14	5	4	1
TGTGCCTGTGATCCCCTGGGGGTCACCGATAAACTCATCTTT	CACDPLGVTDKLIF	TRDV2	TRDD3	TRDJ1	14	5	4	1
TGTGCCTGTGATGTACTGGGGGGAACCGATAAACTCATCTTT	CACDVLGGTDKLIF	TRDV2	TRDD3	TRDJ1	14	5	3	2
TGTGCCTGTGACGGACTGGGGGAGACCGATAAACTCATCTTT	CACDGLGETDKLIF	TRDV2	TRDD3	TRDJ1	14	5	3	2
TGTGCCTGTGACACCGTAGGGACCACCGATAAACTCATCTTT	CACDTVGTTDKLIF	TRDV2	.	TRDJ1	14	5	3	2
TGTGCCTGTGACAGGTTGGGGGGCACCGATAAACTCATCTTT	CACDRLGGTDKLIF	TRDV2	TRDD3	TRDJ1	14	5	3	2
TGTGCCTGTGACACCTGGGGGACAACCGATAAACTCATCTTT	CACDTWGTTDKLIF	TRDV2	TRDD3	TRDJ1	14	5	3	2
TGTGCCTGTGACAACCTGGGGGATACCGATAAACTCATCTTT	CACDNLGDTDKLIF	TRDV2	TRDD3	TRDJ1	14	5	3	2
TGTGCCTGTGACACCTGGGGCCGCACCGATAAACTCATCTTT	CACDTWGRTDKLIF	TRDV2	TRDD3	TRDJ1	14	5	3	2
TGTGCCTGTGACACCTTAGGCCACACCGATAAACTCATCTTT	CACDTLGHTDKLIF	TRDV2	TRDD2	TRDJ1	14	5	3	2
TGTGCCTGTGACACTGTACTGGGGGCCGATAAACTCATCTTT	CACDTVLGADKLIF	TRDV2	TRDD3	TRDJ1	14	5	3	2
TGTGCCTGTGACGAGCTGGGGGATACCGATAAACTCATCTTT	CACDELGDTDKLIF	TRDV2	TRDD3	TRDJ1	14	5	3	2
TGTGCCTGTGACACCCTGGGGGATAAGGATAAACTCATCTTT	CACDTLGDKDKLIF	TRDV2	TRDD3	TRDJ1	14	5	3	2
TGTGCCTGTGACCGCCTGGGGGTGACCGATAAACTCATCTTT	CACDRLGVTDKLIF	TRDV2	TRDD3	TRDJ1	14	5	3	2
TGTGCCTGTGACACCTTGGGAACGACCGATAAACTCATCTTT	CACDTLGTTDKLIF	TRDV2	.	TRDJ1	14	5	3	2
TGTGCCTGTGACCCCTGGGGGATCTTAGATAAACTCATCTTT	CACDPWGILDKLIF	TRDV2	TRDD3	TRDJ1	14	5	2	3
TGTGCCTGTGACATTCTGGGGGAAACCGATAAACTCATCTTT	CACDILGETDKLIF	TRDV2	TRDD3	TRDJ1	14	5	2	3
TGTGCCTGTGACACCGTCCTGTACACCGATAAACTCATCTTT	CACDTVLYTDKLIF	TRDV2	.	TRDJ1	14	5	2	3
TGTGCCTGTGACACCGTCTGGGACACCGATAAACTCATCTTT	CACDTVWDTDKLIF	TRDV2	TRDD3	TRDJ1	14	5	2	3
TGTGCCTGTGACTTACTGGGGGATCCCGATAAACTCATCTTT	CACDLLGDPDKLIF	TRDV2	TRDD3	TRDJ1	14	5	2	3
TGTGCCTGTGACACCTGGGGGCACACCGATAAACTCATCTTT	CACDTWGHTDKLIF	TRDV2	TRDD3	TRDJ1	14	5	1	4
TGTGCCTGTGACCCACTCAACACCGATAAACTCATCTTT	CACDPLNTDKLIF	TRDV2	.	TRDJ1	13	5	1	4
TGTGCCTGTGACACCGCTGGGGGATTGAGCTCCTGGGACACCCGACAGATGTTTTTC	CACDTAGGLSSWDTRQMFF	TRDV2	TRDD3	TRDJ3	19	4	4	0
TGTGCCTGTGACACGGCTGGGGGCCCATCCTCCTGGGACACCCGACAGATGTTTTTC	CACDTAGGPSSWDTRQMFF	TRDV2	TRDD3	TRDJ3	19	4	3	1
TGTGCCTGTGACACCGCTGGGGGTCGGAGCTCCTGGGACACCCGACAGATGTTTTTC	CACDTAGGRSSWDTRQMFF	TRDV2	.	TRDJ3	19	4	1	3
TGTGCCTGTGACACGGCTGGGGCCAGCTCCTGGGACACCCGACAGATGTTTTTC	CACDTAGASSWDTRQMFF	TRDV2	TRDD3	TRDJ3	18	4	3	1
TGTGCCTGTGACACCCTGGGGGAGAGCTCCTGGGACACCCGACAGATGTTTTTC	CACDTLGESSWDTRQMFF	TRDV2	TRDD3	TRDJ3	18	4	3	1
TGTGCCTGTGACATACTGGGGGAGAGCTCCTGGGACACCCGACAGATGTTTTTC	CACDILGESSWDTRQMFF	TRDV2	TRDD3	TRDJ3	18	4	2	2
TGTGCCTGTGACACCGCTGGGGGATTGTCCTGGGACACCCGACAGATGTTTTTC	CACDTAGGLSWDTRQMFF	TRDV2	TRDD3	TRDJ3	18	4	2	2
TGTGCCTGTGACACCCTCTTGGGCAGCTCCTGGGACACCCGACAGATGTTTTTC	CACDTLLGSSWDTRQMFF	TRDV2	.	TRDJ3	18	4	1	3
TGTGCCTGTGACACCGCTGGGCTAAGCTCCTGGGACACCCGACAGATGTTTTTC	CACDTAGLSSWDTRQMFF	TRDV2	.	TRDJ3	18	4	1	3
TGTGCCTGTGACACCGCTGGGGGCCGCTCCTGGGACACCCGACAGATGTTTTTC	CACDTAGGRSWDTRQMFF	TRDV2	.	TRDJ3	18	4	1	3
TGTGCCTGTGACACCCTTCTGGGGGATAGATACACCGATAAACTCATCTTT	CACDTLLGDRYTDKLIF	TRDV2	TRDD3	TRDJ1	17	4	4	0
TGTGCCTGTGACACCGCGGGGTCTTCCTGGGACACCCGACAGATGTTTTTC	CACDTAGSSWDTRQMFF	TRDV2	.	TRDJ3	17	4	3	1
TGTGCCTGTGACACCCTACTGGGGGATACGGGGACCGATAAACTCATCTTT	CACDTLLGDTGTDKLIF	TRDV2	TRDD3	TRDJ1	17	4	3	1
TGTGCCTGTGACACCTTACTGGGGGACCAGTACACCGATAAACTCATCTTT	CACDTLLGDQYTDKLIF	TRDV2	TRDD3	TRDJ1	17	4	3	1
TGTGCCTGTGACACCCTACTGGGGGATGGGTACACCGATAAACTCATCTTT	CACDTLLGDGYTDKLIF	TRDV2	TRDD3	TRDJ1	17	4	3	1
TGTGCCTGTGACACCCTCACTGGGGGATCGTACACCGATAAACTCATCTTT	CACDTLTGGSYTDKLIF	TRDV2	TRDD3	TRDJ1	17	4	3	1
TGTGCCTGTGACACTCTGGGGGATACCCCGTACACCGATAAACTCATCTTT	CACDTLGDTPYTDKLIF	TRDV2	TRDD3	TRDJ1	17	4	3	1
TGTGCCTGTGACACCGTGGCTGGGGGCTCCTACACCGATAAACTCATCTTT	CACDTVAGGSYTDKLIF	TRDV2	TRDD3	TRDJ1	17	4	2	2
TGTGCCTGTGACACCGTTGGGGATACGCGATACACCGATAAACTCATCTTT	CACDTVGDTRYTDKLIF	TRDV2	TRDD3	TRDJ1	17	4	2	2
TGTGCCTGTGACACCGTAGGGGGGGATCCGTACACCGATAAACTCATCTTT	CACDTVGGDPYTDKLIF	TRDV2	TRDD3	TRDJ1	17	4	2	2
TGTGCCTGTGACACCGTGGGTACTGGGGGATACACCGATAAACTCATCTTT	CACDTVGTGGYTDKLIF	TRDV2	TRDD3	TRDJ1	17	4	1	3
TGTGCCTGTGACACGGTGGGGGAGAAGTACACCGATAAACTCATCTTT	CACDTVGEKYTDKLIF	TRDV2	TRDD3	TRDJ1	16	4	4	0
TGTGCCTGTGACGCCCTACTGGGGGACCACACCGATAAACTCATCTTT	CACDALLGDHTDKLIF	TRDV2	TRDD3	TRDJ1	16	4	4	0
TGTGCCTGTGACACCCTGGGGGCCCCGTACACCGATAAACTCATCTTT	CACDTLGAPYTDKLIF	TRDV2	TRDD3	TRDJ1	16	4	4	0
TGTGCCTGTGACTCCTTGCTGGGGGATTACACCGATAAACTCATCTTT	CACDSLLGDYTDKLIF	TRDV2	TRDD3	TRDJ1	16	4	4	0
TGTGCCTGTGACAGCTTACTGGGGGATGACACCGATAAACTCATCTTT	CACDSLLGDDTDKLIF	TRDV2	TRDD3	TRDJ1	16	4	3	1
TGTGCCTGTGACACCGTAGGGGGGATACGGGCCGATAAACTCATCTTT	CACDTVGGIRADKLIF	TRDV2	TRDD3	TRDJ1	16	4	3	1
TGTGCCTGTGACACCCTGGGGGATAAGAACACCGATAAACTCATCTTT	CACDTLGDKNTDKLIF	TRDV2	TRDD3	TRDJ1	16	4	3	1
TGTGCCTGTGACACGCTGGGGGATACTGAGACCGATAAACTCATCTTT	CACDTLGDTETDKLIF	TRDV2	TRDD3	TRDJ1	16	4	3	1
TGTGCCTGTGACGTACTGGGGGATACTAACACCGATAAACTCATCTTT	CACDVLGDTNTDKLIF	TRDV2	TRDD3	TRDJ1	16	4	3	1
TGTGCCTGTGACACACTGGGGGATACAGTAACCGATAAACTCATCTTT	CACDTLGDTVTDKLIF	TRDV2	TRDD3	TRDJ1	16	4	3	1
TGTGCCTGTGACGTACTGGGGGATACTTCCACCGATAAACTCATCTTT	CACDVLGDTSTDKLIF	TRDV2	TRDD3	TRDJ1	16	4	3	1
TGTGCCTGTGACACCGTTGGGGGAGTGTACACCGATAAACTCATCTTT	CACDTVGGVYTDKLIF	TRDV2	TRDD3	TRDJ1	16	4	3	1
TGTGCCTGTGACACCGTTGGGGGATACGGCACCGATAAACTCATCTTT	CACDTVGGYGTDKLIF	TRDV2	TRDD3	TRDJ1	16	4	3	1
TGTGCCTGTGACACCGTCGGGACCTCCTACACCGATAAACTCATCTTT	CACDTVGTSYTDKLIF	TRDV2	.	TRDJ1	16	4	3	1
TGTGCCTGTGACCTACTGGGGGATACGTACACCGATAAACTCATCTTT	CACDLLGDTYTDKLIF	TRDV2	TRDD3	TRDJ1	16	4	3	1
TGTGCCTGTGACGCCCTACTGGGGGATTACACCGATAAACTCATCTTT	CACDALLGDYTDKLIF	TRDV2	TRDD3	TRDJ1	16	4	3	1
TGTGCCTGTGACACCCTAGGGGACTTGTACACCGATAAACTCATCTTT	CACDTLGDLYTDKLIF	TRDV2	TRDD3	TRDJ1	16	4	2	2
TGTGCCTGTGACACCGTTGGGGGTTCCTCCACCGATAAACTCATCTTT	CACDTVGGSSTDKLIF	TRDV2	TRDD2	TRDJ1	16	4	2	2
TGTGCCTGTGACCTGACTGGGGGCTCGTACACCGATAAACTCATCTTT	CACDLTGGSYTDKLIF	TRDV2	TRDD3	TRDJ1	16	4	2	2
TGTGCCTGTGACCCGTTACTGGGGGATACGCGCGATAAACTCATCTTT	CACDPLLGDTRDKLIF	TRDV2	TRDD3	TRDJ1	16	4	2	2
TGTGCCTGTGACCCCTTAACTGGGGGGTACACCGATAAACTCATCTTT	CACDPLTGGYTDKLIF	TRDV2	TRDD3	TRDJ1	16	4	2	2
TGTGCCTGTGACTCCTTACTGGGGGATACGGCCGATAAACTCATCTTT	CACDSLLGDTADKLIF	TRDV2	TRDD3	TRDJ1	16	4	2	2
TGTGCCTGTGACACGGTCGGCCTGGGGGACCCCGATAAACTCATCTTT	CACDTVGLGDPDKLIF	TRDV2	TRDD3	TRDJ1	16	4	2	2
TGTGCCTGTGACACCGTTGGGGACCCTTACACCGATAAACTCATCTTT	CACDTVGDPYTDKLIF	TRDV2	.	TRDJ1	16	4	2	2
TGTGCCTGTGACACCCTGGGGGATACGCGCCCCGATAAACTCATCTTT	CACDTLGDTRPDKLIF	TRDV2	TRDD3	TRDJ1	16	4	2	2
TGTGCCTGTGACTTACTGGGGGCCCCGTACACCGATAAACTCATCTTT	CACDLLGAPYTDKLIF	TRDV2	TRDD3	TRDJ1	16	4	2	2
TGTGCCTGTGACACGGTCGGCGGGTTGGACACCGATAAACTCATCTTT	CACDTVGGLDTDKLIF	TRDV2	.	TRDJ1	16	4	2	2
TGTGCCTGTGACACGGTCGGGGGATCCGGCACCGATAAACTCATCTTT	CACDTVGGSGTDKLIF	TRDV2	TRDD3	TRDJ1	16	4	2	2
TGTGCCTGTGACACCCTGGGGGATGTGAACACCGATAAACTCATCTTT	CACDTLGDVNTDKLIF	TRDV2	TRDD3	TRDJ1	16	4	2	2
TGTGCCTGTGACAGCCTGGGGGATACGGGGACCGATAAACTCATCTTT	CACDSLGDTGTDKLIF	TRDV2	TRDD3	TRDJ1	16	4	2	2
TGTGCCTGTGACCCGCTGGGGGATACGCGGACCGATAAACTCATCTTT	CACDPLGDTRTDKLIF	TRDV2	TRDD3	TRDJ1	16	4	2	2
TGTGCCTGTGACACCGTAGGGGCCTTGTACACCGATAAACTCATCTTT	CACDTVGALYTDKLIF	TRDV2	TRDD2	TRDJ1	16	4	2	2
TGTGCCTGTGACACCGTCGGGGATTCGTACACCGATAAACTCATCTTT	CACDTVGDSYTDKLIF	TRDV2	TRDD3	TRDJ1	16	4	2	2
TGTGCCTGTGACGTACTGGGGGATACAGGGACCGATAAACTCATCTTT	CACDVLGDTGTDKLIF	TRDV2	TRDD3	TRDJ1	16	4	2	2
TGTGCCTGTGACGTACTGGGGGATACGCGGACCGATAAACTCATCTTT	CACDVLGDTRTDKLIF	TRDV2	TRDD3	TRDJ1	16	4	2	2
TGTGCCTGTGACCTACTGGGGGACCCGTACACCGATAAACTCATCTTT	CACDLLGDPYTDKLIF	TRDV2	TRDD3	TRDJ1	16	4	2	2
TGTGCCTGTGACACCGTCGGTGGTGGATCCACCGATAAACTCATCTTT	CACDTVGGGSTDKLIF	TRDV2	TRDD3	TRDJ1	16	4	2	2
TGTGCCTGTGACCTGCTGGGGGATACGCGGACCGATAAACTCATCTTT	CACDLLGDTRTDKLIF	TRDV2	TRDD3	TRDJ1	16	4	2	2
TGTGCCTGTGACTTACTGGGGGATACTAACACCGATAAACTCATCTTT	CACDLLGDTNTDKLIF	TRDV2	TRDD3	TRDJ1	16	4	2	2
TGTGCCTGTGACACCCTGGGGGATGCTTACACCGATAAACTCATCTTT	CACDTLGDAYTDKLIF	TRDV2	TRDD3	TRDJ1	16	4	1	3
TGTGCCTGTGACACGTTACTGGGGGAGGACACCGATAAACTCATCTTT	CACDTLLGEDTDKLIF	TRDV2	TRDD3	TRDJ1	16	4	1	3
TGTGCCTGTGACACCGTCGGGGGATCAAACACCGATAAACTCATCTTT	CACDTVGGSNTDKLIF	TRDV2	TRDD3	TRDJ1	16	4	1	3
TGTGCCTGTGACACCTTGAGCTCCTGGGACACCCGACAGATGTTTTTC	CACDTLSSWDTRQMFF	TRDV2	.	TRDJ3	16	4	1	3
TGTGCCTGTGACCCACTCGTACTGGGGGATACCGATAAACTCATCTTT	CACDPLVLGDTDKLIF	TRDV2	TRDD3	TRDJ1	16	4	0	4
TGTGCCTGTGACACCGTTGGGGCCTCCACCGATAAACTCATCTTT	CACDTVGASTDKLIF	TRDV2	TRDD2	TRDJ1	15	4	4	0
TGTGCCTGTGACACCGTAGGGATACCGACCGATAAACTCATCTTT	CACDTVGIPTDKLIF	TRDV2	TRDD3	TRDJ1	15	4	4	0
TGTGCCTGTGACACCGTGGGGGACTACACCGATAAACTCATCTTT	CACDTVGDYTDKLIF	TRDV2	TRDD3	TRDJ1	15	4	4	0
TGTGCCTGTGACCTACTGGGGGATAACACCGATAAACTCATCTTT	CACDLLGDNTDKLIF	TRDV2	TRDD3	TRDJ1	15	4	4	0
TGTGCCTGTGACACCGTGGGGGACCGTACCGATAAACTCATCTTT	CACDTVGDRTDKLIF	TRDV2	TRDD3	TRDJ1	15	4	4	0
TGTGCCTGTGACGTGCTGGGGGATACCTCCGATAAACTCATCTTT	CACDVLGDTSDKLIF	TRDV2	TRDD3	TRDJ1	15	4	4	0
TGTGCCTGTGACTCCTTACTGGGGGGCACCGATAAACTCATCTTT	CACDSLLGGTDKLIF	TRDV2	TRDD3	TRDJ1	15	4	4	0
TGTGCCTGTGACCCACTGGGGTCGTACACCGATAAACTCATCTTT	CACDPLGSYTDKLIF	TRDV2	TRDD3	TRDJ1	15	4	3	1
TGTGCCTGTGACACACTGGGGGTGACCACCGATAAACTCATCTTT	CACDTLGVTTDKLIF	TRDV2	TRDD3	TRDJ1	15	4	3	1
TGTGCCTGTGACACGGTGGGGATCGACACCGATAAACTCATCTTT	CACDTVGIDTDKLIF	TRDV2	TRDD3	TRDJ1	15	4	3	1
TGTGCCTGTGACCCACTGGGAGCCCTGACCGATAAACTCATCTTT	CACDPLGALTDKLIF	TRDV2	TRDD3	TRDJ1	15	4	3	1
TGTGCCTGTGACACCCTGGGGGACAACACCGATAAACTCATCTTT	CACDTLGDNTDKLIF	TRDV2	TRDD3	TRDJ1	15	4	3	1
TGTGCCTGTGATGTACTGGGGGATACCACCGATAAACTCATCTTT	CACDVLGDTTDKLIF	TRDV2	TRDD3	TRDJ1	15	4	3	1
TGTGCCTGTGACACCGTAGGGGCTATTACCGATAAACTCATCTTT	CACDTVGAITDKLIF	TRDV2	TRDD1	TRDJ1	15	4	3	1
TGTGCCTGTGACTCACTGGGGGATCACACCGATAAACTCATCTTT	CACDSLGDHTDKLIF	TRDV2	TRDD3	TRDJ1	15	4	3	1
TGTGCCTGTGACCCCTTGGGGGAGTACACCGATAAACTCATCTTT	CACDPLGEYTDKLIF	TRDV2	.	TRDJ1	15	4	3	1
TGTGCCTGTGACACGCTGGGGGATAGGGATGATAAACTCATCTTT	CACDTLGDRDDKLIF	TRDV2	TRDD3	TRDJ1	15	4	3	1
TGTGCCTGTGACCCCTTGGGGGATGACACCGATAAACTCATCTTT	CACDPLGDDTDKLIF	TRDV2	TRDD3	TRDJ1	15	4	3	1
TGTGCCTGTGACCTTCTGGGGGATACTGGCGATAAACTCATCTTT	CACDLLGDTGDKLIF	TRDV2	TRDD3	TRDJ1	15	4	3	1
TGTGCCTGTGACCCCCTGGGGATATACACCGATAAACTCATCTTT	CACDPLGIYTDKLIF	TRDV2	TRDD3	TRDJ1	15	4	3	1
TGTGCCTGTGACCCTTTGGGGGCCGACACCGATAAACTCATCTTT	CACDPLGADTDKLIF	TRDV2	TRDD3	TRDJ1	15	4	3	1
TGTGCCTGTGACACCGTGGGGATACGAGCCGATAAACTCATCTTT	CACDTVGIRADKLIF	TRDV2	TRDD3	TRDJ1	15	4	3	1
TGTGCCTGTGACTCGCTGGGGGATAACACCGATAAACTCATCTTT	CACDSLGDNTDKLIF	TRDV2	TRDD3	TRDJ1	15	4	3	1
TGTGCCTGTGACACCGTCGGGGATAGGGCCGATAAACTCATCTTT	CACDTVGDRADKLIF	TRDV2	TRDD3	TRDJ1	15	4	3	1
TGTGCCTGTGACCCCCTGGGGGGAGACACCGATAAACTCATCTTT	CACDPLGGDTDKLIF	TRDV2	TRDD3	TRDJ1	15	4	3	1
TGTGCCTGTGACCCACTGGGGGAACACACCGATAAACTCATCTTT	CACDPLGEHTDKLIF	TRDV2	TRDD3	TRDJ1	15	4	3	1
TGTGCCTGTGACACCGTAGGTTCGGACACCGATAAACTCATCTTT	CACDTVGSDTDKLIF	TRDV2	.	TRDJ1	15	4	3	1
TGTGCCTGTGACACCCTGGGGGAAAGCACCGATAAACTCATCTTT	CACDTLGESTDKLIF	TRDV2	TRDD3	TRDJ1	15	4	3	1
TGTGCCTGTGACACCGTGGGGACGCTCACCGATAAACTCATCTTT	CACDTVGTLTDKLIF	TRDV2	TRDD3	TRDJ1	15	4	2	2
TGTGCCTGTGACCCCCTGGGGGATACATCCGATAAACTCATCTTT	CACDPLGDTSDKLIF	TRDV2	TRDD3	TRDJ1	15	4	2	2
TGTGCCTGTGACACCGTTGGACAATACACCGATAAACTCATCTTT	CACDTVGQYTDKLIF	TRDV2	.	TRDJ1	15	4	2	2
TGTGCCTGTGACACACTGGGGGAAGACACCGATAAACTCATCTTT	CACDTLGEDTDKLIF	TRDV2	TRDD3	TRDJ1	15	4	2	2
TGTGCCTGTGACCCCCTGGGGGATAAAACCGATAAACTCATCTTT	CACDPLGDKTDKLIF	TRDV2	TRDD3	TRDJ1	15	4	2	2
TGTGCCTGTGACTCTGTACTGGGGGACACCGATAAACTCATCTTT	CACDSVLGDTDKLIF	TRDV2	TRDD3	TRDJ1	15	4	2	2
TGTGCCTGTGACGTACTGGGGGCCTACACCGATAAACTCATCTTT	CACDVLGAYTDKLIF	TRDV2	TRDD3	TRDJ1	15	4	2	2
TGTGCCTGTGACCCGCTGGGGACGTACACCGATAAACTCATCTTT	CACDPLGTYTDKLIF	TRDV2	TRDD3	TRDJ1	15	4	2	2
TGTGCCTGTGACACCGTAGGGGACCACACCGATAAACTCATCTTT	CACDTVGDHTDKLIF	TRDV2	TRDD3	TRDJ1	15	4	2	2
TGTGCCTGTGACACCGTCGGGATGTACACCGATAAACTCATCTTT	CACDTVGMYTDKLIF	TRDV2	.	TRDJ1	15	4	2	2
TGTGCCTGTGACCTACTGGGGGTCAACACCGATAAACTCATCTTT	CACDLLGVNTDKLIF	TRDV2	TRDD3	TRDJ1	15	4	2	2
TGTGCCTGTGACCTACTGGGGACGTACACCGATAAACTCATCTTT	CACDLLGTYTDKLIF	TRDV2	TRDD3	TRDJ1	15	4	2	2
TGTGCCTGTGACACTCTGGGGAAGTACACCGATAAACTCATCTTT	CACDTLGKYTDKLIF	TRDV2	TRDD3	TRDJ1	15	4	2	2
TGTGCCTGTGACACGGTTGGGGGCCCCACCGATAAACTCATCTTT	CACDTVGGPTDKLIF	TRDV2	TRDD3	TRDJ1	15	4	2	2
TGTGCCTGTGACATACTGGGGGATTTGACAGCACAACTCTTCTTT	CACDILGDLTAQLFF	TRDV2	TRDD3	TRDJ2	15	4	2	2
TGTGCCTGTGACACCGTCGGGGAGGACACCGATAAACTCATCTTT	CACDTVGEDTDKLIF	TRDV2	TRDD3	TRDJ1	15	4	2	2
TGTGCCTGTGACACTGTGGGGGATAAGGCCGATAAACTCATCTTT	CACDTVGDKADKLIF	TRDV2	TRDD3	TRDJ1	15	4	2	2
TGTGCCTGTGACACCGTTGGGGGATCGGCCGATAAACTCATCTTT	CACDTVGGSADKLIF	TRDV2	TRDD3	TRDJ1	15	4	2	2
TGTGCCTGCGACGGGCTGGGGGATCGAACCGATAAACTCATCTTT	CACDGLGDRTDKLIF	TRDV2	TRDD3	TRDJ1	15	4	2	2
TGTGCCTGTGACCCACTGGGGGACCTCACCGATAAACTCATCTTT	CACDPLGDLTDKLIF	TRDV2	TRDD3	TRDJ1	15	4	2	2
TGTGCCTGTGACACCGTCTCTCCGTACACCGATAAACTCATCTTT	CACDTVSPYTDKLIF	TRDV2	.	TRDJ1	15	4	2	2
TGTGCCTGTGACACCCTGGGGGCTACGACCGATAAACTCATCTTT	CACDTLGATTDKLIF	TRDV2	TRDD3	TRDJ1	15	4	2	2
TGTGCCTGTGACACCCTTGGGACGAACACCGATAAACTCATCTTT	CACDTLGTNTDKLIF	TRDV2	.	TRDJ1	15	4	2	2
TGTGCCTGTGACGTACTGGGGGACCACACCGATAAACTCATCTTT	CACDVLGDHTDKLIF	TRDV2	TRDD3	TRDJ1	15	4	2	2
TGTGCCTGTGACAAACTGGGGGATTACACCGATAAACTCATCTTT	CACDKLGDYTDKLIF	TRDV2	TRDD3	TRDJ1	15	4	2	2
TGTGCCTGTGACACCGTTTCGAGGAACACCGATAAACTCATCTTT	CACDTVSRNTDKLIF	TRDV2	TRDD1	TRDJ1	15	4	2	2
TGTGCCTGTGATCGACTGGGGGAAAACACCGATAAACTCATCTTT	CACDRLGENTDKLIF	TRDV2	TRDD3	TRDJ1	15	4	2	2
TGTGCCTGTGACACCCTAGTGGGGGACACCGATAAACTCATCTTT	CACDTLVGDTDKLIF	TRDV2	TRDD3	TRDJ1	15	4	2	2
TGTGCCTGTGACACCGTGGGATCTAATACCGATAAACTCATCTTT	CACDTVGSNTDKLIF	TRDV2	TRDD3	TRDJ1	15	4	2	2
TGTGCCTGTGACACCGTTGGTGGGGGATCGGATAAACTCATCTTT	CACDTVGGGSDKLIF	TRDV2	TRDD3	TRDJ1	15	4	1	3
TGTGCCTGTGACACTCTGGGGAGAAACACCGATAAACTCATCTTT	CACDTLGRNTDKLIF	TRDV2	TRDD3	TRDJ1	15	4	1	3
TGTGCCTGTGACGCCATACTGGGGGACACCGATAAACTCATCTTT	CACDAILGDTDKLIF	TRDV2	TRDD3	TRDJ1	15	4	1	3
TGTGCCTGTGACACTCTGGGGCTTTACACCGATAAACTCATCTTT	CACDTLGLYTDKLIF	TRDV2	TRDD3	TRDJ1	15	4	1	3
TGTGCCTGTGACTCCTTGGGGGATACGGCCGATAAACTCATCTTT	CACDSLGDTADKLIF	TRDV2	TRDD3	TRDJ1	15	4	1	3
TGTGCCTGTGACACTCTGGGGGTCCTCACCGATAAACTCATCTTT	CACDTLGVLTDKLIF	TRDV2	TRDD3	TRDJ1	15	4	1	3
TGTGCCTGTGACTCCCTGGGGGAGTACACCGATAAACTCATCTTT	CACDSLGEYTDKLIF	TRDV2	TRDD3	TRDJ1	15	4	1	3
TGTGCCTGTGACACGGTCGGGGTTAACACCGATAAACTCATCTTT	CACDTVGVNTDKLIF	TRDV2	.	TRDJ1	15	4	1	3
TGTGCCTGTGACACGCTGGGGGGCCACACCGATAAACTCATCTTT	CACDTLGGHTDKLIF	TRDV2	TRDD3	TRDJ1	15	4	1	3
TGTGCCTGTGACACGGTGGGGGAGTTCACCGATAAACTCATCTTT	CACDTVGEFTDKLIF	TRDV2	.	TRDJ1	15	4	1	3
TGTGCCTGTGACACGCTGGGGGATAACGCCGATAAACTCATCTTT	CACDTLGDNADKLIF	TRDV2	TRDD3	TRDJ1	15	4	1	3
TGTGCCTGTGACGTACTGGGGGATAGGACCGATAAACTCATCTTT	CACDVLGDRTDKLIF	TRDV2	TRDD3	TRDJ1	15	4	1	3
TGTGCCTGTGATCTACTGGGGGAAAACACCGATAAACTCATCTTT	CACDLLGENTDKLIF	TRDV2	TRDD3	TRDJ1	15	4	1	3
TGTGCCTGTGACATCCTGGGGGATACGGCCGATAAACTCATCTTT	CACDILGDTADKLIF	TRDV2	TRDD3	TRDJ1	15	4	1	3
TGTGCCTGTGACACCGTGGGGGGACTCACCGATAAACTCATCTTT	CACDTVGGLTDKLIF	TRDV2	TRDD3	TRDJ1	15	4	1	3
TGTGCCTGTGACACCGTGGGGGGATACGGCGATAAACTCATCTTT	CACDTVGGYGDKLIF	TRDV2	TRDD3	TRDJ1	15	4	1	3
TGTGCCTGTGACAAACTGGGGGTCAACACCGATAAACTCATCTTT	CACDKLGVNTDKLIF	TRDV2	TRDD3	TRDJ1	15	4	1	3
TGTGCCTGTGACACTCTGGGGGCCTCCACCGATAAACTCATCTTT	CACDTLGASTDKLIF	TRDV2	TRDD3	TRDJ1	15	4	1	3
TGTGCCTGTGACACCTTATTGGGGAACACCGATAAACTCATCTTT	CACDTLLGNTDKLIF	TRDV2	.	TRDJ1	15	4	0	4
TGTGCCTGTGACACGCTGGGGGATAGAGCCGATAAACTCATCTTT	CACDTLGDRADKLIF	TRDV2	TRDD3	TRDJ1	15	4	0	4
TGTGCCTGTGACATACTGGGGGAGTACACCGATAAACTCATCTTT	CACDILGEYTDKLIF	TRDV2	TRDD3	TRDJ1	15	4	0	4
TGTGCCTGTGACACCGTCTCGGGGACCGATAAACTCATCTTT	CACDTVSGTDKLIF	TRDV2	.	TRDJ1	14	4	4	0
TGTGCCTGTGACCCTTGGGGGACCACCGATAAACTCATCTTT	CACDPWGTTDKLIF	TRDV2	TRDD3	TRDJ1	14	4	4	0
TGTGCCTGTGACCCCTTAGGACCCACCGATAAACTCATCTTT	CACDPLGPTDKLIF	TRDV2	TRDD2	TRDJ1	14	4	4	0
TGTGCCTGTGACACCTTGGGGGGGGCGGATAAACTCATCTTT	CACDTLGGADKLIF	TRDV2	TRDD3	TRDJ1	14	4	4	0
TGTGCCTGTGACAGACTGGGGGATCCCGATAAACTCATCTTT	CACDRLGDPDKLIF	TRDV2	TRDD3	TRDJ1	14	4	3	1
TGTGCCTGTGACACCGTTGGGGATGCCGATAAACTCATCTTT	CACDTVGDADKLIF	TRDV2	TRDD3	TRDJ1	14	4	3	1
TGTGCCTGTGACACCGTGGGGAACACCGATAAACTCATCTTT	CACDTVGNTDKLIF	TRDV2	TRDD3	TRDJ1	14	4	3	1
TGTGCCTGTGACACCGTGGGGATAACCGATAAACTCATCTTT	CACDTVGITDKLIF	TRDV2	TRDD3	TRDJ1	14	4	3	1
TGTGCCTGTGACAGGCTGGGGAACACCGATAAACTCATCTTT	CACDRLGNTDKLIF	TRDV2	TRDD3	TRDJ1	14	4	3	1
TGTGCGTGTGACCGTTGGGGGGACACCGATAAACTCATCTTT	CACDRWGDTDKLIF	TRDV2	TRDD3	TRDJ1	14	4	3	1
TGTGCCTGTGACACCGTAGGGGTCACCGATAAACTCATCTTT	CACDTVGVTDKLIF	TRDV2	.	TRDJ1	14	4	3	1
TGTGCCTGTGACACCATTGGGGGGTACGATAAACTCATCTTT	CACDTIGGYDKLIF	TRDV2	TRDD3	TRDJ1	14	4	3	1
TGTGCCTGTGACTCCCTTAGGGGAACCGATAAACTCATCTTT	CACDSLRGTDKLIF	TRDV2	TRDD3	TRDJ1	14	4	3	1
TGTGCCTGTGACAGACTGGGATACACCGATAAACTCATCTTT	CACDRLGYTDKLIF	TRDV2	TRDD3	TRDJ1	14	4	3	1
TGTGCCTGTGACCCCGTACTGGGCACCGATAAACTCATCTTT	CACDPVLGTDKLIF	TRDV2	TRDD3	TRDJ1	14	4	3	1
TGTGCCTGTGACACCGCAGGGTACACCGATAAACTCATCTTT	CACDTAGYTDKLIF	TRDV2	.	TRDJ1	14	4	2	2
TGTGCCTGTGACAAACTGGGGGATTCCGATAAACTCATCTTT	CACDKLGDSDKLIF	TRDV2	TRDD3	TRDJ1	14	4	2	2
TGTGCCTGTGACACCGTCTCGTACACCGATAAACTCATCTTT	CACDTVSYTDKLIF	TRDV2	.	TRDJ1	14	4	2	2
TGTGCCTGTGACACGATGGGGGTGACCGATAAACTCATCTTT	CACDTMGVTDKLIF	TRDV2	TRDD3	TRDJ1	14	4	2	2
TGTGCCTGTGACACCTTGGGGGATTTTGATAAACTCATCTTT	CACDTLGDFDKLIF	TRDV2	TRDD3	TRDJ1	14	4	2	2
TGTGCCTGTGACACCGTTGGGGAGTCCGATAAACTCATCTTT	CACDTVGESDKLIF	TRDV2	.	TRDJ1	14	4	2	2
TGTGCCTGTGATCCACTGGGGGGGGCCGATAAACTCATCTTT	CACDPLGGADKLIF	TRDV2	TRDD3	TRDJ1	14	4	2	2
TGTGCCTGTGACACCGTGGGGATAAGGGATAAACTCATCTTT	CACDTVGIRDKLIF	TRDV2	TRDD3	TRDJ1	14	4	2	2
TGTGCCTGTGACACCGTCTCTAACACCGATAAACTCATCTTT	CACDTVSNTDKLIF	TRDV2	.	TRDJ1	14	4	2	2
TGTGCCTGTGACCGACTGGGGGCTACCGATAAACTCATCTTT	CACDRLGATDKLIF	TRDV2	TRDD3	TRDJ1	14	4	2	2
TGTGCCTGTGACACCCTTACTGGGGGAGATAAACTCATCTTT	CACDTLTGGDKLIF	TRDV2	TRDD3	TRDJ1	14	4	2	2
TGTGCCTGTGACACCGTACTGGGCAGGGATAAACTCATCTTT	CACDTVLGRDKLIF	TRDV2	TRDD3	TRDJ1	14	4	2	2
TGTGCCTGCGATCGGGTGGGGGACACCGATAAACTCATCTTT	CACDRVGDTDKLIF	TRDV2	TRDD3	TRDJ1	14	4	2	2
TGTGCCTGTGACAGCCTACTGTACACCGATAAACTCATCTTT	CACDSLLYTDKLIF	TRDV2	TRDD2	TRDJ1	14	4	2	2
TGTGCCTGTGATGTACTGGGGACCACCGATAAACTCATCTTT	CACDVLGTTDKLIF	TRDV2	TRDD3	TRDJ1	14	4	2	2
TGTGCCTGTGACCCTCTTGGGGACCCCGATAAACTCATCTTT	CACDPLGDPDKLIF	TRDV2	TRDD3	TRDJ1	14	4	1	3
TGTGCCTGTGACCCACTGGGGAATACCGATAAACTCATCTTT	CACDPLGNTDKLIF	TRDV2	TRDD3	TRDJ1	14	4	1	3
TGTGCCTGTGACCGACTGGGGGATTCCGATAAACTCATCTTT	CACDRLGDSDKLIF	TRDV2	TRDD3	TRDJ1	14	4	1	3
TGTGCCTGTGACACCGTACCCGATACCGATAAACTCATCTTT	CACDTVPDTDKLIF	TRDV2	.	TRDJ1	14	4	1	3
TGTGCCTGTGACACCGCTGGGAATACCGATAAACTCATCTTT	CACDTAGNTDKLIF	TRDV2	.	TRDJ1	14	4	1	3
TGTGCCTGTGACACTGTAGGGGGAAACGATAAACTCATCTTT	CACDTVGGNDKLIF	TRDV2	TRDD3	TRDJ1	14	4	1	3
TGTGCCTGTGACAGTTGGGGGTCCACCGATAAACTCATCTTT	CACDSWGSTDKLIF	TRDV2	.	TRDJ1	14	4	1	3
TGTGCCTGTGACACCCTGGGGGGAGATAAACTCATCTTT	CACDTLGGDKLIF	TRDV2	TRDD3	TRDJ1	13	4	4	0
TGTGCCTGTGACCCACTCGACACCGATAAACTCATCTTT	CACDPLDTDKLIF	TRDV2	.	TRDJ1	13	4	3	1
TGTGCCTGTGACACCTGGGGGATCGATAAACTCATCTTT	CACDTWGIDKLIF	TRDV2	TRDD3	TRDJ1	13	4	3	1
TGTGCCTGTGACACATGGGATACCGATAAACTCATCTTT	CACDTWDTDKLIF	TRDV2	TRDD3	TRDJ1	13	4	2	2
TGTGCTCTTGGGGAAGGGCTTCTTCCTACGCCTCTGGGGGATACTTGCACCGATAAACTCATCTTT	CALGEGLLPTPLGDTCTDKLIF	TRDV1	TRDD3	TRDJ1	22	3	1	2
TGTGCTCTTGGGGAACAATACCCCCCGTACTGGGGGATACTCCACTACACCGATAAACTCATCTTT	CALGEQYPPYWGILHYTDKLIF	TRDV1	TRDD3	TRDJ1	22	3	0	3
TGTGCCTGTGATCCCGTACTGGGGGATACGAGCTCCTGGGACACCCGACAGATGTTTTTC	CACDPVLGDTSSWDTRQMFF	TRDV2	TRDD3	TRDJ3	20	3	3	0
TGTGCCTGTGACACCGTACTGGGGGATAAGAGCTCCTGGGACACCCGACAGATGTTTTTC	CACDTVLGDKSSWDTRQMFF	TRDV2	TRDD3	TRDJ3	20	3	2	1
TGTGCCTGTGACACCGTACTGGGGGATACGCTTTCCTGGGACACCCGACAGATGTTTTTC	CACDTVLGDTLSWDTRQMFF	TRDV2	TRDD3	TRDJ3	20	3	2	1
TGTGCCTGTGACACCCTACTACTGGGGGATACCCGATACACCGATAAACTCATCTTT	CACDTLLLGDTRYTDKLIF	TRDV2	TRDD3	TRDJ1	19	3	3	0
TGTGCCTGTGACACACTGGGGGATACAAGCTCCTGGGACACCCGACAGATGTTTTTC	CACDTLGDTSSWDTRQMFF	TRDV2	TRDD3	TRDJ3	19	3	2	1
TGTGCCTGTGACACCGTACTGGGGGATAGCTCCTGGGACACCCGACAGATGTTTTTC	CACDTVLGDSSWDTRQMFF	TRDV2	TRDD3	TRDJ3	19	3	2	1
TGTGCCTGTGACACTCTACTGGGGGATACCTCCTGGGACACCCGACAGATGTTTTTC	CACDTLLGDTSWDTRQMFF	TRDV2	TRDD3	TRDJ3	19	3	1	2
TGTGCCTGTGACAAGGTACTGGGGGAGAGCTCCTGGGACACCCGACAGATGTTTTTC	CACDKVLGESSWDTRQMFF	TRDV2	TRDD3	TRDJ3	19	3	1	2
TGTGCCTGTGACACCGTGGGGGAAAGCTCCTGGGACACCCGACAGATGTTTTTC	CACDTVGESSWDTRQMFF	TRDV2	TRDD3	TRDJ3	18	3	3	0
TGTGCCTGTGACACCGCTGGGGTGAGCTCCTGGGACACCCGACAGATGTTTTTC	CACDTAGVSSWDTRQMFF	TRDV2	.	TRDJ3	18	3	2	1
TGTGCCTGTGACACCGTACTGGGGGATACCTGGGACACCCGACAGATGTTTTTC	CACDTVLGDTWDTRQMFF	TRDV2	TRDD3	TRDJ3	18	3	2	1
TGTGCCTGTGACACGCTACTGGGGGATACCGGGTACACCGATAAACTCATCTTT	CACDTLLGDTGYTDKLIF	TRDV2	TRDD3	TRDJ1	18	3	2	1
TGTGCCTGTGACACTGTACTGGGGGATACCCGGCGGACCGATAAACTCATCTTT	CACDTVLGDTRRTDKLIF	TRDV2	TRDD3	TRDJ1	18	3	2	1
TGTGCCTGTGACACCGTACTGGGGGATACGCGGAGCACCGATAAACTCATCTTT	CACDTVLGDTRSTDKLIF	TRDV2	TRDD3	TRDJ1	18	3	2	1
TGTGCCTGTGACACCGTCCCGGGGGATACGTCTTACACCGATAAACTCATCTTT	CACDTVPGDTSYTDKLIF	TRDV2	TRDD3	TRDJ1	18	3	1	2
TGTGCCTGTGACACCGTTGGGGGATCATCCTGGGACACCCGACAGATGTTTTTC	CACDTVGGSSWDTRQMFF	TRDV2	TRDD3	TRDJ3	18	3	1	2
TGTGCCTGTGACACCGCTGGGGACAGCTCCTGGGACACCCGACAGATGTTTTTC	CACDTAGDSSWDTRQMFF	TRDV2	.	TRDJ3	18	3	1	2
TGTGCCTGTGACACTGGGGGATACGACTCCTGGGACACCCGACAGATGTTTTTC	CACDTGGYDSWDTRQMFF	TRDV2	TRDD3	TRDJ3	18	3	1	2
TGTGCCTGTGACACCGTTGGGGACAGCTCCTGGGACACCCGACAGATGTTTTTC	CACDTVGDSSWDTRQMFF	TRDV2	.	TRDJ3	18	3	0	3
TGTGCCTGTGACACGTTACTGGGGGACCCGTACACCGATAAACTCATCTTT	CACDTLLGDPYTDKLIF	TRDV2	TRDD3	TRDJ1	17	3	3	0
TGTGCCTGTGACACCTTGGGGGATACTAGGGGCACCGATAAACTCATCTTT	CACDTLGDTRGTDKLIF	TRDV2	TRDD3	TRDJ1	17	3	3	0
TGTGCCTGTGACACCTTGGGGGATACGGGGTACACCGATAAACTCATCTTT	CACDTLGDTGYTDKLIF	TRDV2	TRDD3	TRDJ1	17	3	3	0
TGTGCCTGTGACACGCTACTGGGGGCCTCCTACACCGATAAACTCATCTTT	CACDTLLGASYTDKLIF	TRDV2	TRDD3	TRDJ1	17	3	3	0
TGTGCCTGTGACACCCTGGTACTGGGGGATACAACTGATAAACTCATCTTT	CACDTLVLGDTTDKLIF	TRDV2	TRDD3	TRDJ1	17	3	3	0
TGTGCCTGTGACCCAACTGGGGGCTCCTGGGACACCCGACAGATGTTTTTC	CACDPTGGSWDTRQMFF	TRDV2	.	TRDJ3	17	3	2	1
TGTGCCTGTGACACCGTCGGCGGGGGACCGTACACCGATAAACTCATCTTT	CACDTVGGGPYTDKLIF	TRDV2	TRDD3	TRDJ1	17	3	2	1
TGTGCCTGTGACACCGGAGAGTACTGGGGGAATGTCGGTAAACTCATCTTT	CACDTGEYWGNVGKLIF	TRDV2	TRDD3	TRDJ1	17	3	2	1
TGTGCCTGTGACACTTTGGGTGGGGGATCGTACACCGATAAACTCATCTTT	CACDTLGGGSYTDKLIF	TRDV2	TRDD3	TRDJ1	17	3	2	1
TGTGCCTGTGACACTTTACTGGGGGCCACGTACACCGATAAACTCATCTTT	CACDTLLGATYTDKLIF	TRDV2	TRDD3	TRDJ1	17	3	2	1
TGTGCCTGTGACACCCTACTGGGGGATACTAACACCGATAAACTCATCTTT	CACDTLLGDTNTDKLIF	TRDV2	TRDD3	TRDJ1	17	3	2	1
TGTGCCTGTGACACCGTATCTACTGGGGGATACACCGATAAACTCATCTTT	CACDTVSTGGYTDKLIF	TRDV2	TRDD3	TRDJ1	17	3	2	1
TGTGCCTGTGACACCGTTGGGGGCCTTCAGTACACCGATAAACTCATCTTT	CACDTVGGLQYTDKLIF	TRDV2	TRDD2	TRDJ1	17	3	2	1
TGTGCCTGTGACACCTTACTGGGGGCCCCGTACACCGATAAACTCATCTTT	CACDTLLGAPYTDKLIF	TRDV2	TRDD3	TRDJ1	17	3	2	1
TGTGCCTGTGACACCCTTACTGGGGGACGGTACACCGATAAACTCATCTTT	CACDTLTGGRYTDKLIF	TRDV2	TRDD3	TRDJ1	17	3	1	2
TGTGCCTGTGACACCGTTTCTGGGGGTCGGTACACCGATAAACTCATCTTT	CACDTVSGGRYTDKLIF	TRDV2	TRDD3	TRDJ1	17	3	1	2
TGTGCCTGTGACACGCTGGGGGATACGGGGAGGACCGATAAACTCATCTTT	CACDTLGDTGRTDKLIF	TRDV2	TRDD3	TRDJ1	17	3	1	2
TGTGCCTGTGACACCCTACTGGGGGATACGCACACCGATAAACTCATCTTT	CACDTLLGDTHTDKLIF	TRDV2	TRDD3	TRDJ1	17	3	1	2
TGTGCCTGTGACACCGTGGGTGGGGGATACGCAGGGGATAAACTCATCTTT	CACDTVGGGYAGDKLIF	TRDV2	TRDD3	TRDJ1	17	3	1	2
TGTGCCTGTGACACCCTGGGGGATACGCGGAGGACCGATAAACTCATCTTT	CACDTLGDTRRTDKLIF	TRDV2	TRDD3	TRDJ1	17	3	1	2
TGTGCCTGTGACAGTACTGGGGGATCCTGGGACACCCGACAGATGTTTTTC	CACDSTGGSWDTRQMFF	TRDV2	TRDD3	TRDJ3	17	3	1	2
TGTGCCTGTGACACCGCTGGGCCCTCCTGGGACACCCGACAGATGTTTTTC	CACDTAGPSWDTRQMFF	TRDV2	.	TRDJ3	17	3	1	2
TGTGCCTGTGACACCGTAGGAGGTGGACCCCACACCGATAAACTCATCTTT	CACDTVGGGPHTDKLIF	TRDV2	TRDD2	TRDJ1	17	3	0	3
TGTGCCTGTGACCCCGTTGGTGGGGGCCTGTACACCGATAAACTCATCTTT	CACDPVGGGLYTDKLIF	TRDV2	TRDD3	TRDJ1	17	3	0	3
TGTGCCTGTGACCCCTTGGGGGATCGCCACACCGATAAACTCATCTTT	CACDPLGDRHTDKLIF	TRDV2	TRDD3	TRDJ1	16	3	3	0
TGTGCCTGTGACCCACTGGGGGACCGTGGCACCGATAAACTCATCTTT	CACDPLGDRGTDKLIF	TRDV2	TRDD3	TRDJ1	16	3	3	0
TGTGCCTGTGACACCGTTTGGGGGATACGGACCGATAAACTCATCTTT	CACDTVWGIRTDKLIF	TRDV2	TRDD3	TRDJ1	16	3	3	0
TGTGCCTGTGACGTACTGGGGGATTCGTACACCGATAAACTCATCTTT	CACDVLGDSYTDKLIF	TRDV2	TRDD3	TRDJ1	16	3	3	0
TGTGCCTGTGACAAACTGGGGGATACGTACACCGATAAACTCATCTTT	CACDKLGDTYTDKLIF	TRDV2	TRDD3	TRDJ1	16	3	3	0
TGTGCCTGTGACACCGTTGGAGCCCAGTACACCGATAAACTCATCTTT	CACDTVGAQYTDKLIF	TRDV2	.	TRDJ1	16	3	3	0
TGTGCCTGTGACACCCTACTGGGGGAAAACACCGATAAACTCATCTTT	CACDTLLGENTDKLIF	TRDV2	TRDD3	TRDJ1	16	3	3	0
TGTGCCTGTGACACCGTCGGGGGAAGGGGTACCGATAAACTCATCTTT	CACDTVGGRGTDKLIF	TRDV2	TRDD2	TRDJ1	16	3	3	0
TGTGCCTGTGACACCGTTTCGGGGGGATACCCCGATAAACTCATCTTT	CACDTVSGGYPDKLIF	TRDV2	TRDD3	TRDJ1	16	3	3	0
TGTGCCTGTGACCCACTGGGGGGACAGTACACCGATAAACTCATCTTT	CACDPLGGQYTDKLIF	TRDV2	TRDD3	TRDJ1	16	3	3	0
TGTGCCTGTGACACCGTAGGGACTGGGGGATCCGATAAACTCATCTTT	CACDTVGTGGSDKLIF	TRDV2	TRDD3	TRDJ1	16	3	3	0
TGTGCCTGTGACAAGCTGGGGGATACGAGGACCGATAAACTCATCTTT	CACDKLGDTRTDKLIF	TRDV2	TRDD3	TRDJ1	16	3	2	1
TGTGCCTGTGACACCCTGGGGGATACCCCCACCGATAAACTCATCTTT	CACDTLGDTPTDKLIF	TRDV2	TRDD3	TRDJ1	16	3	2	1
TGTGCCTGTGACACTGTTACTGGGGGATACACCGATAAACTCATCTTT	CACDTVTGGYTDKLIF	TRDV2	TRDD3	TRDJ1	16	3	2	1
TGTGCCTGTGACACCTTGGGGGCCGCGTACACCGATAAACTCATCTTT	CACDTLGAAYTDKLIF	TRDV2	TRDD3	TRDJ1	16	3	2	1
TGTGCCTGTGACACCCTGGGGGATCAAGACACCGATAAACTCATCTTT	CACDTLGDQDTDKLIF	TRDV2	TRDD3	TRDJ1	16	3	2	1
TGTGCCTGTGACAGACTAGGGGACCAGTACACCGATAAACTCATCTTT	CACDRLGDQYTDKLIF	TRDV2	TRDD3	TRDJ1	16	3	2	1
TGTGCCTGTGACTCCTTACTGGGGGATACGACCGATAAACTCATCTTT	CACDSLLGDTTDKLIF	TRDV2	TRDD3	TRDJ1	16	3	2	1
TGTGCCTGTGACTCCTTAACTGGGGGATATACCGATAAACTCATCTTT	CACDSLTGGYTDKLIF	TRDV2	TRDD3	TRDJ1	16	3	2	1
TGTGCCTGTGACGGTTTGGGGGATACTGGCACCGATAAACTCATCTTT	CACDGLGDTGTDKLIF	TRDV2	TRDD3	TRDJ1	16	3	2	1
TGTGCCTGTGACCCGCTGGGGGACCGGTACACCGATAAACTCATCTTT	CACDPLGDRYTDKLIF	TRDV2	TRDD3	TRDJ1	16	3	2	1
TGTGCCTGTGACCCCTTACTGGGGGACGACACCGATAAACTCATCTTT	CACDPLLGDDTDKLIF	TRDV2	TRDD3	TRDJ1	16	3	2	1
TGTGCCTGTGACAGACTGGGGGATACCCGCACCGATAAACTCATCTTT	CACDRLGDTRTDKLIF	TRDV2	TRDD3	TRDJ1	16	3	2	1
TGTGCCTGTGACACTCTGGGGGATACGACTACCGATAAACTCATCTTT	CACDTLGDTTTDKLIF	TRDV2	TRDD3	TRDJ1	16	3	2	1
TGTGCCTGTGACACACTGGGGTCCCGGTACACCGATAAACTCATCTTT	CACDTLGSRYTDKLIF	TRDV2	TRDD3	TRDJ1	16	3	2	1
TGTGCCTGTGACACCGTGGGGGCCTCGTACACCGATAAACTCATCTTT	CACDTVGASYTDKLIF	TRDV2	TRDD3	TRDJ1	16	3	2	1
TGTGCCTGTGACACCGTAGGGGGATACTCCTCCGATAAACTCATCTTT	CACDTVGGYSSDKLIF	TRDV2	TRDD3	TRDJ1	16	3	2	1
TGTGCCTGTGACAAACTGGGGGATAGGAACACCGATAAACTCATCTTT	CACDKLGDRNTDKLIF	TRDV2	TRDD3	TRDJ1	16	3	2	1
TGTGCCTGTGACTTACTGGGGGACCGATACACCGATAAACTCATCTTT	CACDLLGDRYTDKLIF	TRDV2	TRDD3	TRDJ1	16	3	2	1
TGTGCCTGTGACATACTGGGGGATACTTTGACAGCACAACTCTTCTTT	CACDILGDTLTAQLFF	TRDV2	TRDD3	TRDJ2	16	3	2	1
TGTGCCTGTGACACCGTTGGGGGATACGCATCCGATAAACTCATCTTT	CACDTVGGYASDKLIF	TRDV2	TRDD3	TRDJ1	16	3	2	1
TGTGCCTGTGACACCGTAGGTGGGGGACCAACCGATAAACTCATCTTT	CACDTVGGGPTDKLIF	TRDV2	TRDD3	TRDJ1	16	3	2	1
TGTGCCTGTGACACAGTCGCACTGGGGGACACCGATAAACTCATCTTT	CACDTVALGDTDKLIF	TRDV2	TRDD3	TRDJ1	16	3	2	1
TGTGCCTGTGACACCGTGGGGATCAGGGGTACCGATAAACTCATCTTT	CACDTVGIRGTDKLIF	TRDV2	TRDD3	TRDJ1	16	3	2	1
TGTGCCTGTGACACGCTGGGGGATACGCACACCGATAAACTCATCTTT	CACDTLGDTHTDKLIF	TRDV2	TRDD3	TRDJ1	16	3	2	1
TGTGCCTGTGACATATTGGGGGATACAGGTACCGATAAACTCATCTTT	CACDILGDTGTDKLIF	TRDV2	TRDD3	TRDJ1	16	3	2	1
TGTGCCTGTGACACCGTGGGGGGAAAATACACCGATAAACTCATCTTT	CACDTVGGKYTDKLIF	TRDV2	TRDD3	TRDJ1	16	3	2	1
TGTGCCTGTGACGCCCTACTGGGGGATACCCCCGATAAACTCATCTTT	CACDALLGDTPDKLIF	TRDV2	TRDD3	TRDJ1	16	3	2	1
TGTGCCTGTGACACCTTGGGGGATCCGTCCACCGATAAACTCATCTTT	CACDTLGDPSTDKLIF	TRDV2	TRDD3	TRDJ1	16	3	2	1
TGTGCCTGTGACACGTTGTTGGGGGATACAATCGATAAACTCATCTTT	CACDTLLGDTIDKLIF	TRDV2	TRDD3	TRDJ1	16	3	2	1
TGTGCCTGTGACACTCTGGGGGATCGGAACACCGATAAACTCATCTTT	CACDTLGDRNTDKLIF	TRDV2	TRDD3	TRDJ1	16	3	2	1
TGTGCCTGTGACACCGTCGGATCCTCGTACACCGATAAACTCATCTTT	CACDTVGSSYTDKLIF	TRDV2	.	TRDJ1	16	3	2	1
TGTGCCTGTGACACAGTTGGGGTCCTGTACACCGATAAACTCATCTTT	CACDTVGVLYTDKLIF	TRDV2	TRDD3	TRDJ1	16	3	2	1
TGTGCCTGTGACACTCTGGGGGATACGCTGACCGATAAACTCATCTTT	CACDTLGDTLTDKLIF	TRDV2	TRDD3	TRDJ1	16	3	2	1
TGTGCCTGTGACACCGTTTGGGGGACCTACACCGATAAACTCATCTTT	CACDTVWGTYTDKLIF	TRDV2	TRDD3	TRDJ1	16	3	2	1
TGTGCCTGTGACGGTCTGGGGGAACCGTACACCGATAAACTCATCTTT	CACDGLGEPYTDKLIF	TRDV2	TRDD3	TRDJ1	16	3	2	1
TGTGCCTGTGACTCACTGGGGGACATGTACACCGATAAACTCATCTTT	CACDSLGDMYTDKLIF	TRDV2	TRDD3	TRDJ1	16	3	2	1
TGTGCCTGTGACACTCTACTGGGGGATTACACCGATAAACTCATCTTT	CACDTLLGDYTDKLIF	TRDV2	TRDD3	TRDJ1	16	3	2	1
TGTGCCTGTGACGCCCTACTGGGAGAGGACACCGATAAACTCATCTTT	CACDALLGEDTDKLIF	TRDV2	TRDD3	TRDJ1	16	3	2	1
TGTGCCTGTGACCCGTTGGGGGATACGCTTACCGATAAACTCATCTTT	CACDPLGDTLTDKLIF	TRDV2	TRDD3	TRDJ1	16	3	1	2
TGTGCCTGTGACACCGTAGGTCGAGGGGACACCGATAAACTCATCTTT	CACDTVGRGDTDKLIF	TRDV2	.	TRDJ1	16	3	1	2
TGTGCCTGTGACGCTCTGGGGGATACGGGCACCGATAAACTCATCTTT	CACDALGDTGTDKLIF	TRDV2	TRDD3	TRDJ1	16	3	1	2
TGTGCCTGTGACTCCTTACTGGGGGATACCGGCGATAAACTCATCTTT	CACDSLLGDTGDKLIF	TRDV2	TRDD3	TRDJ1	16	3	1	2
TGTGCCTGTGACACACTGGGGGATACGGTCGCCGATAAACTCATCTTT	CACDTLGDTVADKLIF	TRDV2	TRDD3	TRDJ1	16	3	1	2
TGTGCCTGTGACACGTTACTGGGGGAATACACCGATAAACTCATCTTT	CACDTLLGEYTDKLIF	TRDV2	TRDD3	TRDJ1	16	3	1	2
TGTGCCTGTGACCCACTGGGGGACCTTAACACCGATAAACTCATCTTT	CACDPLGDLNTDKLIF	TRDV2	TRDD3	TRDJ1	16	3	1	2
TGTGCCTGTGACACCGTGGGGGGGATGTACACCGATAAACTCATCTTT	CACDTVGGMYTDKLIF	TRDV2	TRDD3	TRDJ1	16	3	1	2
TGTGCCTGTGACACACTGGGGACGCCGTACACCGATAAACTCATCTTT	CACDTLGTPYTDKLIF	TRDV2	TRDD3	TRDJ1	16	3	1	2
TGTGCCTGTGACACCCTACTGGGGGTTTACACCGATAAACTCATCTTT	CACDTLLGVYTDKLIF	TRDV2	TRDD3	TRDJ1	16	3	1	2
TGTGCCTGTGACAAACTGGGGGATCCGTACACCGATAAACTCATCTTT	CACDKLGDPYTDKLIF	TRDV2	TRDD3	TRDJ1	16	3	1	2
TGTGCCTGTGACACCGTTGGGATAGGTTACACCGATAAACTCATCTTT	CACDTVGIGYTDKLIF	TRDV2	TRDD3	TRDJ1	16	3	1	2
TGTGCCTGTGACACACTGGGGGATACGGGACCCGATAAACTCATCTTT	CACDTLGDTGPDKLIF	TRDV2	TRDD3	TRDJ1	16	3	1	2
TGTGCCTGTGACACCCTGGGAGAACCGTACACCGATAAACTCATCTTT	CACDTLGEPYTDKLIF	TRDV2	TRDD3	TRDJ1	16	3	1	2
TGTGCCTGTGACACCCTGGGGGTCCCGTACACCGATAAACTCATCTTT	CACDTLGVPYTDKLIF	TRDV2	TRDD3	TRDJ1	16	3	1	2
TGTGCCTGTGACACCTTGGGGGATACTTTGACAGCACAACTCTTCTTT	CACDTLGDTLTAQLFF	TRDV2	TRDD3	TRDJ2	16	3	1	2
TGTGCCTGTGACACTCTGGGGGATACGCAAACCGATAAACTCATCTTT	CACDTLGDTQTDKLIF	TRDV2	TRDD3	TRDJ1	16	3	1	2
TGTGCCTGTGACACCGTGGGATGGGGGACTACCGATAAACTCATCTTT	CACDTVGWGTTDKLIF	TRDV2	TRDD3	TRDJ1	16	3	1	2
TGTGCCTGTGACCCACTGGGGGTCCCGTACACCGATAAACTCATCTTT	CACDPLGVPYTDKLIF	TRDV2	TRDD3	TRDJ1	16	3	1	2
TGTGCCTGTGACTTACTGGGGGGCCCGTACACCGATAAACTCATCTTT	CACDLLGGPYTDKLIF	TRDV2	TRDD3	TRDJ1	16	3	1	2
TGTGCCTGTGACACCCTACTGGGGGATACTTCCGATAAACTCATCTTT	CACDTLLGDTSDKLIF	TRDV2	TRDD3	TRDJ1	16	3	1	2
TGTGCCTGTGACACCGTTGGGGATACGGAGACCGATAAACTCATCTTT	CACDTVGDTETDKLIF	TRDV2	TRDD3	TRDJ1	16	3	1	2
TGTGCCTGTGACTCTTTACTGGGGGAATACACCGATAAACTCATCTTT	CACDSLLGEYTDKLIF	TRDV2	TRDD3	TRDJ1	16	3	1	2
TGTGCCTGTGACACCGTGGGGGACACCAACACCGATAAACTCATCTTT	CACDTVGDTNTDKLIF	TRDV2	TRDD3	TRDJ1	16	3	1	2
TGTGCCTGTGACCCATTACTGGGGGAGTACACCGATAAACTCATCTTT	CACDPLLGEYTDKLIF	TRDV2	TRDD3	TRDJ1	16	3	1	2
TGTGCCTGTGACAGTCTGGGGGATACTTACACCGATAAACTCATCTTT	CACDSLGDTYTDKLIF	TRDV2	TRDD3	TRDJ1	16	3	1	2
TGTGCCTGTGATTCACTTACTGGGGGACCCACCGATAAACTCATCTTT	CACDSLTGGPTDKLIF	TRDV2	TRDD3	TRDJ1	16	3	1	2
TGTGCCTGTGACAAACTGGGGGTGGGGCACACCGATAAACTCATCTTT	CACDKLGVGHTDKLIF	TRDV2	TRDD3	TRDJ1	16	3	0	3
TGTGCCTGTGACACCCTGGGGGATAAATCCACCGATAAACTCATCTTT	CACDTLGDKSTDKLIF	TRDV2	TRDD3	TRDJ1	16	3	0	3
TGTGCCTGTGACACCCTACTGGGGGACCCCACCGATAAACTCATCTTT	CACDTLLGDPTDKLIF	TRDV2	TRDD3	TRDJ1	16	3	0	3
TGTGCCTGTGACACCCTGGGGGATAGGGGGACCGATAAACTCATCTTT	CACDTLGDRGTDKLIF	TRDV2	TRDD3	TRDJ1	16	3	0	3
TGTGCTCTTGGGGAACGTTATATCCTCAGGACCGATAAACTCATCTTT	CALGERYILRTDKLIF	TRDV1	TRDD3	TRDJ1	16	3	0	3
TGTGCCTGTGACACCTGGGGGATACGCGGCGATAAACTCATCTTT	CACDTWGIRGDKLIF	TRDV2	TRDD3	TRDJ1	15	3	3	0
TGTGCCTGTGACTCACTGGGGGAAAACACCGATAAACTCATCTTT	CACDSLGENTDKLIF	TRDV2	TRDD3	TRDJ1	15	3	3	0
TGTGCCTGTGACGTACTGGGGGATACTGACGATAAACTCATCTTT	CACDVLGDTDDKLIF	TRDV2	TRDD3	TRDJ1	15	3	3	0
TGTGCCTGTGACCACGTACTGGGGGACACCGATAAACTCATCTTT	CACDHVLGDTDKLIF	TRDV2	TRDD3	TRDJ1	15	3	3	0
TGTGCCTGTGACACGGTGGGGACACCTACCGATAAACTCATCTTT	CACDTVGTPTDKLIF	TRDV2	TRDD3	TRDJ1	15	3	3	0
TGTGCCTGTGACTCGCTGGGGGCCCACACCGATAAACTCATCTTT	CACDSLGAHTDKLIF	TRDV2	TRDD3	TRDJ1	15	3	3	0
TGTGCCTGTGACACCGTCGGGGGATATTCCGATAAACTCATCTTT	CACDTVGGYSDKLIF	TRDV2	TRDD3	TRDJ1	15	3	3	0
TGTGCCTGTGACCCCGTTGGGGCCAACACCGATAAACTCATCTTT	CACDPVGANTDKLIF	TRDV2	.	TRDJ1	15	3	3	0
TGTGCCTGTGACACCGTGGGGATTAACACCGATAAACTCATCTTT	CACDTVGINTDKLIF	TRDV2	TRDD3	TRDJ1	15	3	3	0
TGTGCCTGTGACACGTTACTGGGGGATACGCCTAAACTCATCTTT	CACDTLLGDTPKLIF	TRDV2	TRDD3	TRDJ1	15	3	3	0
TGTGCCTGTGACCTACTGGGGGATACGAACGATAAACTCATCTTT	CACDLLGDTNDKLIF	TRDV2	TRDD3	TRDJ1	15	3	3	0
TGTGCCTGTGACACCGTAGGGGATAGGGGCGATAAACTCATCTTT	CACDTVGDRGDKLIF	TRDV2	TRDD3	TRDJ1	15	3	3	0
TGTGCCTGTGACACGCTGGGGGATAAGGCCGATAAACTCATCTTT	CACDTLGDKADKLIF	TRDV2	TRDD3	TRDJ1	15	3	3	0
TGTGCCTGTGACCGACTGGGGGATACGGCCGATAAACTCATCTTT	CACDRLGDTADKLIF	TRDV2	TRDD3	TRDJ1	15	3	3	0
TGTGCCTGTGACCCGGTACTGGGGGATACCGATAAACTCATCTTT	CACDPVLGDTDKLIF	TRDV2	TRDD3	TRDJ1	15	3	3	0
TGTGCCTGTGACCCACTGGGGGCTAACACCGATAAACTCATCTTT	CACDPLGANTDKLIF	TRDV2	TRDD3	TRDJ1	15	3	3	0
TGTGCCTGTGACCCACTGGGGGATGGGACCGATAAACTCATCTTT	CACDPLGDGTDKLIF	TRDV2	TRDD3	TRDJ1	15	3	3	0
TGTGCCTGTGACACCTTGGGGGATAGTACCGATAAACTCATCTTT	CACDTLGDSTDKLIF	TRDV2	TRDD3	TRDJ1	15	3	3	0
TGTGCCTGTGACACCCCCTGGGGTGGCACCGATAAACTCATCTTT	CACDTPWGGTDKLIF	TRDV2	TRDD3	TRDJ1	15	3	3	0
TGTGCCTGTGACCTATTGGGGGACCTCACCGATAAACTCATCTTT	CACDLLGDLTDKLIF	TRDV2	TRDD3	TRDJ1	15	3	3	0
TGTGCCTGTGACATACTGGGGGATACGGGCGATAAACTCATCTTT	CACDILGDTGDKLIF	TRDV2	TRDD3	TRDJ1	15	3	3	0
TGTGCCTGTGACACCTTGGGGGTCTTCACCGATAAACTCATCTTT	CACDTLGVFTDKLIF	TRDV2	.	TRDJ1	15	3	3	0
TGTGCCTGTGACACCGTGGGGGATAGACCCGATAAACTCATCTTT	CACDTVGDRPDKLIF	TRDV2	TRDD3	TRDJ1	15	3	3	0
TGTGCCTGTGACCGACTGGGGGATACTTCCGATAAACTCATCTTT	CACDRLGDTSDKLIF	TRDV2	TRDD3	TRDJ1	15	3	3	0
TGTGCCTGTGACCCACTGGGGGCCCACACCGATAAACTCATCTTT	CACDPLGAHTDKLIF	TRDV2	TRDD3	TRDJ1	15	3	2	1
TGTGCCTGTGACCCCACTGGGGGACCGACCGATAAACTCATCTTT	CACDPTGGPTDKLIF	TRDV2	TRDD3	TRDJ1	15	3	2	1
TGTGCCTGTGACTCACTGGGGGATCTCACCGATAAACTCATCTTT	CACDSLGDLTDKLIF	TRDV2	TRDD3	TRDJ1	15	3	2	1
TGTGCCTGTGACACCGTGGGGATTGGCACCGATAAACTCATCTTT	CACDTVGIGTDKLIF	TRDV2	TRDD3	TRDJ1	15	3	2	1
TGTGCCTGTGACACCGTAGGGGGACTGGCCGATAAACTCATCTTT	CACDTVGGLADKLIF	TRDV2	TRDD3	TRDJ1	15	3	2	1
TGTGCCTGTGACCGACTGGGGGACCACACCGATAAACTCATCTTT	CACDRLGDHTDKLIF	TRDV2	TRDD3	TRDJ1	15	3	2	1
TGTGCCTGTGACACAGTAGGCTTTTACACCGATAAACTCATCTTT	CACDTVGFYTDKLIF	TRDV2	TRDD2	TRDJ1	15	3	2	1
TGTGCCTGTGACCCGATGGGGGATTACACCGATAAACTCATCTTT	CACDPMGDYTDKLIF	TRDV2	TRDD3	TRDJ1	15	3	2	1
TGTGCCTGTGACACCGTTGGACTTAACACCGATAAACTCATCTTT	CACDTVGLNTDKLIF	TRDV2	.	TRDJ1	15	3	2	1
TGTGCCTGTGAGAGTCTTCTGGGGGACACCGATAAACTCATCTTT	CACESLLGDTDKLIF	TRDV2	TRDD3	TRDJ1	15	3	2	1
TGTGCCTGTGACACCTTAGGGCGGTACACCGATAAACTCATCTTT	CACDTLGRYTDKLIF	TRDV2	.	TRDJ1	15	3	2	1
TGTGCCTGTGACACCCTCGGGAGGGACACCGATAAACTCATCTTT	CACDTLGRDTDKLIF	TRDV2	.	TRDJ1	15	3	2	1
TGTGCCTGTGACACCCTGGGGGAAACCACCGATAAACTCATCTTT	CACDTLGETTDKLIF	TRDV2	TRDD3	TRDJ1	15	3	2	1
TGTGCCTGTGACACCGTGGGGGTCCTCACCGATAAACTCATCTTT	CACDTVGVLTDKLIF	TRDV2	TRDD3	TRDJ1	15	3	2	1
TGTGCCTGTGACACCTTAGGTCAGTACACCGATAAACTCATCTTT	CACDTLGQYTDKLIF	TRDV2	.	TRDJ1	15	3	2	1
TGTGCCTGTGACACCGTCTCTCTGTACACCGATAAACTCATCTTT	CACDTVSLYTDKLIF	TRDV2	.	TRDJ1	15	3	2	1
TGTGCCTGTGACTCTCTGGGGGATACGAACGATAAACTCATCTTT	CACDSLGDTNDKLIF	TRDV2	TRDD3	TRDJ1	15	3	2	1
TGTGCCTGTGACACCTGGGGGATAAGTACCGATAAACTCATCTTT	CACDTWGISTDKLIF	TRDV2	TRDD3	TRDJ1	15	3	2	1
TGTGCCTGTGACTATGTACTGGGGGGTACCGATAAACTCATCTTT	CACDYVLGGTDKLIF	TRDV2	TRDD3	TRDJ1	15	3	2	1
TGTGCCTGTGACTCACTGGGGGATAGAACCGATAAACTCATCTTT	CACDSLGDRTDKLIF	TRDV2	TRDD3	TRDJ1	15	3	2	1
TGTGCCTGTGACTCCTTGGGGGCTTACACCGATAAACTCATCTTT	CACDSLGAYTDKLIF	TRDV2	TRDD3	TRDJ1	15	3	2	1
TGTGCCTGTGACCCGCTAGGACGGGGCACCGATAAACTCATCTTT	CACDPLGRGTDKLIF	TRDV2	TRDD2	TRDJ1	15	3	2	1
TGTGCCTGTGACACCCTGGGGGATACTCGAGGTAAACTCATCTTT	CACDTLGDTRGKLIF	TRDV2	TRDD3	TRDJ1	15	3	2	1
TGTGCCTGTGACACCGTAGGGGGATTGGGCGATAAACTCATCTTT	CACDTVGGLGDKLIF	TRDV2	TRDD3	TRDJ1	15	3	2	1
TGTGCCTGTGACACCGTTGGGGAATCCACCGATAAACTCATCTTT	CACDTVGESTDKLIF	TRDV2	.	TRDJ1	15	3	2	1
TGTGCCTGTGACACTCTGGGGGATTTGGCCGATAAACTCATCTTT	CACDTLGDLADKLIF	TRDV2	TRDD3	TRDJ1	15	3	2	1
TGTGCCTGTGACACCGTGGGGCCGCGCACCGATAAACTCATCTTT	CACDTVGPRTDKLIF	TRDV2	TRDD3	TRDJ1	15	3	2	1
TGTGCCTGTGACCCACTGGGGGAGGACACCGATAAACTCATCTTT	CACDPLGEDTDKLIF	TRDV2	TRDD3	TRDJ1	15	3	2	1
TGTGCCTGTGACTCCTTAACTGGGGACACCGATAAACTCATCTTT	CACDSLTGDTDKLIF	TRDV2	TRDD3	TRDJ1	15	3	2	1
TGTGCCTGTGACCCACTGGGGGATACGGGCGATAAACTCATCTTT	CACDPLGDTGDKLIF	TRDV2	TRDD3	TRDJ1	15	3	2	1
TGTGCCTGTGACACCGTGGGGGCACCCACCGATAAACTCATCTTT	CACDTVGAPTDKLIF	TRDV2	TRDD3	TRDJ1	15	3	2	1
TGTGCCTGTGTCCCACTGGGGGATAACACCGATAAACTCATCTTT	CACVPLGDNTDKLIF	TRDV2	TRDD3	TRDJ1	15	3	2	1
TGTGCCTGTGACAAACTGGGGGTTTACACCGATAAACTCATCTTT	CACDKLGVYTDKLIF	TRDV2	TRDD3	TRDJ1	15	3	2	1
TGTGCCTGTGACACGGTGGGGGCCTTCACCGATAAACTCATCTTT	CACDTVGAFTDKLIF	TRDV2	TRDD2	TRDJ1	15	3	2	1
TGTGCCTGTGACACGGTGGGGGATAAGGGCGATAAACTCATCTTT	CACDTVGDKGDKLIF	TRDV2	TRDD3	TRDJ1	15	3	2	1
TGTGCCTGTGATGCTGTGGGGGGTTACACCGATAAACTCATCTTT	CACDAVGGYTDKLIF	TRDV2	TRDD3	TRDJ1	15	3	2	1
TGTGCCTGTGACACCGTGGGGGAAGGGACCGATAAACTCATCTTT	CACDTVGEGTDKLIF	TRDV2	TRDD3	TRDJ1	15	3	2	1
TGTGCCTGTGACACCGTAGGGCCCGGGACCGATAAACTCATCTTT	CACDTVGPGTDKLIF	TRDV2	.	TRDJ1	15	3	2	1
TGTGCCTGTGACACCCTGGGGGAACCAACCGATAAACTCATCTTT	CACDTLGEPTDKLIF	TRDV2	TRDD3	TRDJ1	15	3	2	1
TGTGCCTGTGACACTCTGGGGGATCGCGGCGATAAACTCATCTTT	CACDTLGDRGDKLIF	TRDV2	TRDD3	TRDJ1	15	3	2	1
TGTGCCTGTGACGCTGTCGGGGGAAATACCGATAAACTCATCTTT	CACDAVGGNTDKLIF	TRDV2	TRDD3	TRDJ1	15	3	2	1
TGTGCCTGTGACAGCTTGGGGGGCGACACCGATAAACTCATCTTT	CACDSLGGDTDKLIF	TRDV2	TRDD3	TRDJ1	15	3	2	1
TGTGCCTGTGACACTTTGGGGATAGACACCGATAAACTCATCTTT	CACDTLGIDTDKLIF	TRDV2	TRDD3	TRDJ1	15	3	2	1
TGTGCCTGTGACACCGTAGGGCCGGACACCGATAAACTCATCTTT	CACDTVGPDTDKLIF	TRDV2	.	TRDJ1	15	3	2	1
TGTGCCTGTGACCGACTGGGGGATCCGACCGATAAACTCATCTTT	CACDRLGDPTDKLIF	TRDV2	TRDD3	TRDJ1	15	3	2	1
TGTGCCTGTGACACTCTGGGGATGTACACCGATAAACTCATCTTT	CACDTLGMYTDKLIF	TRDV2	TRDD3	TRDJ1	15	3	2	1
TGTGCCTGTGACACCCTGGGGGTTAGCACCGATAAACTCATCTTT	CACDTLGVSTDKLIF	TRDV2	TRDD3	TRDJ1	15	3	2	1
TGTGCCTGTGACGAGGTGGGGGGGTACACCGATAAACTCATCTTT	CACDEVGGYTDKLIF	TRDV2	.	TRDJ1	15	3	2	1
TGTGCCTGTGACCCACTGGGGGAAAACACCGATAAACTCATCTTT	CACDPLGENTDKLIF	TRDV2	TRDD3	TRDJ1	15	3	2	1
TGTGCCTGTGACACGCTGGGGCCCAACACCGATAAACTCATCTTT	CACDTLGPNTDKLIF	TRDV2	TRDD3	TRDJ1	15	3	2	1
TGTGCCTGTGACCGACTGGGGGTTTACACCGATAAACTCATCTTT	CACDRLGVYTDKLIF	TRDV2	TRDD3	TRDJ1	15	3	2	1
TGTGCCTGTGACACCGTGGGGGTCGGTACCGATAAACTCATCTTT	CACDTVGVGTDKLIF	TRDV2	TRDD3	TRDJ1	15	3	2	1
TGTGCCTGTGACATACTGGGGGTGCACACCGATAAACTCATCTTT	CACDILGVHTDKLIF	TRDV2	TRDD3	TRDJ1	15	3	2	1
TGTGCCTGTGACACCCTGGGGATCCTAACCGATAAACTCATCTTT	CACDTLGILTDKLIF	TRDV2	TRDD3	TRDJ1	15	3	2	1
TGTGCCTGTGACGGTCTGGGGGTGTACACCGATAAACTCATCTTT	CACDGLGVYTDKLIF	TRDV2	TRDD3	TRDJ1	15	3	2	1
TGTGCCTGTGACGCCCTGGGGGGGTACACCGATAAACTCATCTTT	CACDALGGYTDKLIF	TRDV2	TRDD3	TRDJ1	15	3	2	1
TGTGCCTGTGACACATTGGGTGGTGGGACCGATAAACTCATCTTT	CACDTLGGGTDKLIF	TRDV2	.	TRDJ1	15	3	2	1
TGTGCCTGTGACTCACTGGGGGAGCACACCGATAAACTCATCTTT	CACDSLGEHTDKLIF	TRDV2	TRDD3	TRDJ1	15	3	1	2
TGTGCCTGTGACGCACTGGGGGAAGACACCGATAAACTCATCTTT	CACDALGEDTDKLIF	TRDV2	TRDD3	TRDJ1	15	3	1	2
TGTGCCTGTGACACGCTGGGGACCCGCACCGATAAACTCATCTTT	CACDTLGTRTDKLIF	TRDV2	TRDD3	TRDJ1	15	3	1	2
TGTGCCTGTGAAGGACTGGGGGATACGACCGATAAACTCATCTTT	CACEGLGDTTDKLIF	TRDV2	TRDD3	TRDJ1	15	3	1	2
TGTGCCTGTGACCCACTGGGGGAAATCACCGATAAACTCATCTTT	CACDPLGEITDKLIF	TRDV2	TRDD3	TRDJ1	15	3	1	2
TGTGCCTGTGACACCCTGGGGGCCCCCACCGATAAACTCATCTTT	CACDTLGAPTDKLIF	TRDV2	TRDD3	TRDJ1	15	3	1	2
TGTGCCTGTGACACCGTGACGAGGAACACCGATAAACTCATCTTT	CACDTVTRNTDKLIF	TRDV2	.	TRDJ1	15	3	1	2
TGTGCCTGTGACACCGTCGGGGGATATCCCGATAAACTCATCTTT	CACDTVGGYPDKLIF	TRDV2	TRDD3	TRDJ1	15	3	1	2
TGTGCCTGTGACGTGCTGGGGGATAGCACCGATAAACTCATCTTT	CACDVLGDSTDKLIF	TRDV2	TRDD3	TRDJ1	15	3	1	2
TGTGCCTGTGATTTACTGGGGGATCGCGCCGATAAACTCATCTTT	CACDLLGDRADKLIF	TRDV2	TRDD3	TRDJ1	15	3	1	2
TGTGCCTGTGACGTACTGGGGGAAGACACCGATAAACTCATCTTT	CACDVLGEDTDKLIF	TRDV2	TRDD3	TRDJ1	15	3	1	2
TGTGCCTGTGACACCTGGGGGATACACACCGATAAACTCATCTTT	CACDTWGIHTDKLIF	TRDV2	TRDD3	TRDJ1	15	3	1	2
TGTGCCTGTGACCCTCTACTGGGTTACACCGATAAACTCATCTTT	CACDPLLGYTDKLIF	TRDV2	TRDD3	TRDJ1	15	3	1	2
TGTGCCTGTGACACCGTGGGGGAACACACCGATAAACTCATCTTT	CACDTVGEHTDKLIF	TRDV2	TRDD3	TRDJ1	15	3	1	2
TGTGCCTGTGACCCACTGGGGGTCGACACCGATAAACTCATCTTT	CACDPLGVDTDKLIF	TRDV2	TRDD3	TRDJ1	15	3	1	2
TGTGCCTGTGACACCGTTGGGGGGGGGGCCGATAAACTCATCTTT	CACDTVGGGADKLIF	TRDV2	TRDD3	TRDJ1	15	3	1	2
TGTGCCTGTGACGTGTTGGGGGATACAAGAGATAAACTCATCTTT	CACDVLGDTRDKLIF	TRDV2	TRDD3	TRDJ1	15	3	1	2
TGTGCCTGTGACCGACTGGGGGATTCAACCGATAAACTCATCTTT	CACDRLGDSTDKLIF	TRDV2	TRDD3	TRDJ1	15	3	1	2
TGTGCCTGTGACCTGCTGGGGGATACTCGAGATAAACTCATCTTT	CACDLLGDTRDKLIF	TRDV2	TRDD3	TRDJ1	15	3	1	2
TGTGCCTGTGACACCGTCGGGCGAGACACCGATAAACTCATCTTT	CACDTVGRDTDKLIF	TRDV2	.	TRDJ1	15	3	1	2
TGTGCCTGTGACACCGTAGGGACCGACACCGATAAACTCATCTTT	CACDTVGTDTDKLIF	TRDV2	.	TRDJ1	15	3	1	2
TGTGCCTGTGATCGACTGGGGGATCGGACCGATAAACTCATCTTT	CACDRLGDRTDKLIF	TRDV2	TRDD3	TRDJ1	15	3	1	2
TGTGCCTGTGACCTGCTGGGGGATACAAGCGATAAACTCATCTTT	CACDLLGDTSDKLIF	TRDV2	TRDD3	TRDJ1	15	3	1	2
TGTGCCTGTGAGGAACTGGGGGATAAGACAGCACAACTCTTCTTT	CACEELGDKTAQLFF	TRDV2	TRDD3	TRDJ2	15	3	1	2
TGTGCCTGTGACGTATTACTGGGGGATACCGATAAACTCATCTTT	CACDVLLGDTDKLIF	TRDV2	TRDD3	TRDJ1	15	3	1	2
TGTGCCTGTGACACGGTGGGGGATACGACCGATAAACTCATCTTT	CACDTVGDTTDKLIF	TRDV2	TRDD3	TRDJ1	15	3	1	2
TGTGCCTGTGACGTACTGGGGGACCTGACAGCACAACTCTTCTTT	CACDVLGDLTAQLFF	TRDV2	TRDD3	TRDJ2	15	3	1	2
TGTGCCTGTGACACCCTGGGGGATACGAACGATAAACTCATCTTT	CACDTLGDTNDKLIF	TRDV2	TRDD3	TRDJ1	15	3	1	2
TGTGCCTGTGACCCTCTGGGGGTCAACACCGATAAACTCATCTTT	CACDPLGVNTDKLIF	TRDV2	TRDD3	TRDJ1	15	3	1	2
TGTGCCTGTGACACCGTAGGGGGATCCCCCGATAAACTCATCTTT	CACDTVGGSPDKLIF	TRDV2	TRDD3	TRDJ1	15	3	1	2
TGTGCCTGTGACGCCCTGGGGGATGGCACCGATAAACTCATCTTT	CACDALGDGTDKLIF	TRDV2	TRDD3	TRDJ1	15	3	1	2
TGTGCCTGTGACACCGTCGGGGATTCTACCGATAAACTCATCTTT	CACDTVGDSTDKLIF	TRDV2	TRDD3	TRDJ1	15	3	1	2
TGTGCCTGTGACACCCTCGGGATAAGCACCGATAAACTCATCTTT	CACDTLGISTDKLIF	TRDV2	TRDD3	TRDJ1	15	3	1	2
TGTGCCTGTGACAAGCTGGGGGGGTACACCGATAAACTCATCTTT	CACDKLGGYTDKLIF	TRDV2	TRDD3	TRDJ1	15	3	1	2
TGTGCCTGTGACGCACTGGGGGACTTGACCGATAAACTCATCTTT	CACDALGDLTDKLIF	TRDV2	TRDD3	TRDJ1	15	3	1	2
TGTGCCTGTGACACCGTGGGGCCTCGAGGCGATAAACTCATCTTT	CACDTVGPRGDKLIF	TRDV2	TRDD2	TRDJ1	15	3	1	2
TGTGCCTGTGACCTACTGGGGGGGCTCACCGATAAACTCATCTTT	CACDLLGGLTDKLIF	TRDV2	TRDD3	TRDJ1	15	3	1	2
TGTGCCTGTGACCCCGTTGGGGGATCTACCGATAAACTCATCTTT	CACDPVGGSTDKLIF	TRDV2	TRDD3	TRDJ1	15	3	1	2
TGTGCCTGTGACGGCCTGGGGGATTACACCGATAAACTCATCTTT	CACDGLGDYTDKLIF	TRDV2	TRDD3	TRDJ1	15	3	1	2
TGTGCCTGTGACCCAATACTGGGGGACACCGATAAACTCATCTTT	CACDPILGDTDKLIF	TRDV2	TRDD3	TRDJ1	15	3	1	2
TGTGCCTGTGACGTACTGGGGGATAAGGGCGATAAACTCATCTTT	CACDVLGDKGDKLIF	TRDV2	TRDD3	TRDJ1	15	3	1	2
TGTGCCTGTGACACACTGGGGGAACACACCGATAAACTCATCTTT	CACDTLGEHTDKLIF	TRDV2	TRDD3	TRDJ1	15	3	1	2
TGTGCCTGTGACACCCTGGGGTCCTACACCGATAAACTCATCTTT	CACDTLGSYTDKLIF	TRDV2	TRDD3	TRDJ1	15	3	1	2
TGTGCCTGTGACAGTCTGGGGGGCAACACCGATAAACTCATCTTT	CACDSLGGNTDKLIF	TRDV2	TRDD3	TRDJ1	15	3	1	2
TGTGCCTGTGACACCGTGGGGGATCGGTCCGATAAACTCATCTTT	CACDTVGDRSDKLIF	TRDV2	TRDD3	TRDJ1	15	3	1	2
TGTGCCTGTGACGTACTGGGGGATAAGGCCGATAAACTCATCTTT	CACDVLGDKADKLIF	TRDV2	TRDD3	TRDJ1	15	3	1	2
TGTGCTCTTGGGGAACTAGTGGGGTACACCGATAAACTCATCTTT	CALGELVGYTDKLIF	TRDV1	.	TRDJ1	15	3	1	2
TGTGCCTGTGACAAGTTGGGGGATACGGCGGATAAACTCATCTTT	CACDKLGDTADKLIF	TRDV2	TRDD3	TRDJ1	15	3	0	3
TGTGCCTGTGACACCGTTGGGGGATTTAGCGATAAACTCATCTTT	CACDTVGGFSDKLIF	TRDV2	TRDD3	TRDJ1	15	3	0	3
TGTGCCTGTGACACCTTACTGGGGGGGACGGATAAACTCATCTTT	CACDTLLGGTDKLIF	TRDV2	TRDD3	TRDJ1	15	3	0	3
TGTGCCTGTGACTTCCTACTGGGGGACACCGATAAACTCATCTTT	CACDFLLGDTDKLIF	TRDV2	TRDD3	TRDJ1	15	3	0	3
TGTGCCTGTGACACTCTGGGGATCGGTACCGATAAACTCATCTTT	CACDTLGIGTDKLIF	TRDV2	TRDD3	TRDJ1	15	3	0	3
TGTGCCTGTGACACTCTGGGGATTTACACCGATAAACTCATCTTT	CACDTLGIYTDKLIF	TRDV2	TRDD3	TRDJ1	15	3	0	3
TGTGCCTGTGACACCGTGGGGGACTTCGATAAACTCATCTTT	CACDTVGDFDKLIF	TRDV2	TRDD3	TRDJ1	14	3	3	0
TGTGCCTGTGACCCACTGGGGGACCGCGATAAACTCATCTTT	CACDPLGDRDKLIF	TRDV2	TRDD3	TRDJ1	14	3	3	0
TGTGCCTGTGACACTGTACTGCGGACCGATAAACTCATCTTT	CACDTVLRTDKLIF	TRDV2	TRDD3	TRDJ1	14	3	3	0
TGTGCCTGTGACGCCTGGGGTCTCACCGATAAACTCATCTTT	CACDAWGLTDKLIF	TRDV2	TRDD3	TRDJ1	14	3	3	0
TGTGCCTGTGACACCTTGGGGGCTGCCGATAAACTCATCTTT	CACDTLGAADKLIF	TRDV2	TRDD3	TRDJ1	14	3	3	0
TGTGCCTGTGACGGGCTGGGGTACACCGATAAACTCATCTTT	CACDGLGYTDKLIF	TRDV2	.	TRDJ1	14	3	3	0
TGTGCCTGTGACTTACTGGGGGACCGCGATAAACTCATCTTT	CACDLLGDRDKLIF	TRDV2	TRDD3	TRDJ1	14	3	3	0
TGTGCCTGTGACACCGTAGGGGGCTTCGATAAACTCATCTTT	CACDTVGGFDKLIF	TRDV2	TRDD3	TRDJ1	14	3	3	0
TGTGCCTGTGATTTACTGGGGGATGTGGATAAACTCATCTTT	CACDLLGDVDKLIF	TRDV2	TRDD3	TRDJ1	14	3	3	0
TGTGCCTGTGACCCACTGGGGGTTCCCGATAAACTCATCTTT	CACDPLGVPDKLIF	TRDV2	TRDD3	TRDJ1	14	3	3	0
TGTGCCTGTGACTTTCTGGGGGACACCGATAAACTCATCTTT	CACDFLGDTDKLIF	TRDV2	TRDD3	TRDJ1	14	3	3	0
TGTGCCTGTGTGGGACTGGGGGACACCGATAAACTCATCTTT	CACVGLGDTDKLIF	TRDV2	TRDD3	TRDJ1	14	3	3	0
TGTGCCTGTGACACCGTTGGTGGGGGGGATAAACTCATCTTT	CACDTVGGGDKLIF	TRDV2	TRDD3	TRDJ1	14	3	3	0
TGTGCCTGTGACACCGTGAGCCACACCGATAAACTCATCTTT	CACDTVSHTDKLIF	TRDV2	.	TRDJ1	14	3	3	0
TGTGCCTGTGACACCCTACTGGCTACCGATAAACTCATCTTT	CACDTLLATDKLIF	TRDV2	TRDD3	TRDJ1	14	3	3	0
TGTGCCTGTGACAATTGGGGGGACACCGATAAACTCATCTTT	CACDNWGDTDKLIF	TRDV2	TRDD3	TRDJ1	14	3	3	0
TGTGCCTGTGACCCGCTTTTGGGTCCCGATAAACTCATCTTT	CACDPLLGPDKLIF	TRDV2	.	TRDJ1	14	3	2	1
TGTGCCTGTGACCCTTGGGGGTACACCGATAAACTCATCTTT	CACDPWGYTDKLIF	TRDV2	.	TRDJ1	14	3	2	1
TGTGCCTGTGACACAGTTGTGTACACCGATAAACTCATCTTT	CACDTVVYTDKLIF	TRDV2	.	TRDJ1	14	3	2	1
TGTGCCTGTGACACCCTACTGCGAACCGATAAACTCATCTTT	CACDTLLRTDKLIF	TRDV2	TRDD3	TRDJ1	14	3	2	1
TGTGCCTGTGACACCCTGGGGGAGAGCGATAAACTCATCTTT	CACDTLGESDKLIF	TRDV2	TRDD3	TRDJ1	14	3	2	1
TGTGCCTGTGACTCCGTACTGGGGGACCTAAAGCTCATCTTT	CACDSVLGDLKLIF	TRDV2	TRDD3	TRDJ1	14	3	2	1
TGTGCCTGTGACAGCTGGGGGATTACCGATAAACTCATCTTT	CACDSWGITDKLIF	TRDV2	TRDD3	TRDJ1	14	3	2	1
TGTGCCTGTGACCCCTTAACGTACACCGATAAACTCATCTTT	CACDPLTYTDKLIF	TRDV2	.	TRDJ1	14	3	2	1
TGTGCCTGTGACACTCTGGGCGTGGCCGATAAACTCATCTTT	CACDTLGVADKLIF	TRDV2	TRDD3	TRDJ1	14	3	2	1
TGTGCCTGTGACACGGGGGGATACACCGATAAACTCATCTTT	CACDTGGYTDKLIF	TRDV2	.	TRDJ1	14	3	2	1
TGTGCCTGTGACACCGTGGAGAACACCGATAAACTCATCTTT	CACDTVENTDKLIF	TRDV2	.	TRDJ1	14	3	2	1
TGTGCCTGTGACGCCTTACTGGGGGCTGATAAACTCATCTTT	CACDALLGADKLIF	TRDV2	TRDD3	TRDJ1	14	3	2	1
TGTGCCTGTGACACCGTTGAGAGGACCGATAAACTCATCTTT	CACDTVERTDKLIF	TRDV2	.	TRDJ1	14	3	2	1
TGTGCCTGTGACAAACTGGGGGAGACCGATAAACTCATCTTT	CACDKLGETDKLIF	TRDV2	TRDD3	TRDJ1	14	3	2	1
TGTGCCTGTGACACCCTAGTGTACACCGATAAACTCATCTTT	CACDTLVYTDKLIF	TRDV2	.	TRDJ1	14	3	2	1
TGTGCCTGTGACACCTGGGGGATACCCGATAAACTCATCTTT	CACDTWGIPDKLIF	TRDV2	TRDD3	TRDJ1	14	3	2	1
TGTGCCTGTGACACCTGGGGGATGACAGCACAACTCTTCTTT	CACDTWGMTAQLFF	TRDV2	TRDD3	TRDJ2	14	3	2	1
TGTGCCTGTGACCGAGTAGGGGGCACCGATAAACTCATCTTT	CACDRVGGTDKLIF	TRDV2	TRDD2	TRDJ1	14	3	2	1
TGTGCCTGTGACACGCTGGGGGCATCCGATAAACTCATCTTT	CACDTLGASDKLIF	TRDV2	TRDD3	TRDJ1	14	3	2	1
TGTGCCTGTGACGCCCTGACCGACACCGATAAACTCATCTTT	CACDALTDTDKLIF	TRDV2	.	TRDJ1	14	3	2	1
TGTGCCTGTGTCCCCCTGGGAGACACCGATAAACTCATCTTT	CACVPLGDTDKLIF	TRDV2	TRDD3	TRDJ1	14	3	2	1
TGTGCCTGTGACTCACTGGGGGTGACCGATAAACTCATCTTT	CACDSLGVTDKLIF	TRDV2	TRDD3	TRDJ1	14	3	2	1
TGTGCCTGTGACAACGTGGGGGGCACCGATAAACTCATCTTT	CACDNVGGTDKLIF	TRDV2	TRDD3	TRDJ1	14	3	2	1
TGTGCCTGTGACACCGTAGGGATAGCCGATAAACTCATCTTT	CACDTVGIADKLIF	TRDV2	TRDD3	TRDJ1	14	3	2	1
TGTGCCTGTGACACGGTACTGAACACCGATAAACTCATCTTT	CACDTVLNTDKLIF	TRDV2	.	TRDJ1	14	3	2	1
TGTGCCTGTGACACACTGCTGGGGGATAGCAAACTCATCTTT	CACDTLLGDSKLIF	TRDV2	TRDD3	TRDJ1	14	3	2	1
TGTGCCTGTGACGTCCTGGGGGATCCCGATAAACTCATCTTT	CACDVLGDPDKLIF	TRDV2	TRDD3	TRDJ1	14	3	2	1
TGTGCCTGTGACTCCCTGGGGTCTACCGATAAACTCATCTTT	CACDSLGSTDKLIF	TRDV2	TRDD3	TRDJ1	14	3	2	1
TGTGCCTGTGACACCCTACGGGGGACCGATAAACTCATCTTT	CACDTLRGTDKLIF	TRDV2	TRDD3	TRDJ1	14	3	2	1
TGTGCCTGTGACACTGTCTGGGCCACCGATAAACTCATCTTT	CACDTVWATDKLIF	TRDV2	TRDD3	TRDJ1	14	3	2	1
TGTGCCTGTGACCCAGTCGGGGACACCGATAAACTCATCTTT	CACDPVGDTDKLIF	TRDV2	TRDD3	TRDJ1	14	3	2	1
TGTGCCTGTGACACCGTTGGGATGGGCGATAAACTCATCTTT	CACDTVGMGDKLIF	TRDV2	.	TRDJ1	14	3	2	1
TGTGCCTGTGACCCACTGGGGGAGGCCGATAAACTCATCTTT	CACDPLGEADKLIF	TRDV2	TRDD3	TRDJ1	14	3	2	1
TGTGCCTGTGACACCTGGGGATTTACCGATAAACTCATCTTT	CACDTWGFTDKLIF	TRDV2	TRDD3	TRDJ1	14	3	2	1
TGTGCCTGTGACACCGTTCAAAACACCGATAAACTCATCTTT	CACDTVQNTDKLIF	TRDV2	.	TRDJ1	14	3	2	1
TGTGCCTGTGACCCTTGGGGGAGTACCGATAAACTCATCTTT	CACDPWGSTDKLIF	TRDV2	TRDD3	TRDJ1	14	3	2	1
TGTGCCTGTGACCCGATCGGGAACACCGATAAACTCATCTTT	CACDPIGNTDKLIF	TRDV2	.	TRDJ1	14	3	1	2
TGTGCCTGTGACACTATTGGGGGATCCGATAAACTCATCTTT	CACDTIGGSDKLIF	TRDV2	TRDD3	TRDJ1	14	3	1	2
TGTGCCTGTGACATTCTGGGGGGCACCGATAAACTCATCTTT	CACDILGGTDKLIF	TRDV2	TRDD3	TRDJ1	14	3	1	2
TGTGCCTGTGACACCCTGGGGGGGGACGATAAACTCATCTTT	CACDTLGGDDKLIF	TRDV2	TRDD3	TRDJ1	14	3	1	2
TGTGCCTGTGACACCTTAGAGTACACCGATAAACTCATCTTT	CACDTLEYTDKLIF	TRDV2	.	TRDJ1	14	3	1	2
TGTGCCTGTGACTCGGTGATGCTCACCGATAAACTCATCTTT	CACDSVMLTDKLIF	TRDV2	.	TRDJ1	14	3	1	2
TGTGCCTGTGACACCGTGGGCGAACCCGATAAACTCATCTTT	CACDTVGEPDKLIF	TRDV2	.	TRDJ1	14	3	1	2
TGTGCCTGTGATTCCTTGGGCGCCACCGATAAACTCATCTTT	CACDSLGATDKLIF	TRDV2	TRDD2	TRDJ1	14	3	1	2
TGTGCCTGTGACTCCTGGGGGACGACCGATAAACTCATCTTT	CACDSWGTTDKLIF	TRDV2	TRDD3	TRDJ1	14	3	1	2
TGTGCCTGTGACTCCGTACTGGGTACCGATAAACTCATCTTT	CACDSVLGTDKLIF	TRDV2	TRDD3	TRDJ1	14	3	1	2
TGTGCCTGTGACACCGTGGGGCACACCGATAAACTCATCTTT	CACDTVGHTDKLIF	TRDV2	TRDD3	TRDJ1	14	3	1	2
TGTGCCTGTGACGTACTGGCGGCCGACGATAAACTCATCTTT	CACDVLAADDKLIF	TRDV2	TRDD3	TRDJ1	14	3	1	2
TGTGCCTGTGACCCCTTACTCGGGACCGATAAACTCATCTTT	CACDPLLGTDKLIF	TRDV2	TRDD3	TRDJ1	14	3	1	2
TGTGCCTGTGACACCCTTCACAACACCGATAAACTCATCTTT	CACDTLHNTDKLIF	TRDV2	.	TRDJ1	14	3	1	2
TGTGCCTGTGACACCGTGGGGCTCACCGATAAACTCATCTTT	CACDTVGLTDKLIF	TRDV2	TRDD3	TRDJ1	14	3	1	2
TGTGCCTGTGACACCTGGGGGGCAACCGATAAACTCATCTTT	CACDTWGATDKLIF	TRDV2	TRDD3	TRDJ1	14	3	1	2
TGTGCCTGTGACCCCATGGGGGATGCCGATAAACTCATCTTT	CACDPMGDADKLIF	TRDV2	TRDD3	TRDJ1	14	3	1	2
TGTGCCTGTGACACACTGGGGGATGGCGATAAACTCATCTTT	CACDTLGDGDKLIF	TRDV2	TRDD3	TRDJ1	14	3	1	2
TGTGCCTGTGACACCCTACTGGGTCCCGATAAACTCATCTTT	CACDTLLGPDKLIF	TRDV2	TRDD3	TRDJ1	14	3	1	2
TGTGCCTGTGACTACACTGGGGGATCCGATAAACTCATCTTT	CACDYTGGSDKLIF	TRDV2	TRDD3	TRDJ1	14	3	1	2
TGTGCCTGTGACCCATGGGGGATCCCAGATAAACTCATCTTT	CACDPWGIPDKLIF	TRDV2	TRDD3	TRDJ1	14	3	1	2
TGTGCCTGTGACACCGTGGGGGATCGGGATAAACTCATCTTT	CACDTVGDRDKLIF	TRDV2	TRDD3	TRDJ1	14	3	1	2
TGTGCCTGTGACAAGGTGGGGGATACCGATAAACTCATCTTT	CACDKVGDTDKLIF	TRDV2	TRDD3	TRDJ1	14	3	1	2
TGTGCCTGTGACGCTCTACTGAACACCGATAAACTCATCTTT	CACDALLNTDKLIF	TRDV2	.	TRDJ1	14	3	1	2
TGTGCCTGTGACACCCTACTCCACACCGATAAACTCATCTTT	CACDTLLHTDKLIF	TRDV2	.	TRDJ1	14	3	1	2
TGTGCCTGTGACCGGCTGGGGGATTTAGATAAACTCATCTTT	CACDRLGDLDKLIF	TRDV2	TRDD3	TRDJ1	14	3	1	2
TGTGCCTGTGACCCACTGGGGGATAGTGATAAACTCATCTTT	CACDPLGDSDKLIF	TRDV2	TRDD3	TRDJ1	14	3	1	2
TGTGCCTGTGACCAACTGGGGGATACCGATAAACTCATCTTT	CACDQLGDTDKLIF	TRDV2	TRDD3	TRDJ1	14	3	1	2
TGTGCCTGTGACACTATCCTGGGCACCGATAAACTCATCTTT	CACDTILGTDKLIF	TRDV2	TRDD3	TRDJ1	14	3	1	2
TGTGCCACCCCCGGCCTTCCCCTAAAAGGTAAACTCATCTTT	CATPGLPLKGKLIF	TRDV3	TRDD2	TRDJ1	14	3	1	2
TGTGCCTGTGACACCGTACTGAGTACCGATAAACTCATCTTT	CACDTVLSTDKLIF	TRDV2	TRDD3	TRDJ1	14	3	0	3
TGTGCCTGTGACACTGTACTGGGCAAGGATAAACTCATCTTT	CACDTVLGKDKLIF	TRDV2	TRDD3	TRDJ1	14	3	0	3
TGTGCCTGTGACATCTGGGGGAACACCGATAAACTCATCTTT	CACDIWGNTDKLIF	TRDV2	TRDD3	TRDJ1	14	3	0	3
TGTGCCTGTGACCCACTGGGGGAGACCGATAAACTCATCTTT	CACDPLGETDKLIF	TRDV2	TRDD3	TRDJ1	14	3	0	3
TGTGCCTGTGACGTACTGGGGGATACAGGGAAACTCATCTTT	CACDVLGDTGKLIF	TRDV2	TRDD3	TRDJ1	14	3	0	3
TGTGCCTGTGACACCCTCTTGGATACCGATAAACTCATCTTT	CACDTLLDTDKLIF	TRDV2	.	TRDJ1	14	3	0	3
TGTGCCTGTGACACCTTACTGGGGGATACCAAACTCATCTTT	CACDTLLGDTKLIF	TRDV2	TRDD3	TRDJ1	14	3	0	3
TGTGCCTGTGACTCACTGGGGGATTCCGATAAACTCATCTTT	CACDSLGDSDKLIF	TRDV2	TRDD3	TRDJ1	14	3	0	3
TGTGCCTGTGACAAGCTGGGGGACAACGATAAACTCATCTTT	CACDKLGDNDKLIF	TRDV2	TRDD3	TRDJ1	14	3	0	3
TGTGCCTGTGACCTTCTTAACACCGATAAACTCATCTTT	CACDLLNTDKLIF	TRDV2	.	TRDJ1	13	3	3	0
TGTGCCTGTGACGCCCTGCACACCGATAAACTCATCTTT	CACDALHTDKLIF	TRDV2	.	TRDJ1	13	3	2	1
TGTGCCTGTGACCCCTTGGGGACCGATAAACTCATCTTT	CACDPLGTDKLIF	TRDV2	TRDD3	TRDJ1	13	3	2	1
TGTGCCTGTGACCGACTGGGGACCGATAAACTCATCTTT	CACDRLGTDKLIF	TRDV2	TRDD3	TRDJ1	13	3	2	1
TGTGCCTGTGACCAATGGGGGACCGATAAACTCATCTTT	CACDQWGTDKLIF	TRDV2	TRDD3	TRDJ1	13	3	2	1
TGTGCCTGTGACCCGTGGGGGACCGATAAACTCATCTTT	CACDPWGTDKLIF	TRDV2	TRDD3	TRDJ1	13	3	2	1
TGTGCCTGTGACGTACTGGGGGATGATAAACTCATCTTT	CACDVLGDDKLIF	TRDV2	TRDD3	TRDJ1	13	3	2	1
TGTGCCTGTGACGGACTGGGGACCGATAAACTCATCTTT	CACDGLGTDKLIF	TRDV2	TRDD3	TRDJ1	13	3	1	2
TGTGCCTGTGACCTGTTGCACACCGATAAACTCATCTTT	CACDLLHTDKLIF	TRDV2	.	TRDJ1	13	3	1	2
TGTGCCTGTGACGGCTGGGGGACCGATAAACTCATCTTT	CACDGWGTDKLIF	TRDV2	TRDD3	TRDJ1	13	3	1	2
TGTGCCTGTGACAGACTGGGAGCCGATAAACTCATCTTT	CACDRLGADKLIF	TRDV2	TRDD3	TRDJ1	13	3	1	2
TGTGCCTGTGACCGGATTAACACCGATAAACTCATCTTT	CACDRINTDKLIF	TRDV2	.	TRDJ1	13	3	0	3
TGTGCTCTTGGGGAACCCTACTTAACTTTTTCTTCTTCGAGCTGGGGGATACTTGGGATAGAGACGTACACCGATAAACTCATCTTT	CALGEPYLTFSSSSWGILGIETYTDKLIF	TRDV1	TRDD3	TRDJ1	29	2	0	2
TGTGCTCTTGGGGAACTCGTTTTCCCTCCATCCCTACCGTTCCTACTGGGGGATACGCTTGATCCGTACACCGATAAACTCATCTTT	CALGELVFPPSLPFLLGDTLDPYTDKLIF	TRDV1	TRDD3	TRDJ1	29	2	0	2
TGTGCTCTTGGGGAACTCCAGTATCGCCCCTTCCTACCCATACTACTGGGGGATACGATAAGGTACACCGATAAACTCATCTTT	CALGELQYRPFLPILLGDTIRYTDKLIF	TRDV1	TRDD3	TRDJ1	28	2	0	2
TGTGCTCTTGGGGAACCTGGGGGGGGAATTTTGTCCTCAGTAATAGCCGGGATGGGAAAGTACACCGATAAACTCATCTTT	CALGEPGGGILSSVIAGMGKYTDKLIF	TRDV1	TRDD3	TRDJ1	27	2	0	2
TGTGCTCTTGGGGAAGTAAAGAGGCCATTCCTCTCAACTCTGTACTGGGGGATGGACTGGGGTAAACTCATCTTT	CALGEVKRPFLSTLYWGMDWGKLIF	TRDV1	TRDD3	TRDJ1	25	2	0	2
TGTGCTCTTGGGGAACTAGCCTTGGGCCGCCCTAGTTTCACTGGGGGATACGCGCACACCGATAAACTCATCTTT	CALGELALGRPSFTGGYAHTDKLIF	TRDV1	TRDD3	TRDJ1	25	2	0	2
TGTGCCTGTGACACTGCACCGGCCGGGGGCTGGGGGCCTCCCATCTCCTGGGACACCCGACAGATGTTTTTC	CACDTAPAGGWGPPISWDTRQMFF	TRDV2	TRDD3	TRDJ3	24	2	1	1
TGTGCTCTTGGGGAAAGGTGGGTAACGTACCGGCTGATACTGGGGGAACCGAAACCCGATAAACTCATCTTT	CALGERWVTYRLILGEPKPDKLIF	TRDV1	TRDD3	TRDJ1	24	2	1	1
TGTGCTCTTGGGGACCGAGGAAGTTCCTCCTACCTCTACTGGGGGATACGCCTAGCGCATAAACTCATCTTT	CALGDRGSSSYLYWGIRLAHKLIF	TRDV1	TRDD3	TRDJ1	24	2	0	2
TGTGCCTGTGACACCGTACGAGCCCCTTCCTCTGAATGGGGGATACGTGGGACCGATAAACTCATCTTT	CACDTVRAPSSEWGIRGTDKLIF	TRDV2	TRDD3	TRDJ1	23	2	1	1
TGTGCCTGTGACACCGCGGGTAGCCTGGGGGGCACCCCCAGCTCCTGGGACACCCGACAGATGTTTTTC	CACDTAGSLGGTPSSWDTRQMFF	TRDV2	TRDD3	TRDJ3	23	2	1	1
TGTGCTCTTGGGGCAAACCTCGGCCCTCTTCGGTGGGGGATATCCCTTTACACCGATAAACTCATCTTT	CALGANLGPLRWGISLYTDKLIF	TRDV1	TRDD3	TRDJ1	23	2	0	2
TGTGCTCTTGGGGAACTGACGGCGTGGATTTTTCGCGGAGCATGGGGGGGCACCGATAAACTCATCTTT	CALGELTAWIFRGAWGGTDKLIF	TRDV1	TRDD3	TRDJ1	23	2	0	2
TGTGCTCTTGGGGAACTTATCCTCCTTAGAAATTACTGGTGGGGGATAATGGCCGATAAACTCATCTTT	CALGELILLRNYWWGIMADKLIF	TRDV1	TRDD3	TRDJ1	23	2	0	2
TGTGCTCTTGGGGAACGTCAGGGCCACGGCCTTCCCATGTACTGGGGGATACCGACTAGACTCATCTTT	CALGERQGHGLPMYWGIPTRLIF	TRDV1	TRDD3	TRDJ1	23	2	0	2
TGTGCTCTTGGGGATCCTCCCCCCTCCTACGAGTTACTGGGGGATAGTGACACCGATAAACTCATCTTT	CALGDPPPSYELLGDSDTDKLIF	TRDV1	TRDD3	TRDJ1	23	2	0	2
TGTGCAGCAAGCTTGCCACACCACTTTTCCTACTGGGGGATAACGGAGATCGATAAACTCATCTTT	CAASLPHHFSYWGITEIDKLIF	TRAV29/DV5	TRDD3	TRDJ1	22	2	1	1
TGTGCTCTTGGGGAAGGGCGGCCTTATCTAAGTCACCTACTGGGGATAGGGGATAAACTCATCTTT	CALGEGRPYLSHLLGIGDKLIF	TRDV1	TRDD3	TRDJ1	22	2	1	1
TGTGCCTGTGACACCGTGGTGCTTACTGGGGGCCACAGCTCCTGGGACACCCGACAGATGTTTTTC	CACDTVVLTGGHSSWDTRQMFF	TRDV2	TRDD3	TRDJ3	22	2	1	1
TGTGCCTGTGACCCCCTATTGGGACTGGGGGATAGCCTCCTCAGGGTCCCAGCACAACTCTTCTTT	CACDPLLGLGDSLLRVPAQLFF	TRDV2	TRDD3	TRDJ2	22	2	1	1
TGTGCCTGTGACGACCTTCTTCCGCTTAAATTACTGGGATCCCTAGGGACCGATAAACTCATCTTT	CACDDLLPLKLLGSLGTDKLIF	TRDV2	TRDD3	TRDJ1	22	2	0	2
TGTGCCTGTGACACCGGAAATCTGGGGGATAGGTCCCTCGTTTTATCCACCGATAAACTCATCTTT	CACDTGNLGDRSLVLSTDKLIF	TRDV2	TRDD3	TRDJ1	22	2	0	2
TGTGCCTGTGACACCTACGTACTGGGGGATACCTCTCTCTCCTGGGACACCCGACAGATGTTTTTC	CACDTYVLGDTSLSWDTRQMFF	TRDV2	TRDD3	TRDJ3	22	2	0	2
TGTGCCTGTGACAGATTATTGGGGGATGGTCAAACCTCCTCCTGGGACACCCGACAGATGTTTTTC	CACDRLLGDGQTSSWDTRQMFF	TRDV2	TRDD3	TRDJ3	22	2	0	2
TGTGCTCTTGGGGATCCCCCCCGAGACTCCCTAAGGTGGGGGATACCGGACGATAAACTCATCTTT	CALGDPPRDSLRWGIPDDKLIF	TRDV1	TRDD3	TRDJ1	22	2	0	2
TGTGCCTGTGACACCGTACTGGGGGATACGCCCCGCTCCTGGGACACCCGACAGATGTTTTTC	CACDTVLGDTPRSWDTRQMFF	TRDV2	TRDD3	TRDJ3	21	2	2	0
TGTGCCTGTGACACCGTGCTGGGGGATACGCAAAGCTCCTGGGACACCCGACAGATGTTTTTC	CACDTVLGDTQSSWDTRQMFF	TRDV2	TRDD3	TRDJ3	21	2	1	1
TGTGCCTGTGACACTCTACTGGGGGATACGCCCAGCTCCTGGGACACCCGACAGATGTTTTTC	CACDTLLGDTPSSWDTRQMFF	TRDV2	TRDD3	TRDJ3	21	2	1	1
TGTGCCTGTGACACCGTGCTGGGGGATACGCTTAGCTCCTGGGACACCCGACAGATGTTTTTC	CACDTVLGDTLSSWDTRQMFF	TRDV2	TRDD3	TRDJ3	21	2	1	1
TGTGCCTGTGACACCGTACTGGGGGATTCCCCAAGCTCCTGGGACACCCGACAGATGTTTTTC	CACDTVLGDSPSSWDTRQMFF	TRDV2	TRDD3	TRDJ3	21	2	0	2
TGTGCCTGTGACACCGTACTGGGGGATACTAGGGACTCCTGGGACACCCGACAGATGTTTTTC	CACDTVLGDTRDSWDTRQMFF	TRDV2	TRDD3	TRDJ3	21	2	0	2
TGTGCCTGTGACCGCATCCTCCCGGGGGATGCGAGCTCCTGGGACACCCGACAGATGTTTTTC	CACDRILPGDASSWDTRQMFF	TRDV2	TRDD3	TRDJ3	21	2	0	2
TGTGCTCTTGGGGAACGGTGGCCCTTTGGGTGGATACGCCAGCCGACAGCACAACTCTTCTTT	CALGERWPFGWIRQPTAQLFF	TRDV1	TRDD3	TRDJ2	21	2	0	2
TGTGCCTGTGACACTTTAGTACTGGGGGATACCTCCTGGGACACCCGACAGATGTTTTTC	CACDTLVLGDTSWDTRQMFF	TRDV2	TRDD3	TRDJ3	20	2	2	0
TGTGCCTGTGATCCCGTACTGGGGGATACGCGGTCCTGGGACACCCGACAGATGTTTTTC	CACDPVLGDTRSWDTRQMFF	TRDV2	TRDD3	TRDJ3	20	2	2	0
TGTGCCTGTGACACGGCCGGGGGATACGCCCCCTCCTGGGACACCCGACAGATGTTTTTC	CACDTAGGYAPSWDTRQMFF	TRDV2	TRDD3	TRDJ3	20	2	2	0
TGTGCCTGTGACACCTTTACTGGGGGTCCGAGCTCCTGGGACACCCGACAGATGTTTTTC	CACDTFTGGPSSWDTRQMFF	TRDV2	TRDD3	TRDJ3	20	2	2	0
TGTGCCTGTGACACCTTGCGCGGGGACCGAAAGGGGCTGTACACCGATAAACTCATCTTT	CACDTLRGDRKGLYTDKLIF	TRDV2	TRDD1	TRDJ1	20	2	1	1
TGTGCCTGTGACACCGTACTGGGGGATTCAAGCTCCTGGGACACCCGACAGATGTTTTTC	CACDTVLGDSSSWDTRQMFF	TRDV2	TRDD3	TRDJ3	20	2	1	1
TGTGCCTGTGACACCATTGATGAGGGATACGCTTCTTGGGACACCCGACAGATGTTTTTC	CACDTIDEGYASWDTRQMFF	TRDV2	TRDD3	TRDJ3	20	2	1	1
TGTGCCTGTGACACGGTTACTGGGGGATCCAGCTCCTGGGACACCCGACAGATGTTTTTC	CACDTVTGGSSSWDTRQMFF	TRDV2	TRDD3	TRDJ3	20	2	1	1
TGTGCCTGTGACACGCTGCTGGGGGATGCAAGCTCCTGGGACACCCGACAGATGTTTTTC	CACDTLLGDASSWDTRQMFF	TRDV2	TRDD3	TRDJ3	20	2	1	1
TGTGCCTGTGACTCAGTACTGGGGGATTCGAGCTCCTGGGACACCCGACAGATGTTTTTC	CACDSVLGDSSSWDTRQMFF	TRDV2	TRDD3	TRDJ3	20	2	1	1
TGTGCCTGTGACACCGTACTGGGGGATACTACCTCCTGGGACACCCGACAGATGTTTTTC	CACDTVLGDTTSWDTRQMFF	TRDV2	TRDD3	TRDJ3	20	2	1	1
TGTGCCTGTGACTCGGTACTGGGGGATACCAGCTCCTGGGACACCCGACAGATGTTTTTC	CACDSVLGDTSSWDTRQMFF	TRDV2	TRDD3	TRDJ3	20	2	1	1
TGTGCCTGTGACACCCTGGGGGATAAAGGGAGCTCCTGGGACACCCGACAGATGTTTTTC	CACDTLGDKGSSWDTRQMFF	TRDV2	TRDD3	TRDJ3	20	2	1	1
TGTGCCTGTGACACCGTACTGGGGGACCGGAGCTCCTGGGACACCCGACAGATGTTTTTC	CACDTVLGDRSSWDTRQMFF	TRDV2	TRDD3	TRDJ3	20	2	1	1
TGTGCCTGTGACCCCGTACTGGGGGATGGATACTCCTGGGACACCCGACAGATGTTTTTC	CACDPVLGDGYSWDTRQMFF	TRDV2	TRDD3	TRDJ3	20	2	1	1
TGTGCCTGTGTCCGACTGGGGGATCCGGCAAGCTCCTGGGACACCCGACAGATGTTTTTC	CACVRLGDPASSWDTRQMFF	TRDV2	TRDD3	TRDJ3	20	2	1	1
TGTGCCTTCAAACTCCCAGGACTGGGGGCCCGGGAGGGCTACACCGATAAACTCATCTTT	CAFKLPGLGAREGYTDKLIF	TRDV3	TRDD3	TRDJ1	20	2	1	1
TGTGCCTGTGACCCAATCTCCCTTCCTACGCCTTTGGGGGAATCCGATAAACTCATCTTT	CACDPISLPTPLGESDKLIF	TRDV2	TRDD2	TRDJ1	20	2	0	2
TGTGCCTGTGACACCCCCGGGGGATACGCCAGCTCCTGGGACACCCGACAGATGTTTTTC	CACDTPGGYASSWDTRQMFF	TRDV2	TRDD3	TRDJ3	20	2	0	2
TGTGCCTGTGACAGCGTACTGGGGGATACCCGCTCCTGGGACACCCGACAGATGTTTTTC	CACDSVLGDTRSWDTRQMFF	TRDV2	TRDD3	TRDJ3	20	2	0	2
TGTGCCTGTGACACCGCAACTGGGGGACAAAGCTCCTGGGACACCCGACAGATGTTTTTC	CACDTATGGQSSWDTRQMFF	TRDV2	TRDD3	TRDJ3	20	2	0	2
TGTGCTCTTGGGGAAGGCCTTGCCTTTTTTTACCGGGGGATACCCGATAAACTCATCTTT	CALGEGLAFFYRGIPDKLIF	TRDV1	TRDD3	TRDJ1	20	2	0	2
TGTGCCTGTGACACCGCTGGGGGTACAAGCTCCTGGGACACCCGACAGATGTTTTTC	CACDTAGGTSSWDTRQMFF	TRDV2	.	TRDJ3	19	2	2	0
TGTGCCTGTGACACCGTACTGGGGGACCTCTCCTGGGACACCCGACAGATGTTTTTC	CACDTVLGDLSWDTRQMFF	TRDV2	TRDD3	TRDJ3	19	2	2	0
TGTGCCTGTGACGCTACTGGGGGACTCTCCTCCTGGGACACCCGACAGATGTTTTTC	CACDATGGLSSWDTRQMFF	TRDV2	TRDD3	TRDJ3	19	2	2	0
TGTGCCTGTGACACAGTACTGGGGGGCAGCTCCTGGGACACCCGACAGATGTTTTTC	CACDTVLGGSSWDTRQMFF	TRDV2	TRDD3	TRDJ3	19	2	2	0
TGTGCCTGTGACCCGATACTGGGGGACAGCTCCTGGGACACCCGACAGATGTTTTTC	CACDPILGDSSWDTRQMFF	TRDV2	TRDD3	TRDJ3	19	2	2	0
TGTGCCTGTGACACCCTGGGGGCCTCCAGCTCCTGGGACACCCGACAGATGTTTTTC	CACDTLGASSSWDTRQMFF	TRDV2	TRDD3	TRDJ3	19	2	2	0
TGTGCCTGTGACACTCTGGGGGATTTGGGGGAATCTAACACCGATAAACTCATCTTT	CACDTLGDLGESNTDKLIF	TRDV2	TRDD3	TRDJ1	19	2	2	0
TGTGCCTGTGACACCGTTAGCCCACTTGGGGCCCCCCGGGGCGATAAACTCATCTTT	CACDTVSPLGAPRGDKLIF	TRDV2	TRDD3	TRDJ1	19	2	1	1
TGTGCCTGTGACACCGCGGGGGGTTATAGCTCCTGGGACACCCGACAGATGTTTTTC	CACDTAGGYSSWDTRQMFF	TRDV2	TRDD3	TRDJ3	19	2	1	1
TGTGCCTGTGACACTGCTGGGGGAATCTCCTCCTGGGACACCCGACAGATGTTTTTC	CACDTAGGISSWDTRQMFF	TRDV2	TRDD3	TRDJ3	19	2	1	1
TGTGCCTGTGACACTCTACTGGGGGACCGCTCCTGGGACACCCGACAGATGTTTTTC	CACDTLLGDRSWDTRQMFF	TRDV2	TRDD3	TRDJ3	19	2	1	1
TGTGCCTGTGACACCGCGGCTGGGGGGTACTCCTGGGACACCCGACAGATGTTTTTC	CACDTAAGGYSWDTRQMFF	TRDV2	TRDD3	TRDJ3	19	2	1	1
TGTGCCTGTGACACCGTTCTGGGGGAAAGCTCCTGGGACACCCGACAGATGTTTTTC	CACDTVLGESSWDTRQMFF	TRDV2	TRDD3	TRDJ3	19	2	1	1
TGTGCCTGTGACCCAACTGGGGGATCTAGCTCCTGGGACACCCGACAGATGTTTTTC	CACDPTGGSSSWDTRQMFF	TRDV2	TRDD3	TRDJ3	19	2	1	1
TGTGCCTGTGACACCGCTGGGGGGCATAGCTCCTGGGACACCCGACAGATGTTTTTC	CACDTAGGHSSWDTRQMFF	TRDV2	TRDD3	TRDJ3	19	2	1	1
TGTGCCTGTGACCCGACTGGGGGTCCTAGCTCCTGGGACACCCGACAGATGTTTTTC	CACDPTGGPSSWDTRQMFF	TRDV2	TRDD3	TRDJ3	19	2	1	1
TGTGCCTGTGATCCTCTGGGGGGCCTAAGCTCCTGGGACACCCGACAGATGTTTTTC	CACDPLGGLSSWDTRQMFF	TRDV2	TRDD3	TRDJ3	19	2	1	1
TGTGCCTGTGACACGGCGGGGGACCCCTCCTCCTGGGACACCCGACAGATGTTTTTC	CACDTAGDPSSWDTRQMFF	TRDV2	TRDD3	TRDJ3	19	2	1	1
TGTGCCTGTGACACCGTGGGGGACCGAAGCTCCTGGGACACCCGACAGATGTTTTTC	CACDTVGDRSSWDTRQMFF	TRDV2	TRDD3	TRDJ3	19	2	1	1
TGTGCCTTTAGCTTTGCGGGATACGCTTTAGAAGACGGGGACGGGAAACTCATCTTT	CAFSFAGYALEDGDGKLIF	TRDV3	TRDD3	TRDJ1	19	2	1	1
TGTGCCTGTGACACCCTAGGCCTTGGGGACCCGAAGTACACCGATAAACTCATCTTT	CACDTLGLGDPKYTDKLIF	TRDV2	TRDD2	TRDJ1	19	2	1	1
TGTGCCTGTGACAGGCTATCTTCCGCTGGGGGATACGAGACCGATAAACTCATCTTT	CACDRLSSAGGYETDKLIF	TRDV2	TRDD3	TRDJ1	19	2	1	1
TGTGCCTGTGACACCGTTCGTACTGGGGGATACGCGTACACCGATAAACTCATCTTT	CACDTVRTGGYAYTDKLIF	TRDV2	TRDD3	TRDJ1	19	2	1	1
TGTGCCTGTGACTCCCTAGACTGGGGGAACGACCGGCCCACCGATAAACTCATCTTT	CACDSLDWGNDRPTDKLIF	TRDV2	TRDD3	TRDJ1	19	2	1	1
TGTGCCTGTGACCCGGTACTGGGGGATACGCAAGCCTACACCGATAAACTCATCTTT	CACDPVLGDTQAYTDKLIF	TRDV2	TRDD3	TRDJ1	19	2	1	1
TGTGCCTGTGACCCAGTACTGGGGGATACGCACGTCTACACCGATAAACTCATCTTT	CACDPVLGDTHVYTDKLIF	TRDV2	TRDD3	TRDJ1	19	2	0	2
TGTGCCTGTGACACTGTGGGAGCTGGGGGACGCCCGGGTCCCGATAAACTCATCTTT	CACDTVGAGGRPGPDKLIF	TRDV2	TRDD3	TRDJ1	19	2	0	2
TGTGCCTGTGACACCCTTCGTACTGGGGGATACGCTTACACCGATAAACTCATCTTT	CACDTLRTGGYAYTDKLIF	TRDV2	TRDD3	TRDJ1	19	2	0	2
TGTGCCTGTGACACCGTGGCCCTGGGGGATACATTGGACACCGATAAACTCATCTTT	CACDTVALGDTLDTDKLIF	TRDV2	TRDD3	TRDJ1	19	2	0	2
TGTGCCTGTGACAAAGTACTGGGGGATAGCTCCTGGGACACCCGACAGATGTTTTTC	CACDKVLGDSSWDTRQMFF	TRDV2	TRDD3	TRDJ3	19	2	0	2
TGTGCCTGTGACACCGCTGGGGGATCCAGCTCCTGGGACACCCGACAGATGTTTTTC	CACDTAGGSSSWDTRQMFF	TRDV2	TRDD3	TRDJ3	19	2	0	2
TGTGCCTGTGACACCGTACTGGGGGATACGTCTTGGGACACCCGACAGATGTTTTTC	CACDTVLGDTSWDTRQMFF	TRDV2	TRDD3	TRDJ3	19	2	0	2
TGTGCCTGTGACCCTACTGGGGGCCAAAGCTCCTGGGACACCCGACAGATGTTTTTC	CACDPTGGQSSWDTRQMFF	TRDV2	TRDD3	TRDJ3	19	2	0	2
TGTGCCTGTGACCCACTGGGGGATAGAAGCTCCTGGGACACCCGACAGATGTTTTTC	CACDPLGDRSSWDTRQMFF	TRDV2	TRDD3	TRDJ3	19	2	0	2
TGTGCCTGTGACACGCTACTGGGGGACACCACCTGGGACACCCGACAGATGTTTTTC	CACDTLLGDTTWDTRQMFF	TRDV2	TRDD3	TRDJ3	19	2	0	2
TGTGCCTGTGACACCGTACTGGGGGATACGACTTGGGACACCCGACAGATGTTTTTC	CACDTVLGDTTWDTRQMFF	TRDV2	TRDD3	TRDJ3	19	2	0	2
TGTGCCTGTGATCCACTTACCGGAATCGGGCAGAGGGACACCGATAAACTCATCTTT	CACDPLTGIGQRDTDKLIF	TRDV2	.	TRDJ1	19	2	0	2
TGTGCTGTTGCAGGCCTTCCCCGAGTACTGGGGGTAGGCACCGATAAACTCATCTTT	CAVAGLPRVLGVGTDKLIF	TRDV1	TRDD3	TRDJ1	19	2	0	2
TGTGCCTGTGACACCGCTGGGGGATACTCCTGGGACACCCGACAGATGTTTTTC	CACDTAGGYSWDTRQMFF	TRDV2	TRDD3	TRDJ3	18	2	2	0
TGTGCCTGTGACACTGGGGGATACGCCTCCTGGGACACCCGACAGATGTTTTTC	CACDTGGYASWDTRQMFF	TRDV2	TRDD3	TRDJ3	18	2	2	0
TGTGCCTGTGACACCGGGGGCTTCAGCTCCTGGGACACCCGACAGATGTTTTTC	CACDTGGFSSWDTRQMFF	TRDV2	.	TRDJ3	18	2	2	0
TGTGCCTGTGACATCCTTGGGGGACCGGGCTGGGACACCCGACAGATGTTTTTC	CACDILGGPGWDTRQMFF	TRDV2	TRDD3	TRDJ3	18	2	2	0
TGTGCCTGTGACACCGTCACTGGGGGATACGCGTCCACCGATAAACTCATCTTT	CACDTVTGGYASTDKLIF	TRDV2	TRDD3	TRDJ1	18	2	2	0
TGTGCCTGTGACACCGTGCTGGGGGATACTTCGTACACCGATAAACTCATCTTT	CACDTVLGDTSYTDKLIF	TRDV2	TRDD3	TRDJ1	18	2	2	0
TGTGCCTGTGACCCTGTTACTGGGGGATCGGAATACACCGATAAACTCATCTTT	CACDPVTGGSEYTDKLIF	TRDV2	TRDD3	TRDJ1	18	2	2	0
TGTGCCTGTGACCCCGTTCTGGGGGATACCGAGTACACCGATAAACTCATCTTT	CACDPVLGDTEYTDKLIF	TRDV2	TRDD3	TRDJ1	18	2	2	0
TGTGCCTGTGACACCGTACCGGGGGGATACTTAGGCACCGATAAACTCATCTTT	CACDTVPGGYLGTDKLIF	TRDV2	TRDD3	TRDJ1	18	2	1	1
TGTGCCTGTGACACCGTAGGGGGTACTGGGGGATACTCCGATAAACTCATCTTT	CACDTVGGTGGYSDKLIF	TRDV2	TRDD3	TRDJ1	18	2	1	1
TGTGCCTGTGACACGGTGATGGGGGATACGCGGTACACCGATAAACTCATCTTT	CACDTVMGDTRYTDKLIF	TRDV2	TRDD3	TRDJ1	18	2	1	1
TGTGCCTGTGACACCGTAGGACTGGGGGATACGCGCACCGATAAACTCATCTTT	CACDTVGLGDTRTDKLIF	TRDV2	TRDD3	TRDJ1	18	2	1	1
TGTGCCTGTGACACCTTACTGGGGGATACGAGAGGGACCGATAAACTCATCTTT	CACDTLLGDTRGTDKLIF	TRDV2	TRDD3	TRDJ1	18	2	1	1
TGTGCCTGTGACCCAGTACTGGGGGATACCGGGTACACCGATAAACTCATCTTT	CACDPVLGDTGYTDKLIF	TRDV2	TRDD3	TRDJ1	18	2	1	1
TGTGCCTGTGACGCCGTAGGTGGGGGATACGCGGACACCGATAAACTCATCTTT	CACDAVGGGYADTDKLIF	TRDV2	TRDD3	TRDJ1	18	2	1	1
TGTGCCTGTGACACGTTACTGGGGGATACGCCCTCAACCGATAAACTCATCTTT	CACDTLLGDTPSTDKLIF	TRDV2	TRDD3	TRDJ1	18	2	1	1
TGTGCCTGTGACACCGCGGGGGAAAGCTCCTGGGACACCCGACAGATGTTTTTC	CACDTAGESSWDTRQMFF	TRDV2	TRDD3	TRDJ3	18	2	1	1
TGTGCCTGTGACACCCTCCCTACTGGGGGAACATACACCGATAAACTCATCTTT	CACDTLPTGGTYTDKLIF	TRDV2	TRDD3	TRDJ1	18	2	1	1
TGTGCCTGTGACACCGTAGGGGACATCTCCTGGGACACCCGACAGATGTTTTTC	CACDTVGDISWDTRQMFF	TRDV2	TRDD3	TRDJ3	18	2	1	1
TGTGCCTGTGACACCGTTGGGTCTAGTTCCTGGGACACCCGACAGATGTTTTTC	CACDTVGSSSWDTRQMFF	TRDV2	.	TRDJ3	18	2	1	1
TGTGCCTGTGACACGGGGGATACAAGGTCCTGGGACACCCGACAGATGTTTTTC	CACDTGDTRSWDTRQMFF	TRDV2	TRDD3	TRDJ3	18	2	1	1
TGTGCCTGTGACACGGGGCCGGCAAGCTCCTGGGACACCCGACAGATGTTTTTC	CACDTGPASSWDTRQMFF	TRDV2	.	TRDJ3	18	2	1	1
TGTGCCTGTGACACTCTGGGGGATACGAGCTGGGACACCCGACAGATGTTTTTC	CACDTLGDTSWDTRQMFF	TRDV2	TRDD3	TRDJ3	18	2	1	1
TGTGCCTGTGACTCCACTGGGGAGAGCTCCTGGGACACCCGACAGATGTTTTTC	CACDSTGESSWDTRQMFF	TRDV2	TRDD3	TRDJ3	18	2	1	1
TGTGCCTGTGACACGCTGGGGGTAAGCTCCTGGGACACCCGACAGATGTTTTTC	CACDTLGVSSWDTRQMFF	TRDV2	TRDD3	TRDJ3	18	2	1	1
TGTGCCTGTGACACCGTACTGGGGAGCTCCTGGGACACCCGACAGATGTTTTTC	CACDTVLGSSWDTRQMFF	TRDV2	TRDD3	TRDJ3	18	2	1	1
TGTGCCTGTGACAGTACTGGGGGATACTCCTGGGACACCCGACAGATGTTTTTC	CACDSTGGYSWDTRQMFF	TRDV2	TRDD3	TRDJ3	18	2	1	1
TGTGCCTGTGACACCCTGGGGGACCGCTCCTGGGACACCCGACAGATGTTTTTC	CACDTLGDRSWDTRQMFF	TRDV2	TRDD3	TRDJ3	18	2	1	1
TGTGCCTGTGACACCGTCGGGGCAAGCTCCTGGGACACCCGACAGATGTTTTTC	CACDTVGASSWDTRQMFF	TRDV2	.	TRDJ3	18	2	1	1
TGTGCCTGTGACGCAGTAACTGGGGGATACGCTAGGACCGATAAACTCATCTTT	CACDAVTGGYARTDKLIF	TRDV2	TRDD3	TRDJ1	18	2	1	1
TGTGCCTGTGACACTCTACTGGGGGATACGCGGTACACCGATAAACTCATCTTT	CACDTLLGDTRYTDKLIF	TRDV2	TRDD3	TRDJ1	18	2	1	1
TGTGCCTGTGACACCCTTGGTGGGGGATACGCTGACACCGATAAACTCATCTTT	CACDTLGGGYADTDKLIF	TRDV2	TRDD3	TRDJ1	18	2	1	1
TGTGCCTGTGACACCCTGGGGGATTCCTCCTGGGACACCCGACAGATGTTTTTC	CACDTLGDSSWDTRQMFF	TRDV2	TRDD3	TRDJ3	18	2	1	1
TGTGCCTGTGACCCACTGGGGGATCTCCCTGACAACACCGATAAACTCATCTTT	CACDPLGDLPDNTDKLIF	TRDV2	TRDD3	TRDJ1	18	2	1	1
TGTGCCTGTGACACGGTCACTGGGGGTCCCCCCTACACCGATAAACTCATCTTT	CACDTVTGGPPYTDKLIF	TRDV2	TRDD3	TRDJ1	18	2	1	1
TGTGCCTGTGACACCGTGTTGGGGGATACGAAGTACACCGATAAACTCATCTTT	CACDTVLGDTKYTDKLIF	TRDV2	TRDD3	TRDJ1	18	2	1	1
TGTGCCTGTGACCCCGTACTGGGGGATACTAAGTACACCGATAAACTCATCTTT	CACDPVLGDTKYTDKLIF	TRDV2	TRDD3	TRDJ1	18	2	1	1
TGTGCTCTTGGGGAACTCTTTCCTACGTTACTGTACACCGATAAACTCATCTTT	CALGELFPTLLYTDKLIF	TRDV1	TRDD2	TRDJ1	18	2	1	1
TGTGCCTGTGACACCCTTCTGGGGGATACGCCGTACACCGATAAACTCATCTTT	CACDTLLGDTPYTDKLIF	TRDV2	TRDD3	TRDJ1	18	2	0	2
TGTGCCTGTGACACCGTAGGAGCTGGGCTGGGGAACACCGATAAACTCATCTTT	CACDTVGAGLGNTDKLIF	TRDV2	TRDD3	TRDJ1	18	2	0	2
TGTGCCTGTGACCCAGTACTGGGGGACCCCGGTTACACCGATAAACTCATCTTT	CACDPVLGDPGYTDKLIF	TRDV2	TRDD3	TRDJ1	18	2	0	2
TGTGCCTGTGACCCGGTACTGGGGGATACTGCGTACACCGATAAACTCATCTTT	CACDPVLGDTAYTDKLIF	TRDV2	TRDD3	TRDJ1	18	2	0	2
TGTGCCTGTGACACCCTAGTACTGGGGGATACAAGAGCCGATAAACTCATCTTT	CACDTLVLGDTRADKLIF	TRDV2	TRDD3	TRDJ1	18	2	0	2
TGTGCCTGTGACCCCCTTACTGGGGGATACGCGCACACCGATAAACTCATCTTT	CACDPLTGGYAHTDKLIF	TRDV2	TRDD3	TRDJ1	18	2	0	2
TGTGCCTGTGACACCGCTGGGAGGAGCTCCTGGGACACCCGACAGATGTTTTTC	CACDTAGRSSWDTRQMFF	TRDV2	.	TRDJ3	18	2	0	2
TGTGCCTGTGACACTGGGGGACACAGCTCCTGGGACACCCGACAGATGTTTTTC	CACDTGGHSSWDTRQMFF	TRDV2	.	TRDJ3	18	2	0	2
TGTGCCTGTGACACCGCGGGGCCCAGCTCCTGGGACACCCGACAGATGTTTTTC	CACDTAGPSSWDTRQMFF	TRDV2	.	TRDJ3	18	2	0	2
TGTGCCTGTGACACTGGGGGAGCCCGCTCCTGGGACACCCGACAGATGTTTTTC	CACDTGGARSWDTRQMFF	TRDV2	.	TRDJ3	18	2	0	2
TGTGCCTGTGACACGGCTGGGGGCGACTCCTGGGACACCCGACAGATGTTTTTC	CACDTAGGDSWDTRQMFF	TRDV2	TRDD3	TRDJ3	18	2	0	2
TGTGCCTGTGACACCGTGCTGGGGGAGACGAGGTACACCGATAAACTCATCTTT	CACDTVLGETRYTDKLIF	TRDV2	TRDD3	TRDJ1	18	2	0	2
TGTGCCTGTGACACCTGGGGGTTAAACTCCTGGGACACCCGACAGATGTTTTTC	CACDTWGLNSWDTRQMFF	TRDV2	TRDD3	TRDJ3	18	2	0	2
TGTGCCTGTGACACCGCTTGGAACTGGGGGTCCCGTTTCGATAAACTCATCTTT	CACDTAWNWGSRFDKLIF	TRDV2	TRDD3	TRDJ1	18	2	0	2
TGTGCTCTTGGGGAATCCTACTGGGGGATATTTGGGACCGATAAACTCATCTTT	CALGESYWGIFGTDKLIF	TRDV1	TRDD3	TRDJ1	18	2	0	2
TGTGCCTGTGACACCGTGCTGGGGGATACAGACACCCGACAGATGTTTTTC	CACDTVLGDTDTRQMFF	TRDV2	TRDD3	TRDJ3	17	2	2	0
TGTGCCTGTGACACCACTGGGAGCTCCTGGGACACCCGACAGATGTTTTTC	CACDTTGSSWDTRQMFF	TRDV2	.	TRDJ3	17	2	2	0
TGTGCCTGTGACACCGCCGGGGGATACTGGGACACCCGACAGATGTTTTTC	CACDTAGGYWDTRQMFF	TRDV2	TRDD3	TRDJ3	17	2	2	0
TGTGCCTGTGACACCGTCTTGGGGGATACCCGCACCGATAAACTCATCTTT	CACDTVLGDTRTDKLIF	TRDV2	TRDD3	TRDJ1	17	2	2	0
TGTGCCTGTGACACCGTGGGGCTGGGGGATACGCGCGATAAACTCATCTTT	CACDTVGLGDTRDKLIF	TRDV2	TRDD3	TRDJ1	17	2	2	0
TGTGCCTGTGACACCGTCGCCGGGGGGCCGTACACCGATAAACTCATCTTT	CACDTVAGGPYTDKLIF	TRDV2	TRDD3	TRDJ1	17	2	2	0
TGTGCCTGTGACACCGTTGGGGATCGCCTTTTGACAGCACAACTCTTCTTT	CACDTVGDRLLTAQLFF	TRDV2	TRDD3	TRDJ2	17	2	2	0
TGTGCCTGTGACACCCTCGTACTGGGGGATACCTCCGATAAACTCATCTTT	CACDTLVLGDTSDKLIF	TRDV2	TRDD3	TRDJ1	17	2	2	0
TGTGCCTGTGACACCGTAGGGGGATACGCGTACACCGATAAACTCATCTTC	CACDTVGGYAYTDKLIF	TRDV2	TRDD3	TRDJ1	17	2	2	0
TGTGCCTGTGACCCACTGGGGGATACGCCTTACACCGATAAACTCATCTTT	CACDPLGDTPYTDKLIF	TRDV2	TRDD3	TRDJ1	17	2	2	0
TGTGCCTGTGACACCCTACTGGGGGATAGAGACACCGATAAACTCATCTTT	CACDTLLGDRDTDKLIF	TRDV2	TRDD3	TRDJ1	17	2	2	0
TGTGCCTGTGACACCCTAGGGATCCCGACGTACACCGATAAACTCATCTTT	CACDTLGIPTYTDKLIF	TRDV2	TRDD3	TRDJ1	17	2	2	0
TGTGCCTGTGACACCGTACTGGGGGATACGCTCACCGATAAACTCATCTTT	CACDTVLGDTLTDKLIF	TRDV2	TRDD3	TRDJ1	17	2	2	0
TGTGCCTGTGACACCGTTGAGGGATCCCCGTACACCGATAAACTCATCTTT	CACDTVEGSPYTDKLIF	TRDV2	TRDD3	TRDJ1	17	2	2	0
TGTGCCTGTGACACCCTGCAGGGGGGCGCATACACCGATAAACTCATCTTT	CACDTLQGGAYTDKLIF	TRDV2	TRDD3	TRDJ1	17	2	2	0
TGTGCCTGTGACACCGTCTCTACTGGGGGATTCACCGATAAACTCATCTTT	CACDTVSTGGFTDKLIF	TRDV2	TRDD3	TRDJ1	17	2	2	0
TGTGCCTGTGACACCGTTACTGGGGGATACGCGACCGATAAACTCATCTTT	CACDTVTGGYATDKLIF	TRDV2	TRDD3	TRDJ1	17	2	2	0
TGTGCCTGTGACACCGTAGCTGGGGGAACGTACACCGATAAACTCATCTTT	CACDTVAGGTYTDKLIF	TRDV2	TRDD3	TRDJ1	17	2	2	0
TGTGCCTGTGACACCCTTACTGGGGGACAGTACACCGATAAACTCATCTTT	CACDTLTGGQYTDKLIF	TRDV2	TRDD3	TRDJ1	17	2	2	0
TGTGCCTGTGACACCGTCGGTATATCGCCGGACACCGATAAACTCATCTTT	CACDTVGISPDTDKLIF	TRDV2	.	TRDJ1	17	2	2	0
TGTGCCTGTGACACCCTACTGGGGGACAAGTACACCGATAAACTCATCTTT	CACDTLLGDKYTDKLIF	TRDV2	TRDD3	TRDJ1	17	2	2	0
TGTGCCTGTGACACGGTTCCTGGGGGCCCGTACACCGATAAACTCATCTTT	CACDTVPGGPYTDKLIF	TRDV2	TRDD3	TRDJ1	17	2	2	0
TGTGCCTGTGACACCGTTCTGGGGGAGCGGTACACCGATAAACTCATCTTT	CACDTVLGERYTDKLIF	TRDV2	TRDD3	TRDJ1	17	2	2	0
TGTGCCTGTGACACCGTACTGGGGATAGGGTACACCGATAAACTCATCTTT	CACDTVLGIGYTDKLIF	TRDV2	TRDD3	TRDJ1	17	2	2	0
TGTGCCTGTGACACGCTGGGGGATACGGGTAACACCGATAAACTCATCTTT	CACDTLGDTGNTDKLIF	TRDV2	TRDD3	TRDJ1	17	2	2	0
TGTGCCTGTGACACCGTCGGGGGGGGACGGTACACCGATAAACTCATCTTT	CACDTVGGGRYTDKLIF	TRDV2	TRDD3	TRDJ1	17	2	2	0
TGTGCCTGTGACACCTTGCTGGGGGATACGCTGACCGATAAACTCATCTTT	CACDTLLGDTLTDKLIF	TRDV2	TRDD3	TRDJ1	17	2	2	0
TGTGCCTGTGACACGGTCACTGGGGGATACGCTGACGATAAACTCATCTTT	CACDTVTGGYADDKLIF	TRDV2	TRDD3	TRDJ1	17	2	2	0
TGTGCCTGTGACACCGCTGGGGGACTCCGGTACACCGATAAACTCATCTTT	CACDTAGGLRYTDKLIF	TRDV2	TRDD3	TRDJ1	17	2	2	0
TGTGCCTGTGACACCGTGGGGGATACCCCGTACACCGATAAACTCATCTTT	CACDTVGDTPYTDKLIF	TRDV2	TRDD3	TRDJ1	17	2	2	0
TGTGCCTGTGACAGCCTTGCTGGGGGCCTGTACACCGATAAACTCATCTTT	CACDSLAGGLYTDKLIF	TRDV2	TRDD3	TRDJ1	17	2	2	0
TGTGCCTGTGACGCGGTACTGGGGGATACTCACACCGATAAACTCATCTTT	CACDAVLGDTHTDKLIF	TRDV2	TRDD3	TRDJ1	17	2	2	0
TGTGCCTGTGACACCGTGGGAGGCCCCCCTTACACCGATAAACTCATCTTT	CACDTVGGPPYTDKLIF	TRDV2	TRDD2	TRDJ1	17	2	1	1
TGTGCCTGTGACAGTATCACTGGGGGTTCGTACACCGATAAACTCATCTTT	CACDSITGGSYTDKLIF	TRDV2	TRDD3	TRDJ1	17	2	1	1
TGTGCCTGTGACACCGTCGCTGGGGGATACGCCCGCGATAAACTCATCTTT	CACDTVAGGYARDKLIF	TRDV2	TRDD3	TRDJ1	17	2	1	1
TGTGCCTGTGACACCGTCAGTGGGGGATACGCGGCCGATAAACTCATCTTT	CACDTVSGGYAADKLIF	TRDV2	TRDD3	TRDJ1	17	2	1	1
TGTGCCTGTGACACCGTCGGTGGGGGACCGAACACCGATAAACTCATCTTT	CACDTVGGGPNTDKLIF	TRDV2	TRDD3	TRDJ1	17	2	1	1
TGTGCCTGTGACACCTTACTGGGGACAACATACACCGATAAACTCATCTTT	CACDTLLGTTYTDKLIF	TRDV2	TRDD3	TRDJ1	17	2	1	1
TGTGCCTGTGACACCGCTGGGGTAAAACCCGACACCGATAAACTCATCTTT	CACDTAGVKPDTDKLIF	TRDV2	.	TRDJ1	17	2	1	1
TGTGCCTGTGACACCGCCTGGGGGGAAAAGTACACCGATAAACTCATCTTT	CACDTAWGEKYTDKLIF	TRDV2	TRDD3	TRDJ1	17	2	1	1
TGTGCCTGTGACCCGGTACTGGGGGATACCGGCACCGATAAACTCATCTTT	CACDPVLGDTGTDKLIF	TRDV2	TRDD3	TRDJ1	17	2	1	1
TGTGCCTGTGACACCGTTGGGGGACCACGTTACACCGATAAACTCATCTTT	CACDTVGGPRYTDKLIF	TRDV2	TRDD3	TRDJ1	17	2	1	1
TGTGCCTGTGACACCCTGGGGGATCCCGAGTACACCGATAAACTCATCTTT	CACDTLGDPEYTDKLIF	TRDV2	TRDD3	TRDJ1	17	2	1	1
TGTGCCTGTGACACCGTTGGGGGACAAAAGTACACCGATAAACTCATCTTT	CACDTVGGQKYTDKLIF	TRDV2	TRDD3	TRDJ1	17	2	1	1
TGTGCCTGTGACCCTACTGGGGACCCTTGGGACACCCGACAGATGTTTTTC	CACDPTGDPWDTRQMFF	TRDV2	TRDD3	TRDJ3	17	2	1	1
TGTGCCTGTGACACCTTACTGGGGGTCAAGTACACCGATAAACTCATCTTT	CACDTLLGVKYTDKLIF	TRDV2	TRDD3	TRDJ1	17	2	1	1
TGTGCCTGTGACACCCTGGGGGATACCCGGGACACCCGACAGATGTTTTTC	CACDTLGDTRDTRQMFF	TRDV2	TRDD3	TRDJ3	17	2	1	1
TGTGCCTGTGACACCCTGGGGGATACGGCGTACACCGATAAACTCATCTTT	CACDTLGDTAYTDKLIF	TRDV2	TRDD3	TRDJ1	17	2	1	1
TGTGCCTGTGACACCCTGGGGGATACGTCGTACACCGATAAACTCATCTTT	CACDTLGDTSYTDKLIF	TRDV2	TRDD3	TRDJ1	17	2	1	1
TGTGCCTGTGACACACTACTGGGCTCCTGGGACACCCGACAGATGTTTTTC	CACDTLLGSWDTRQMFF	TRDV2	TRDD3	TRDJ3	17	2	1	1
TGTGCCTGTGACACCGTAGAAAGGGGGATACGGGGCGATAAACTCATCTTT	CACDTVERGIRGDKLIF	TRDV2	TRDD3	TRDJ1	17	2	1	1
TGTGCCTGTGACACTTTGGCTGGGGGTCTAGACACCGATAAACTCATCTTT	CACDTLAGGLDTDKLIF	TRDV2	TRDD3	TRDJ1	17	2	1	1
TGTGCCTGTGACACCGTAGGGGGGACCCCGTACACCGATAAACTCATCTTT	CACDTVGGTPYTDKLIF	TRDV2	TRDD3	TRDJ1	17	2	1	1
TGTGCCTGTGACACCGTCGGCGGGGGTTACAACACCGATAAACTCATCTTT	CACDTVGGGYNTDKLIF	TRDV2	TRDD3	TRDJ1	17	2	1	1
TGTGCCTGTGACTCATTGCGACGGTTGGATCACACCGATAAACTCATCTTT	CACDSLRRLDHTDKLIF	TRDV2	.	TRDJ1	17	2	1	1
TGTGCCTGTGACACCCTGACAGGCTCCTGGGACACCCGACAGATGTTTTTC	CACDTLTGSWDTRQMFF	TRDV2	.	TRDJ3	17	2	1	1
TGTGCCTGTGACACCCTTACTGGGGGAACCTACACCGATAAACTCATCTTT	CACDTLTGGTYTDKLIF	TRDV2	TRDD3	TRDJ1	17	2	1	1
TGTGCCTGTGACACCCTGGGGGATGGGCCATACACCGATAAACTCATCTTT	CACDTLGDGPYTDKLIF	TRDV2	TRDD3	TRDJ1	17	2	1	1
TGTGCCTGTGACGCTACTGGGGGGTCCTGGGACACCCGACAGATGTTTTTC	CACDATGGSWDTRQMFF	TRDV2	TRDD3	TRDJ3	17	2	1	1
TGTGCCTGTGACACCGTGGGCGGATACGGGTACACCGATAAACTCATCTTT	CACDTVGGYGYTDKLIF	TRDV2	TRDD3	TRDJ1	17	2	1	1
TGTGCCTGTGACACCGTAAATGGGGGATACGCCACCGATAAACTCATCTTT	CACDTVNGGYATDKLIF	TRDV2	TRDD3	TRDJ1	17	2	1	1
TGTGCCTGTGACACCGTTACTGGGGGATACGACACCGATAAACTCATCTTT	CACDTVTGGYDTDKLIF	TRDV2	TRDD3	TRDJ1	17	2	1	1
TGTGCCTGTGACACCGCTGGGGGGGCCTGGGACACCCGACAGATGTTTTTC	CACDTAGGAWDTRQMFF	TRDV2	TRDD3	TRDJ3	17	2	1	1
TGTGCCTGTGACACGGTGGGGGATACTTCGTACACCGATAAACTCATCTTT	CACDTVGDTSYTDKLIF	TRDV2	TRDD3	TRDJ1	17	2	1	1
TGTGCCTGTGACACCGTGGGGGATATCCCCTACACCGATAAACTCATCTTT	CACDTVGDIPYTDKLIF	TRDV2	TRDD3	TRDJ1	17	2	1	1
TGTGCCTGTGACACTCTCCTAGCCGGGGGATACACCGATAAACTCATCTTT	CACDTLLAGGYTDKLIF	TRDV2	TRDD3	TRDJ1	17	2	1	1
TGTGCCTGTGACACCGTGCTGGGGGATACCTACACCGATAAACTCATCTTT	CACDTVLGDTYTDKLIF	TRDV2	TRDD3	TRDJ1	17	2	1	1
TGTGCCTGTGACACCGTTGGGGGATACCTGTACACCGATAAACTCATCTTT	CACDTVGGYLYTDKLIF	TRDV2	TRDD3	TRDJ1	17	2	1	1
TGTGCCTGTGACACGGTTGGGGGTTTAGGGTACACCGATAAACTCATCTTT	CACDTVGGLGYTDKLIF	TRDV2	TRDD3	TRDJ1	17	2	1	1
TGTGCCTGTGACACAGTCACTGGGGGAAATTACACCGATAAACTCATCTTT	CACDTVTGGNYTDKLIF	TRDV2	TRDD3	TRDJ1	17	2	1	1
TGTGCCTGTGACACTTTACCCGGGGGACCGTACACCGATAAACTCATCTTT	CACDTLPGGPYTDKLIF	TRDV2	TRDD3	TRDJ1	17	2	1	1
TGTGCCTGTGACACCGTCGGTGGGACCTGGGACACCCGACAGATGTTTTTC	CACDTVGGTWDTRQMFF	TRDV2	.	TRDJ3	17	2	1	1
TGTGCCTGTGACCCCGTACTGGGGGATACGTACACCGATAAACTCATCTTT	CACDPVLGDTYTDKLIF	TRDV2	TRDD3	TRDJ1	17	2	1	1
TGTGCCTGTGACACCGTAGGGGGATACGCGGACACCGATAAACTCATCTTT	CACDTVGGYADTDKLIF	TRDV2	TRDD3	TRDJ1	17	2	1	1
TGTGCCTGTGACACCGTTGGGGGACCTTCTTACACCGATAAACTCATCTTT	CACDTVGGPSYTDKLIF	TRDV2	TRDD2	TRDJ1	17	2	1	1
TGTGCCTGTGACACCGTTGGTGGGGGTTCCTACACCGATAAACTCATCTTT	CACDTVGGGSYTDKLIF	TRDV2	TRDD3	TRDJ1	17	2	1	1
TGTGCCTGTGACACCGTTGGGGGATACGGGGGCACCGATAAACTCATCTTT	CACDTVGGYGGTDKLIF	TRDV2	TRDD3	TRDJ1	17	2	1	1
TGTGCCTGTGACACCGTACTGGACTCCTGGGACACCCGACAGATGTTTTTC	CACDTVLDSWDTRQMFF	TRDV2	TRDD3	TRDJ3	17	2	1	1
TGTGCCTGTGACACCGTGGGGGATAAAGCTTTGACAGCACAACTCTTCTTT	CACDTVGDKALTAQLFF	TRDV2	TRDD3	TRDJ2	17	2	1	1
TGTGCCTGTGACACCGTTGGGGGCTCCTGGGACACCCGACAGATGTTTTTC	CACDTVGGSWDTRQMFF	TRDV2	.	TRDJ3	17	2	1	1
TGTGCCTGTGACACCTTAGGGGATACGACGTACACCGATAAACTCATCTTT	CACDTLGDTTYTDKLIF	TRDV2	TRDD3	TRDJ1	17	2	1	1
TGTGCCTGTGACACCGTTTCCCCTGGGGGATACACCGATAAACTCATCTTT	CACDTVSPGGYTDKLIF	TRDV2	TRDD3	TRDJ1	17	2	1	1
TGTGCCTGTGACACCGTTTCTGGGGGAGCTTACACCGATAAACTCATCTTT	CACDTVSGGAYTDKLIF	TRDV2	TRDD3	TRDJ1	17	2	1	1
TGTGCCTGTGACACCGTGGGGGTCCCCCAGTACACCGATAAACTCATCTTT	CACDTVGVPQYTDKLIF	TRDV2	TRDD3	TRDJ1	17	2	1	1
TGTGCCTGTGACACCGTCGGACTGGGGGATACCACCGATAAACTCATCTTT	CACDTVGLGDTTDKLIF	TRDV2	TRDD3	TRDJ1	17	2	1	1
TGTGCCTGTGACCACGTACTGGGGGATACGGAGACCGATAAACTCATCTTT	CACDHVLGDTETDKLIF	TRDV2	TRDD3	TRDJ1	17	2	1	1
TGTGCCTGTGATTCAGTACTGGGGGATACGTACACCGATAAACTCATCTTT	CACDSVLGDTYTDKLIF	TRDV2	TRDD3	TRDJ1	17	2	1	1
TGTGCCTGTGACACCTTGGGTACTGGGGGATACACCGATAAACTCATCTTT	CACDTLGTGGYTDKLIF	TRDV2	TRDD3	TRDJ1	17	2	1	1
TGTGCCTGTGACACCGTCCCCACTGGGGGATACACCGATAAACTCATCTTT	CACDTVPTGGYTDKLIF	TRDV2	TRDD3	TRDJ1	17	2	1	1
TGTGCCTGTGACACCGTTACTGGGGGAGGATACACCGATAAACTCATCTTT	CACDTVTGGGYTDKLIF	TRDV2	TRDD3	TRDJ1	17	2	1	1
TGTGCCTGTGACGCCGTACTGGGGGATACGTACACCGATAAACTCATCTTT	CACDAVLGDTYTDKLIF	TRDV2	TRDD3	TRDJ1	17	2	1	1
TGTGCCTGTGACTCCGTACTGGGGGATACCCACACCGATAAACTCATCTTT	CACDSVLGDTHTDKLIF	TRDV2	TRDD3	TRDJ1	17	2	0	2
TGTGCCTGTGACACCGTTTCGGCCCTCCGGGGGTCCGATAAACTCATCTTT	CACDTVSALRGSDKLIF	TRDV2	TRDD2	TRDJ1	17	2	0	2
TGTGCCTGTGACACCCTGGGGGATACGCTCGACACCGATAAACTCATCTTT	CACDTLGDTLDTDKLIF	TRDV2	TRDD3	TRDJ1	17	2	0	2
TGTGCCTGTGACACCCTTACTGGGGGATACCGGACCGATAAACTCATCTTT	CACDTLTGGYRTDKLIF	TRDV2	TRDD3	TRDJ1	17	2	0	2
TGTGCCTGTGACACGGTGACCGGGGGTCCGTACACCGATAAACTCATCTTT	CACDTVTGGPYTDKLIF	TRDV2	TRDD3	TRDJ1	17	2	0	2
TGTGCCTGTGACACCGTAGGGGGATACGAGAGGACCGATAAACTCATCTTT	CACDTVGGYERTDKLIF	TRDV2	TRDD3	TRDJ1	17	2	0	2
TGTGCCTGTGACACCATTACTGGGGGATCCTACACCGATAAACTCATCTTT	CACDTITGGSYTDKLIF	TRDV2	TRDD3	TRDJ1	17	2	0	2
TGTGCCTGTGACACACTCTGGGGCCCAGGGGGCACCGATAAACTCATCTTT	CACDTLWGPGGTDKLIF	TRDV2	TRDD3	TRDJ1	17	2	0	2
TGTGCCTGTGACACACTAACTGGGGGCCCATACACCGATAAACTCATCTTT	CACDTLTGGPYTDKLIF	TRDV2	TRDD3	TRDJ1	17	2	0	2
TGTGCCTGTGACACCGTGGAAGCTGGGGGATATACCGATAAACTCATCTTT	CACDTVEAGGYTDKLIF	TRDV2	TRDD3	TRDJ1	17	2	0	2
TGTGCCTGTGACGAAGTACTGGGGGATAGGAACACCGATAAACTCATCTTT	CACDEVLGDRNTDKLIF	TRDV2	TRDD3	TRDJ1	17	2	0	2
TGTGCCTGTGACACCATACTGGGGGATAGCTACACCGATAAACTCATCTTT	CACDTILGDSYTDKLIF	TRDV2	TRDD3	TRDJ1	17	2	0	2
TGTGCCTGTGACACCCTGTCCGGCCGTTTGTACACCGATAAACTCATCTTT	CACDTLSGRLYTDKLIF	TRDV2	.	TRDJ1	17	2	0	2
TGTGCCTGTGACCTTTTGCTGGGGGATACGCGTCCCGATAAACTCATCTTT	CACDLLLGDTRPDKLIF	TRDV2	TRDD3	TRDJ1	17	2	0	2
TGTGCCTGTGACACCGTAGGGGGAAGCTCGTACACCGATAAACTCATCTTT	CACDTVGGSSYTDKLIF	TRDV2	TRDD3	TRDJ1	17	2	0	2
TGTGCCTGTGACACCGTGGGACTGGGGGATAACACCGATAAACTCATCTTT	CACDTVGLGDNTDKLIF	TRDV2	TRDD3	TRDJ1	17	2	0	2
TGTGCCTGTGACACATTGGATGGGGGACCTTACACCGATAAACTCATCTTT	CACDTLDGGPYTDKLIF	TRDV2	TRDD3	TRDJ1	17	2	0	2
TGTGCCTGTGACACCTTGCTGGGGGATACGATTACCGATAAACTCATCTTT	CACDTLLGDTITDKLIF	TRDV2	TRDD3	TRDJ1	17	2	0	2
TGTGCCTGTGACACCGTTGGGGGAAACCAGTACACCGATAAACTCATCTTT	CACDTVGGNQYTDKLIF	TRDV2	TRDD3	TRDJ1	17	2	0	2
TGTGCCTGTGACACCCTATCTACTGGGGGGTTCACCGATAAACTCATCTTT	CACDTLSTGGFTDKLIF	TRDV2	TRDD3	TRDJ1	17	2	0	2
TGTGCCTGTGACACCGTACTGGGAACCTGGGACACCCGACAGATGTTTTTC	CACDTVLGTWDTRQMFF	TRDV2	TRDD3	TRDJ3	17	2	0	2
TGTGCCTGTGACACCGTGGGGGATACCCGGGACACCCGACAGATGTTTTTC	CACDTVGDTRDTRQMFF	TRDV2	TRDD3	TRDJ3	17	2	0	2
TGTGCCTGTGACACCGTTTCTGGGGGACCGTACACCGATAAACTCATCTTT	CACDTVSGGPYTDKLIF	TRDV2	TRDD3	TRDJ1	17	2	0	2
TGTGCCTGTGACACCCTGCTGGGGGAGACGTACACCGATAAACTCATCTTT	CACDTLLGETYTDKLIF	TRDV2	TRDD3	TRDJ1	17	2	0	2
TGTGCCTGTGACACCCCGGGGGGCTCCTGGGACACCCGACAGATGTTTTTC	CACDTPGGSWDTRQMFF	TRDV2	.	TRDJ3	17	2	0	2
TGTGCTCTTGGGACGAAACTGGGGTTGGGGGGGACCGATAAACTCATCTTT	CALGTKLGLGGTDKLIF	TRDV1	TRDD3	TRDJ1	17	2	0	2
TGTGCCCACCACGTCGGATACTGGGGGGTGAAAACCGATAAACTCATCTTT	CAHHVGYWGVKTDKLIF	TRDV3	TRDD3	TRDJ1	17	2	0	2
TGTGCCTGTGACACCGTCGGGGGTGAAGACACCGATAAACTCATCTTT	CACDTVGGEDTDKLIF	TRDV2	TRDD3	TRDJ1	16	2	2	0
TGTGCCTGTGACACCCTGGGGATCGAGTACACCGATAAACTCATCTTT	CACDTLGIEYTDKLIF	TRDV2	TRDD3	TRDJ1	16	2	2	0
TGTGCCTGTGACACCGGATTTGGGGGAAACACCGATAAACTCATCTTT	CACDTGFGGNTDKLIF	TRDV2	TRDD3	TRDJ1	16	2	2	0
TGTGCCTGTGACCCACTGGGGGATACTTTGGCCGATAAACTCATCTTT	CACDPLGDTLADKLIF	TRDV2	TRDD3	TRDJ1	16	2	2	0
TGTGCCTGTGACACCGTCACTGGTAGGGGGACCGATAAACTCATCTTT	CACDTVTGRGTDKLIF	TRDV2	TRDD2	TRDJ1	16	2	2	0
TGTGCCTGTGACACCGTTGGGATACGAAACACCGATAAACTCATCTTT	CACDTVGIRNTDKLIF	TRDV2	TRDD3	TRDJ1	16	2	2	0
TGTGCCTGTGACACGCTGGGGGTTGAGTACACCGATAAACTCATCTTT	CACDTLGVEYTDKLIF	TRDV2	TRDD3	TRDJ1	16	2	2	0
TGTGCCTGTGACCCGTTACTGGGGGATCACACCGATAAACTCATCTTT	CACDPLLGDHTDKLIF	TRDV2	TRDD3	TRDJ1	16	2	2	0
TGTGCCTGTGATCCTTTGGGGGACCGCAACACCGATAAACTCATCTTT	CACDPLGDRNTDKLIF	TRDV2	TRDD3	TRDJ1	16	2	2	0
TGTGCCTGTGACACTCTGGGGGATATAAAAACCGATAAACTCATCTTT	CACDTLGDIKTDKLIF	TRDV2	TRDD3	TRDJ1	16	2	2	0
TGTGCCTGTGACACGATGGGGGAGCTGTACACCGATAAACTCATCTTT	CACDTMGELYTDKLIF	TRDV2	TRDD3	TRDJ1	16	2	2	0
TGTGCCTGTGACTTACTGGGGGGAAGGGGGACCGATAAACTCATCTTT	CACDLLGGRGTDKLIF	TRDV2	TRDD3	TRDJ1	16	2	2	0
TGTGCCTGTGACTTACTGGGGGATACGGGCGCCGATAAACTCATCTTT	CACDLLGDTGADKLIF	TRDV2	TRDD3	TRDJ1	16	2	2	0
TGTGCCTGTGACGCACTGGGGGGTCCGTACACCGATAAACTCATCTTT	CACDALGGPYTDKLIF	TRDV2	TRDD3	TRDJ1	16	2	2	0
TGTGCCTGTGACACTCTGGGGGAGGAGTACACCGATAAACTCATCTTT	CACDTLGEEYTDKLIF	TRDV2	TRDD3	TRDJ1	16	2	2	0
TGTGCCTGTGACCCCTTACTGGGGGATACGGCCGATAAACTCATCTTT	CACDPLLGDTADKLIF	TRDV2	TRDD3	TRDJ1	16	2	2	0
TGTGCCTGTGACCAACTGGGGGATAAGGACACCGATAAACTCATCTTT	CACDQLGDKDTDKLIF	TRDV2	TRDD3	TRDJ1	16	2	2	0
TGTGCCTGTGACGGGCTGGGGGATACGACCACCGATAAACTCATCTTT	CACDGLGDTTTDKLIF	TRDV2	TRDD3	TRDJ1	16	2	2	0
TGTGCCTGTGATTCACTGGGGGATACGAGGCCCGATAAACTCATCTTT	CACDSLGDTRPDKLIF	TRDV2	TRDD3	TRDJ1	16	2	2	0
TGTGCCTGTGACACCGTTGGGATCTCGTACACCGATAAACTCATCTTT	CACDTVGISYTDKLIF	TRDV2	.	TRDJ1	16	2	2	0
TGTGCCTGTGACGTACTGGGGGGCCCGTACACCGATAAACTCATCTTT	CACDVLGGPYTDKLIF	TRDV2	TRDD3	TRDJ1	16	2	2	0
TGTGCCTGTGACGCCCTACTGGGGGATCTGACCGATAAACTCATCTTT	CACDALLGDLTDKLIF	TRDV2	TRDD3	TRDJ1	16	2	2	0
TGTGCCTGTGACACCATTACTGGGGGATACACCGATAAACTCATCTTT	CACDTITGGYTDKLIF	TRDV2	TRDD3	TRDJ1	16	2	2	0
TGTGCCTGTGACCTACTGGGGGATACTGAAACCGATAAACTCATCTTT	CACDLLGDTETDKLIF	TRDV2	TRDD3	TRDJ1	16	2	2	0
TGTGCCTGTGACACCGTGGGGGACCACTACACCGATAAACTCATCTTT	CACDTVGDHYTDKLIF	TRDV2	TRDD3	TRDJ1	16	2	2	0
TGTGCCTGTGACACCGTTGGGGGATACTCGGCGGATAAACTCATCTTT	CACDTVGGYSADKLIF	TRDV2	TRDD3	TRDJ1	16	2	2	0
TGTGCCTGTGACACCGTAGGGGATACGCGTCCCGATAAACTCATCTTT	CACDTVGDTRPDKLIF	TRDV2	TRDD3	TRDJ1	16	2	2	0
TGTGCCTGTGACACGCTGGGGGATAAGCGGGCCGATAAACTCATCTTT	CACDTLGDKRADKLIF	TRDV2	TRDD3	TRDJ1	16	2	2	0
TGTGCCTGTGACACCGTTGGGAGGAGATACACCGATAAACTCATCTTT	CACDTVGRRYTDKLIF	TRDV2	.	TRDJ1	16	2	2	0
TGTGCCTGTGACACCGTGGGAGGGGGGCTGACAGCACAACTCTTCTTT	CACDTVGGGLTAQLFF	TRDV2	TRDD3	TRDJ2	16	2	2	0
TGTGCCTGTGACACCCTGGGGGAAAAGTACACCGATAAACTCATCTTT	CACDTLGEKYTDKLIF	TRDV2	TRDD3	TRDJ1	16	2	2	0
TGTGCCTGTGACACCGTGGGGGCCCCGAACACCGATAAACTCATCTTT	CACDTVGAPNTDKLIF	TRDV2	TRDD3	TRDJ1	16	2	2	0
TGTGCCTGTGACAGGCTGGGGGGACCGTACACCGATAAACTCATCTTT	CACDRLGGPYTDKLIF	TRDV2	TRDD3	TRDJ1	16	2	2	0
TGTGCCTGTGACACCCTGGGGGATACAAGGAGAGATAAACTCATCTTT	CACDTLGDTRRDKLIF	TRDV2	TRDD3	TRDJ1	16	2	2	0
TGTGCCTGTGACGCCCTACTGGGGGAACACACCGATAAACTCATCTTT	CACDALLGEHTDKLIF	TRDV2	TRDD3	TRDJ1	16	2	2	0
TGTGCCTGTGACACCGTGGGGGGTCCCCCCGCCGATAAACTCATCTTT	CACDTVGGPPADKLIF	TRDV2	TRDD3	TRDJ1	16	2	2	0
TGTGCCTGTGACACCGTGGGGACCCAGTACACCGATAAACTCATCTTT	CACDTVGTQYTDKLIF	TRDV2	TRDD3	TRDJ1	16	2	2	0
TGTGCCTGTGACTCCCTGGGGGATAAGGGGACCGATAAACTCATCTTT	CACDSLGDKGTDKLIF	TRDV2	TRDD3	TRDJ1	16	2	2	0
TGTGCCTGTGACACCGTGGGGGTGGGGAACACCGATAAACTCATCTTT	CACDTVGVGNTDKLIF	TRDV2	TRDD3	TRDJ1	16	2	2	0
TGTGCCTGTGACACCGTGGGGGGGATACGGACCGATAAACTCATCTTT	CACDTVGGIRTDKLIF	TRDV2	TRDD3	TRDJ1	16	2	2	0
TGTGCCTGTGACCTACTGGGGGACCAATACACCGATAAACTCATCTTT	CACDLLGDQYTDKLIF	TRDV2	TRDD3	TRDJ1	16	2	2	0
TGTGCCTGTGACACCGTTGGTACTGGAAACACCGATAAACTCATCTTT	CACDTVGTGNTDKLIF	TRDV2	TRDD3	TRDJ1	16	2	2	0
TGTGCCTGTGACACACTGGGGGATACGGGAGCCGATAAACTCATCTTT	CACDTLGDTGADKLIF	TRDV2	TRDD3	TRDJ1	16	2	2	0
TGTGCCTGTGACACCGTAGGGGATAAGAAAACCGATAAACTCATCTTT	CACDTVGDKKTDKLIF	TRDV2	TRDD3	TRDJ1	16	2	2	0
TGTGCCTGTGACACGGTGGGGGACAAGTACACCGATAAACTCATCTTT	CACDTVGDKYTDKLIF	TRDV2	TRDD3	TRDJ1	16	2	2	0
TGTGCCTGTGACAGTCCTTGGGGAACCTACACCGATAAACTCATCTTT	CACDSPWGTYTDKLIF	TRDV2	TRDD3	TRDJ1	16	2	2	0
TGTGCCTGTGACACGCTGGGGGATACTAAGTCCGATAAACTCATCTTT	CACDTLGDTKSDKLIF	TRDV2	TRDD3	TRDJ1	16	2	2	0
TGTGCCTGTGACACTAGCTGGGGAACGTCCACCGATAAACTCATCTTT	CACDTSWGTSTDKLIF	TRDV2	TRDD3	TRDJ1	16	2	2	0
TGTGCCTGTGACACGGGGCTGAGCCCGTACACCGATAAACTCATCTTT	CACDTGLSPYTDKLIF	TRDV2	.	TRDJ1	16	2	2	0
TGTGCCTGTGACTTACTGGGGGAAGGGTACACCGATAAACTCATCTTT	CACDLLGEGYTDKLIF	TRDV2	TRDD3	TRDJ1	16	2	2	0
TGTGCCTGTGACGGGCTGGGGGATACCGCCACCGATAAACTCATCTTT	CACDGLGDTATDKLIF	TRDV2	TRDD3	TRDJ1	16	2	2	0
TGTGCCTGTGACGTACTGGGGGATACCGACACCGATAAACTCATCTTT	CACDVLGDTDTDKLIF	TRDV2	TRDD3	TRDJ1	16	2	2	0
TGTGCCTGTGACACCGTTGGGGGATGGGACACCGATAAACTCATCTTT	CACDTVGGWDTDKLIF	TRDV2	TRDD3	TRDJ1	16	2	2	0
TGTGCCTGTGACACCCTTGGGGGAGACGACACCGATAAACTCATCTTT	CACDTLGGDDTDKLIF	TRDV2	TRDD3	TRDJ1	16	2	2	0
TGTGCCTGTGACCCACTGGGGGATACTTGGACCGATAAACTCATCTTT	CACDPLGDTWTDKLIF	TRDV2	TRDD3	TRDJ1	16	2	2	0
TGTGCCTGTGACAAACTGGGGGATAAGGACACCGATAAACTCATCTTT	CACDKLGDKDTDKLIF	TRDV2	TRDD3	TRDJ1	16	2	2	0
TGTGCCTGTGACAAGCTGGGGGACCTATACACCGATAAACTCATCTTT	CACDKLGDLYTDKLIF	TRDV2	TRDD3	TRDJ1	16	2	2	0
TGTGCCTGTGACACCGTAGGGCCCCCATACACCGATAAACTCATCTTT	CACDTVGPPYTDKLIF	TRDV2	TRDD3	TRDJ1	16	2	2	0
TGTGCCTGTGACACGCTTGTACTGGGGGAAATCGATAAACTCATCTTT	CACDTLVLGEIDKLIF	TRDV2	TRDD3	TRDJ1	16	2	2	0
TGTGCCTGTGACTTACTGGGGGATACGTCCACCGATAAACTCATCTTT	CACDLLGDTSTDKLIF	TRDV2	TRDD3	TRDJ1	16	2	2	0
TGTGCCTGTGACACATTAGGGGGTCGGGGCACCGATAAACTCATCTTT	CACDTLGGRGTDKLIF	TRDV2	TRDD3	TRDJ1	16	2	2	0
TGTGCCTGTGACACCGTTGGGGCTAGGGGGACCGATAAACTCATCTTT	CACDTVGARGTDKLIF	TRDV2	TRDD3	TRDJ1	16	2	2	0
TGTGCCTGTGACACTCTGGGGGATACGCCGGCCGATAAACTCATCTTT	CACDTLGDTPADKLIF	TRDV2	TRDD3	TRDJ1	16	2	2	0
TGTGCCTGTGACACTCTGGGGGACCGGTTTACCGATAAACTCATCTTT	CACDTLGDRFTDKLIF	TRDV2	TRDD3	TRDJ1	16	2	2	0
TGTGCCTGTGACCGACTGGGGGATAGTAACACCGATAAACTCATCTTT	CACDRLGDSNTDKLIF	TRDV2	TRDD3	TRDJ1	16	2	2	0
TGTGCCTGTGACATACTGGGGGGTCCGTACACCGATAAACTCATCTTT	CACDILGGPYTDKLIF	TRDV2	TRDD3	TRDJ1	16	2	2	0
TGTGCCTGTGACACCGTTGGGGGAGGGGACACCGATAAACTCATCTTT	CACDTVGGGDTDKLIF	TRDV2	TRDD3	TRDJ1	16	2	2	0
TGTGCCTGTGACCCCCTGGGGGCCCCGTACACCGATAAACTCATCTTT	CACDPLGAPYTDKLIF	TRDV2	TRDD3	TRDJ1	16	2	2	0
TGTGCCTGTGACACACTAGGGACAGGAGGTACCGATAAACTCATCTTT	CACDTLGTGGTDKLIF	TRDV2	.	TRDJ1	16	2	2	0
TGTGCCTGTGACACCCTAATACTGGGGGATACCGATAAACTCATCTTT	CACDTLILGDTDKLIF	TRDV2	TRDD3	TRDJ1	16	2	2	0
TGTGCCTGTGATTCTCTACTGGGGGATTCCACCGATAAACTCATCTTT	CACDSLLGDSTDKLIF	TRDV2	TRDD3	TRDJ1	16	2	2	0
TGTGCCTGTGACCCCGTACTGGGTAGGTACACCGATAAACTCATCTTT	CACDPVLGRYTDKLIF	TRDV2	TRDD3	TRDJ1	16	2	2	0
TGTGCCTGTGACACCCTGGGGGCCACGTACACCGATAAACTCATCTTT	CACDTLGATYTDKLIF	TRDV2	TRDD3	TRDJ1	16	2	2	0
TGTGCCTGTGACGCCTTACTGGGGGACAACACCGATAAACTCATCTTT	CACDALLGDNTDKLIF	TRDV2	TRDD3	TRDJ1	16	2	2	0
TGTGCCTGTGACAGTCTGGGGGATACGCACACCGATAAACTCATCTTT	CACDSLGDTHTDKLIF	TRDV2	TRDD3	TRDJ1	16	2	2	0
TGTGCCTGTGACACTTTACTGGGGGACCTAACCGATAAACTCATCTTT	CACDTLLGDLTDKLIF	TRDV2	TRDD3	TRDJ1	16	2	2	0
TGTGCCTGTGACACCGTTGGGGTCTCGTACACCGATAAACTCATCTTT	CACDTVGVSYTDKLIF	TRDV2	.	TRDJ1	16	2	2	0
TGTGCCTGTGACGTACTGGGGGTTCAGTACACCGATAAACTCATCTTT	CACDVLGVQYTDKLIF	TRDV2	TRDD3	TRDJ1	16	2	2	0
TGTGCCTGTGATACCTTGGGGGATGTGTACACCGATAAACTCATCTTT	CACDTLGDVYTDKLIF	TRDV2	TRDD3	TRDJ1	16	2	2	0
TGTGCCTGTGACCTACTGGGGGATCCCGGCACCGATAAACTCATCTTT	CACDLLGDPGTDKLIF	TRDV2	TRDD3	TRDJ1	16	2	2	0
TGTGCCTGTGACACCCTACTGGGGGACCACACCGATAAACTCATCTTT	CACDTLLGDHTDKLIF	TRDV2	TRDD3	TRDJ1	16	2	2	0
TGTGCCTGTGACACCCTATCTGGGGGCTCCACCGATAAACTCATCTTT	CACDTLSGGSTDKLIF	TRDV2	TRDD3	TRDJ1	16	2	2	0
TGTGCCTGTGACCTACTGGGGGATAAGAGCACCGATAAACTCATCTTT	CACDLLGDKSTDKLIF	TRDV2	TRDD3	TRDJ1	16	2	2	0
TGTGCCTGTGACCAACTGGGGGATACGGACACCGATAAACTCATCTTT	CACDQLGDTDTDKLIF	TRDV2	TRDD3	TRDJ1	16	2	2	0
TGTGCCTGTGACGATGTACTGGGGGATACGTCCGATAAACTCATCTTT	CACDDVLGDTSDKLIF	TRDV2	TRDD3	TRDJ1	16	2	2	0
TGTGCCTGTGACACCGTGGGGGATAGGGGGGCCGATAAACTCATCTTT	CACDTVGDRGADKLIF	TRDV2	TRDD3	TRDJ1	16	2	2	0
TGTGCCTGTGACACCGTGGGGTTTTCGTACACCGATAAACTCATCTTT	CACDTVGFSYTDKLIF	TRDV2	TRDD3	TRDJ1	16	2	2	0
TGTGCCTGTGACTTACTGGGGGATTCCAACACCGATAAACTCATCTTT	CACDLLGDSNTDKLIF	TRDV2	TRDD3	TRDJ1	16	2	2	0
TGTGCCTGTGACCCACTGGGGGACCTGTACACCGATAAACTCATCTTT	CACDPLGDLYTDKLIF	TRDV2	TRDD3	TRDJ1	16	2	2	0
TGTGCCTGTGACAAGTTGGGGGATAGTTACACCGATAAACTCATCTTT	CACDKLGDSYTDKLIF	TRDV2	TRDD3	TRDJ1	16	2	2	0
TGTGCCTGTGACACCGTAGGGGGATCCGACACCGATAAACTCATCTTT	CACDTVGGSDTDKLIF	TRDV2	TRDD3	TRDJ1	16	2	2	0
TGTGCCTGTGACTACCTACTGGGGGATACGCCCGATAAACTCATCTTT	CACDYLLGDTPDKLIF	TRDV2	TRDD3	TRDJ1	16	2	2	0
TGTGCCTGTGACACCGTCGGGAACTTGTACACCGATAAACTCATCTTT	CACDTVGNLYTDKLIF	TRDV2	.	TRDJ1	16	2	2	0
TGTGCCTGTGATACCCTGGGGGGCCCTCACACCGATAAACTCATCTTT	CACDTLGGPHTDKLIF	TRDV2	TRDD3	TRDJ1	16	2	2	0
TGTGCCTGTGACATACTGGGGGATACTTCCACCGATAAACTCATCTTT	CACDILGDTSTDKLIF	TRDV2	TRDD3	TRDJ1	16	2	1	1
TGTGCCTGTGACCCCGTGACTGGGGGATACTCCGATAAACTCATCTTT	CACDPVTGGYSDKLIF	TRDV2	TRDD3	TRDJ1	16	2	1	1
TGTGCCTGTGACTTGATGGGGGGGCCATACACCGATAAACTCATCTTT	CACDLMGGPYTDKLIF	TRDV2	TRDD3	TRDJ1	16	2	1	1
TGTGCCTGTGACACCGTCGGGGGGAAGGTATCCGATAAACTCATCTTT	CACDTVGGKVSDKLIF	TRDV2	TRDD2	TRDJ1	16	2	1	1
TGTGCCTGTGACACGCTGGGGGACTCTCCTACCGATAAACTCATCTTT	CACDTLGDSPTDKLIF	TRDV2	TRDD3	TRDJ1	16	2	1	1
TGTGCCTGTGACGCCTTACTGGGGGATACGGGCGATAAACTCATCTTT	CACDALLGDTGDKLIF	TRDV2	TRDD3	TRDJ1	16	2	1	1
TGTGCCTGTGACACCCTGGGGGATTCAAACACCGATAAACTCATCTTT	CACDTLGDSNTDKLIF	TRDV2	TRDD3	TRDJ1	16	2	1	1
TGTGCCTGTGACACCGTGGGATCCCGGTACACCGATAAACTCATCTTT	CACDTVGSRYTDKLIF	TRDV2	TRDD3	TRDJ1	16	2	1	1
TGTGCCTGTGACACATTACTGGGGGAATTCACCGATAAACTCATCTTT	CACDTLLGEFTDKLIF	TRDV2	TRDD3	TRDJ1	16	2	1	1
TGTGCCTGTGATCCCCTGGGGGATTCGGACACCGATAAACTCATCTTT	CACDPLGDSDTDKLIF	TRDV2	TRDD3	TRDJ1	16	2	1	1
TGTGCCTGTGACAAACTGGGGGATACGGACACCGATAAACTCATCTTT	CACDKLGDTDTDKLIF	TRDV2	TRDD3	TRDJ1	16	2	1	1
TGTGCCTGTGACACACTGGGGGATACGATAACCGATAAACTCATCTTT	CACDTLGDTITDKLIF	TRDV2	TRDD3	TRDJ1	16	2	1	1
TGTGCCTGTGACACCGTTGGGGGCCAGTACACCGATAAACTCATCTTT	CACDTVGGQYTDKLIF	TRDV2	.	TRDJ1	16	2	1	1
TGTGCCTGTGACGGCCTACTGGGGGAGTACACCGATAAACTCATCTTT	CACDGLLGEYTDKLIF	TRDV2	TRDD3	TRDJ1	16	2	1	1
TGTGCCTGTGACCACGTACTGGGGGATACGGCCGATAAACTCATCTTT	CACDHVLGDTADKLIF	TRDV2	TRDD3	TRDJ1	16	2	1	1
TGTGCCTGTGACTCGCTACTGGGGGGTTACACCGATAAACTCATCTTT	CACDSLLGGYTDKLIF	TRDV2	TRDD3	TRDJ1	16	2	1	1
TGTGCCTGTGACACAGTGGGGGATACCGGGGCCGATAAACTCATCTTT	CACDTVGDTGADKLIF	TRDV2	TRDD3	TRDJ1	16	2	1	1
TGTGCCTGTGACACCCTTGGGGCCGTGTACACCGATAAACTCATCTTT	CACDTLGAVYTDKLIF	TRDV2	TRDD3	TRDJ1	16	2	1	1
TGTGCCTGTGACACCCTGGGGGCAAGGTACACCGATAAACTCATCTTT	CACDTLGARYTDKLIF	TRDV2	TRDD3	TRDJ1	16	2	1	1
TGTGCCTGTGACACCGTGGGGATAAGGGGGGCCGATAAACTCATCTTT	CACDTVGIRGADKLIF	TRDV2	TRDD3	TRDJ1	16	2	1	1
TGTGCCTGTGACAGACTGGGGGACACCCACACCGATAAACTCATCTTT	CACDRLGDTHTDKLIF	TRDV2	TRDD3	TRDJ1	16	2	1	1
TGTGCCTGTGACCCACTGGGGGATACATCCACCGATAAACTCATCTTT	CACDPLGDTSTDKLIF	TRDV2	TRDD3	TRDJ1	16	2	1	1
TGTGCCTGTGACACGCTGGGGGATTCGGACACCGATAAACTCATCTTT	CACDTLGDSDTDKLIF	TRDV2	TRDD3	TRDJ1	16	2	1	1
TGTGCCTGTGACGGATTGGGGGACCAGTACACCGATAAACTCATCTTT	CACDGLGDQYTDKLIF	TRDV2	TRDD3	TRDJ1	16	2	1	1
TGTGCCTGTGACGGACTGGGGGACTTGTACACCGATAAACTCATCTTT	CACDGLGDLYTDKLIF	TRDV2	TRDD3	TRDJ1	16	2	1	1
TGTGCCTGTGACACGCTCGAACTGGGGGATAGCCGGGAACTCATCTTT	CACDTLELGDSRELIF	TRDV2	TRDD3	TRDJ1	16	2	1	1
TGTGCCTGTGACCCCCTATGGGGGATACCCACCGATAAACTCATCTTT	CACDPLWGIPTDKLIF	TRDV2	TRDD3	TRDJ1	16	2	1	1
TGTGCCTGTGACACCGTTAGTGGGGGATACACCGATAAACTCATCTTT	CACDTVSGGYTDKLIF	TRDV2	TRDD3	TRDJ1	16	2	1	1
TGTGCCTGTGACGAGTTGGGGGATCCGTACACCGATAAACTCATCTTT	CACDELGDPYTDKLIF	TRDV2	TRDD3	TRDJ1	16	2	1	1
TGTGCCTGTGACGTACTGGGGGATAGGGGCACCGATAAACTCATCTTT	CACDVLGDRGTDKLIF	TRDV2	TRDD3	TRDJ1	16	2	1	1
TGTGCCTGTGACCCCCTTGGGGCGGGGGACACCGATAAACTCATCTTT	CACDPLGAGDTDKLIF	TRDV2	TRDD3	TRDJ1	16	2	1	1
TGTGCCTGTGACACCCTTGGAAATCCCTACACCGATAAACTCATCTTT	CACDTLGNPYTDKLIF	TRDV2	TRDD1	TRDJ1	16	2	1	1
TGTGCCTGTGACACCGTGGGGGGATACGACACCGATAAACTCATCTTT	CACDTVGGYDTDKLIF	TRDV2	TRDD3	TRDJ1	16	2	1	1
TGTGCCTGTGACGCTTTACTGGGGGGGTACACCGATAAACTCATCTTT	CACDALLGGYTDKLIF	TRDV2	TRDD3	TRDJ1	16	2	1	1
TGTGCCTGTGACTCGGTGGGGGATCGGTACACCGATAAACTCATCTTT	CACDSVGDRYTDKLIF	TRDV2	TRDD3	TRDJ1	16	2	1	1
TGTGCCTGTGACACGGTTGGGGGACCGCGCACCGATAAACTCATCTTT	CACDTVGGPRTDKLIF	TRDV2	TRDD3	TRDJ1	16	2	1	1
TGTGCCTGTGACACTTCCTGGGGGATACAGACCGATAAACTCATCTTT	CACDTSWGIQTDKLIF	TRDV2	TRDD3	TRDJ1	16	2	1	1
TGTGCCTGTGACACCGTTGGTGGGGGCACCACCGATAAACTCATCTTT	CACDTVGGGTTDKLIF	TRDV2	TRDD3	TRDJ1	16	2	1	1
TGTGCCTGTGACGGGCTGGGGGAGCGGTACACCGATAAACTCATCTTT	CACDGLGERYTDKLIF	TRDV2	TRDD3	TRDJ1	16	2	1	1
TGTGCCTGTGACTCATTACTGGGGGACCACACCGATAAACTCATCTTT	CACDSLLGDHTDKLIF	TRDV2	TRDD3	TRDJ1	16	2	1	1
TGTGCCTGTGACACCGTCGGGGAGCCAGTCACCGATAAACTCATCTTT	CACDTVGEPVTDKLIF	TRDV2	TRDD3	TRDJ1	16	2	1	1
TGTGCCTGTGACTCCCTCGGGGGACCGTACACCGATAAACTCATCTTT	CACDSLGGPYTDKLIF	TRDV2	TRDD3	TRDJ1	16	2	1	1
TGTGCCTGTGACACCCTGGGGGACCCGGACACCGATAAACTCATCTTT	CACDTLGDPDTDKLIF	TRDV2	TRDD3	TRDJ1	16	2	1	1
TGTGCCTGTGACACCCTGGGGGATCGAAGAACCGATAAACTCATCTTT	CACDTLGDRRTDKLIF	TRDV2	TRDD3	TRDJ1	16	2	1	1
TGTGCCTGTGACACCGTGGGGACCCTGTACACCGATAAACTCATCTTT	CACDTVGTLYTDKLIF	TRDV2	TRDD3	TRDJ1	16	2	1	1
TGTGCCTGTGACACCCTGGGGGAGACATACACCGATAAACTCATCTTT	CACDTLGETYTDKLIF	TRDV2	TRDD3	TRDJ1	16	2	1	1
TGTGCCTGTGACCCTTTACTGGGGGCTGACACCGATAAACTCATCTTT	CACDPLLGADTDKLIF	TRDV2	TRDD3	TRDJ1	16	2	1	1
TGTGCCTGTGACACACTGGGGGATACAGGTGGCGATAAACTCATCTTT	CACDTLGDTGGDKLIF	TRDV2	TRDD3	TRDJ1	16	2	1	1
TGTGCCTGTGACACCGTTGGTGGGGGATACCCGGATAAACTCATCTTT	CACDTVGGGYPDKLIF	TRDV2	TRDD3	TRDJ1	16	2	1	1
TGTGCCTGTGACACAGTGGGTGGCTCACTTACCGATAAACTCATCTTT	CACDTVGGSLTDKLIF	TRDV2	.	TRDJ1	16	2	1	1
TGTGCCTGTGACCCCCTTGGGGGACTGTACACCGATAAACTCATCTTT	CACDPLGGLYTDKLIF	TRDV2	TRDD3	TRDJ1	16	2	1	1
TGTGCCTGTGACACCGTAGAACTGGGGGATACCGATAAACTCATCTTT	CACDTVELGDTDKLIF	TRDV2	TRDD3	TRDJ1	16	2	1	1
TGTGCCTGTGACCTACTGGGGGGTTCCTACACCGATAAACTCATCTTT	CACDLLGGSYTDKLIF	TRDV2	TRDD3	TRDJ1	16	2	1	1
TGTGCCTGTGACATACTTACTGGGGGCTACACCGATAAACTCATCTTT	CACDILTGGYTDKLIF	TRDV2	TRDD3	TRDJ1	16	2	1	1
TGTGCCTGTGACAGACTGGGGGATCGTTTCACCGATAAACTCATCTTT	CACDRLGDRFTDKLIF	TRDV2	TRDD3	TRDJ1	16	2	1	1
TGTGCCTGTGACCCCCTAGGGGACGCGTACACCGATAAACTCATCTTT	CACDPLGDAYTDKLIF	TRDV2	TRDD3	TRDJ1	16	2	1	1
TGTGCCTGTGACACTCTGGGGGATATAGAAACCGATAAACTCATCTTT	CACDTLGDIETDKLIF	TRDV2	TRDD3	TRDJ1	16	2	1	1
TGTGCCTGTGACACCGTGGGAGACACGACCACCGATAAACTCATCTTT	CACDTVGDTTTDKLIF	TRDV2	TRDD3	TRDJ1	16	2	1	1
TGTGCCTGTGACTATACTGGGGGTTCGTACACCGATAAACTCATCTTT	CACDYTGGSYTDKLIF	TRDV2	TRDD3	TRDJ1	16	2	1	1
TGTGCCTGTGACACACTGGGGGATTCCCGTACCGATAAACTCATCTTT	CACDTLGDSRTDKLIF	TRDV2	TRDD3	TRDJ1	16	2	1	1
TGTGCCTGTGACACCGTGGGGATACCGGACACCGATAAACTCATCTTT	CACDTVGIPDTDKLIF	TRDV2	TRDD3	TRDJ1	16	2	1	1
TGTGCCTGTGACCCCCTCGGGGGAGCTTTGACAGCACAACTCTTCTTT	CACDPLGGALTAQLFF	TRDV2	TRDD3	TRDJ2	16	2	1	1
TGTGCCTGTGACCCCCCTGGCTCCTGGGACACCCGACAGATGTTTTTC	CACDPPGSWDTRQMFF	TRDV2	.	TRDJ3	16	2	1	1
TGTGCCTGTGACACGGTAGGGGGGACAAACACCGATAAACTCATCTTT	CACDTVGGTNTDKLIF	TRDV2	TRDD3	TRDJ1	16	2	1	1
TGTGCCTGTGACACCTTGGGGGGGATCGACACCGATAAACTCATCTTT	CACDTLGGIDTDKLIF	TRDV2	TRDD3	TRDJ1	16	2	1	1
TGTGCCTGTGACACCGTGGGGGATAAAAACACCGATAAACTCATCTTT	CACDTVGDKNTDKLIF	TRDV2	TRDD3	TRDJ1	16	2	1	1
TGTGCCTGTGACTCGTTACTGGGGGCGAACACCGATAAACTCATCTTT	CACDSLLGANTDKLIF	TRDV2	TRDD3	TRDJ1	16	2	1	1
TGTGCCTGTGACGCCCTACTGGGGGATAGCACCGATAAACTCATCTTT	CACDALLGDSTDKLIF	TRDV2	TRDD3	TRDJ1	16	2	1	1
TGTGCCTGTGACACACTGGGGGATACGGCCACCGATAAACTCATCTTT	CACDTLGDTATDKLIF	TRDV2	TRDD3	TRDJ1	16	2	1	1
TGTGCCTGTGACGTACTGGGAGCCTGGGACACCCGACAGATGTTTTTC	CACDVLGAWDTRQMFF	TRDV2	TRDD3	TRDJ3	16	2	1	1
TGTGCCTGTGACACCGTAGGCTGGGGTGGTACCGATAAACTCATCTTT	CACDTVGWGGTDKLIF	TRDV2	TRDD3	TRDJ1	16	2	1	1
TGTGCCTGTGACGCTCTACTGGGGGTATACACCGATAAACTCATCTTT	CACDALLGVYTDKLIF	TRDV2	TRDD3	TRDJ1	16	2	1	1
TGTGCCTGTGACACCGTTGGGGCCACCCACACCGATAAACTCATCTTT	CACDTVGATHTDKLIF	TRDV2	.	TRDJ1	16	2	1	1
TGTGCCTGTGACATCCTGGGGGATAAGGACACCGATAAACTCATCTTT	CACDILGDKDTDKLIF	TRDV2	TRDD3	TRDJ1	16	2	1	1
TGTGCCTGTGATCTGCTGGGGGATACGGATCCCGATAAACTCATCTTT	CACDLLGDTDPDKLIF	TRDV2	TRDD3	TRDJ1	16	2	1	1
TGTGCCTGTGACCCCTTACTGGGGGGGTACACCGATAAACTCATCTTT	CACDPLLGGYTDKLIF	TRDV2	TRDD3	TRDJ1	16	2	1	1
TGTGCCTGTGACACCCTGGCCCTGGGGGATACCGATAAACTCATCTTT	CACDTLALGDTDKLIF	TRDV2	TRDD3	TRDJ1	16	2	1	1
TGTGCCTGTGACGACCTACTGGGGGATACGACCGATAAACTCATCTTT	CACDDLLGDTTDKLIF	TRDV2	TRDD3	TRDJ1	16	2	1	1
TGTGCCTGTGACACCTTGGGGGCCTTGTACACCGATAAACTCATCTTT	CACDTLGALYTDKLIF	TRDV2	TRDD3	TRDJ1	16	2	1	1
TGTGCCTGTGACGCCCTTACTGGGGGATACGCCGATAAACTCATCTTT	CACDALTGGYADKLIF	TRDV2	TRDD3	TRDJ1	16	2	1	1
TGTGCCTGTGACTACACCGGAGGACGGGGCACCGATAAACTCATCTTT	CACDYTGGRGTDKLIF	TRDV2	.	TRDJ1	16	2	1	1
TGTGCCTGTGACACGGTAACTGGGGGATACCCCGATAAACTCATCTTT	CACDTVTGGYPDKLIF	TRDV2	TRDD3	TRDJ1	16	2	1	1
TGTGCCTGTGACACCGTTGGGGGAGCTTACACCGATAAACTCATCTTT	CACDTVGGAYTDKLIF	TRDV2	TRDD3	TRDJ1	16	2	1	1
TGTGCCTGTGACACCTTGGGGGTCAAGTACACCGATAAACTCATCTTT	CACDTLGVKYTDKLIF	TRDV2	TRDD3	TRDJ1	16	2	1	1
TGTGCCTGTGACACCCTGGGGGATCCCCTCACCGATAAACTCATCTTT	CACDTLGDPLTDKLIF	TRDV2	TRDD3	TRDJ1	16	2	1	1
TGTGCCTGTGATCGCCTGGGGGATTTATACACCGATAAACTCATCTTT	CACDRLGDLYTDKLIF	TRDV2	TRDD3	TRDJ1	16	2	1	1
TGTGCCTGTGACACCCTGGGGGATACGAAAACCGATAAACTCATCTTT	CACDTLGDTKTDKLIF	TRDV2	TRDD3	TRDJ1	16	2	1	1
TGTGCCTGTGACCTCCTGGGGGATAGAGGCTCCGATAAACTCATCTTT	CACDLLGDRGSDKLIF	TRDV2	TRDD3	TRDJ1	16	2	1	1
TGTGCCTGTGACACCGTCGGGGGATACGAAGGCGATAAACTCATCTTT	CACDTVGGYEGDKLIF	TRDV2	TRDD3	TRDJ1	16	2	1	1
TGTGCCTGTGACACCGTGGGGACCTGGGACACCCGACAGATGTTTTTC	CACDTVGTWDTRQMFF	TRDV2	TRDD3	TRDJ3	16	2	1	1
TGTGCCTGTGACACCTTACTGGGGGTCGACACCGATAAACTCATCTTT	CACDTLLGVDTDKLIF	TRDV2	TRDD3	TRDJ1	16	2	1	1
TGTGCCTGTGACACCGTCGGGGGTACTTTGACAGCACAACTCTTCTTT	CACDTVGGTLTAQLFF	TRDV2	TRDD3	TRDJ2	16	2	1	1
TGTGCCTGTGACACCCTGGGGGATCGATCCACCGATAAACTCATCTTT	CACDTLGDRSTDKLIF	TRDV2	TRDD3	TRDJ1	16	2	1	1
TGTGCCTGTGACACGTTGGGGAACTTGTACACCGATAAACTCATCTTT	CACDTLGNLYTDKLIF	TRDV2	TRDD3	TRDJ1	16	2	1	1
TGTGCCTGTGACACCGTTGGGGGGTCCCCCACCGATAAACTCATCTTT	CACDTVGGSPTDKLIF	TRDV2	TRDD3	TRDJ1	16	2	1	1
TGTGCCTGTGACCCAGTAGGTGGGGGATACGGCGATAAACTCATCTTT	CACDPVGGGYGDKLIF	TRDV2	TRDD3	TRDJ1	16	2	1	1
TGTGCCTGTGACCTTCTGGGGGATACGGCCACCGATAAACTCATCTTT	CACDLLGDTATDKLIF	TRDV2	TRDD3	TRDJ1	16	2	1	1
TGTGCCTGTGACACCCTGGGGATTCAGTACACCGATAAACTCATCTTT	CACDTLGIQYTDKLIF	TRDV2	TRDD3	TRDJ1	16	2	1	1
TGTGCCTGTGACTTACTGGGGGACGGGTACACCGATAAACTCATCTTT	CACDLLGDGYTDKLIF	TRDV2	TRDD3	TRDJ1	16	2	1	1
TGTGCCTGTGACACCCTTGGGGGACAGTACACCGATAAACTCATCTTT	CACDTLGGQYTDKLIF	TRDV2	TRDD3	TRDJ1	16	2	1	1
TGTGCCTGTGACACACTGGGGGATACGGATCCCGATAAACTCATCTTT	CACDTLGDTDPDKLIF	TRDV2	TRDD3	TRDJ1	16	2	1	1
TGTGCCTGTGACACCATGGGGGATACTGACACCGATAAACTCATCTTT	CACDTMGDTDTDKLIF	TRDV2	TRDD3	TRDJ1	16	2	1	1
TGTGCCTGTGACACCGTGGGGGTAACCGACACCGATAAACTCATCTTT	CACDTVGVTDTDKLIF	TRDV2	TRDD3	TRDJ1	16	2	1	1
TGTGCCTGTGACACCGTTGGGGGATACGCGGCCGATAAACTCATCTTT	CACDTVGGYAADKLIF	TRDV2	TRDD3	TRDJ1	16	2	1	1
TGTGCCTGTGACACCCTTGGGGATACTTTCACCGATAAACTCATCTTT	CACDTLGDTFTDKLIF	TRDV2	TRDD3	TRDJ1	16	2	1	1
TGTGCCTGTGACTCCTTACTGGGGGATACGCCCGATAAACTCATCTTT	CACDSLLGDTPDKLIF	TRDV2	TRDD3	TRDJ1	16	2	1	1
TGTGCCTGTGACAGACTGGGGGATAAGTACACCGATAAACTCATCTTT	CACDRLGDKYTDKLIF	TRDV2	TRDD3	TRDJ1	16	2	1	1
TGTGCCTGTGACACGCTGGGGGATGGGAACACCGATAAACTCATCTTT	CACDTLGDGNTDKLIF	TRDV2	TRDD3	TRDJ1	16	2	1	1
TGTGCCTGTGACACCGTGGGGGATCAGTACACCGATAAACTCATCTTT	CACDTVGDQYTDKLIF	TRDV2	TRDD3	TRDJ1	16	2	1	1
TGTGCCTGTGACACCGTCGGGAGGGGATACACCGATAAACTCATCTTT	CACDTVGRGYTDKLIF	TRDV2	TRDD3	TRDJ1	16	2	1	1
TGTGCCTGTGACCCTCTACTGGGGGATACTTCCGATAAACTCATCTTT	CACDPLLGDTSDKLIF	TRDV2	TRDD3	TRDJ1	16	2	1	1
TGTGCCTGTGACACCGTCGGGGGGATACGCGGGGATAAACTCATCTTT	CACDTVGGIRGDKLIF	TRDV2	TRDD3	TRDJ1	16	2	1	1
TGTGCCTGTGACCCACTGGGGGAACCGTACACCGATAAACTCATCTTT	CACDPLGEPYTDKLIF	TRDV2	TRDD3	TRDJ1	16	2	1	1
TGTGCCTGTGACAAGCTGGGGGACCGGTACACCGATAAACTCATCTTT	CACDKLGDRYTDKLIF	TRDV2	TRDD3	TRDJ1	16	2	1	1
TGTGCCTGTGACACGGCGGATCGGGGGGGAACCGATAAACTCATCTTT	CACDTADRGGTDKLIF	TRDV2	TRDD3	TRDJ1	16	2	1	1
TGTGCCTGTGACACTTTGGGGACGGCGTACACCGATAAACTCATCTTT	CACDTLGTAYTDKLIF	TRDV2	TRDD3	TRDJ1	16	2	1	1
TGTGCCTGTGACACCTTGGGGATTCAGGGCACCGATAAACTCATCTTT	CACDTLGIQGTDKLIF	TRDV2	TRDD3	TRDJ1	16	2	1	1
TGTGCCTGTGACCCCCTGGGGGGCAGCTACACCGATAAACTCATCTTT	CACDPLGGSYTDKLIF	TRDV2	TRDD3	TRDJ1	16	2	1	1
TGTGCCTGTGACAGCTTGGGGGACCAGTACACCGATAAACTCATCTTT	CACDSLGDQYTDKLIF	TRDV2	TRDD3	TRDJ1	16	2	1	1
TGTGCCTGTGACACACTGGGGGGCAAATACACCGATAAACTCATCTTT	CACDTLGGKYTDKLIF	TRDV2	TRDD3	TRDJ1	16	2	1	1
TGTGCCTGTGACGCTCTACTGGGGGATACGGCCGATAAACTCATCTTT	CACDALLGDTADKLIF	TRDV2	TRDD3	TRDJ1	16	2	1	1
TGTGCCTGTGACATACTGGGGGACACCCACACCGATAAACTCATCTTT	CACDILGDTHTDKLIF	TRDV2	TRDD3	TRDJ1	16	2	1	1
TGTGCCTGTGACATTCTGGGGGATACGCGGACCGATAAACTCATCTTT	CACDILGDTRTDKLIF	TRDV2	TRDD3	TRDJ1	16	2	1	1
TGTGCCTGTGACACCCTGGGGACCACTTACACCGATAAACTCATCTTT	CACDTLGTTYTDKLIF	TRDV2	TRDD3	TRDJ1	16	2	1	1
TGTGCCTGTGACACCCTGGGGGACCCAAACACCGATAAACTCATCTTT	CACDTLGDPNTDKLIF	TRDV2	TRDD3	TRDJ1	16	2	1	1
TGTGCCTGTGACACCTGGGGGACCTCGTACACCGATAAACTCATCTTT	CACDTWGTSYTDKLIF	TRDV2	TRDD3	TRDJ1	16	2	1	1
TGTGCCTGTGACACGGTTGGGGGGTCCGTCACCGATAAACTCATCTTT	CACDTVGGSVTDKLIF	TRDV2	TRDD3	TRDJ1	16	2	1	1
TGTGCCTGTGACACCGTAGGGGGATACGCGCCCGATAAACTCATCTTT	CACDTVGGYAPDKLIF	TRDV2	TRDD3	TRDJ1	16	2	1	1
TGTGCCTGTGACCATGTACTGGGGGATACTAGCGATAAACTCATCTTT	CACDHVLGDTSDKLIF	TRDV2	TRDD3	TRDJ1	16	2	1	1
TGTGCCTGTGACACCGTCGAGGGGGGTAACACCGATAAACTCATCTTT	CACDTVEGGNTDKLIF	TRDV2	TRDD3	TRDJ1	16	2	1	1
TGTGCCTGTGACAAACTGGGGGATACGGGCACCGATAAACTCATCTTT	CACDKLGDTGTDKLIF	TRDV2	TRDD3	TRDJ1	16	2	1	1
TGTGCCTGTGACACCGTTGGCGGGATACGAAGCGATAAACTCATCTTT	CACDTVGGIRSDKLIF	TRDV2	TRDD3	TRDJ1	16	2	1	1
TGTGCCTGTGACACGCTGGGGGATACGGGGTCCGATAAACTCATCTTT	CACDTLGDTGSDKLIF	TRDV2	TRDD3	TRDJ1	16	2	1	1
TGTGCCTGTGACTTACTGGGGGATAGAACTACCGATAAACTCATCTTT	CACDLLGDRTTDKLIF	TRDV2	TRDD3	TRDJ1	16	2	1	1
TGTGCCTGTGACACCATAGAACTGGGGGATACCGATAAACTCATCTTT	CACDTIELGDTDKLIF	TRDV2	TRDD3	TRDJ1	16	2	1	1
TGTGCCTGTGACCCTCTGGGGGATAAAGGCACCGATAAACTCATCTTT	CACDPLGDKGTDKLIF	TRDV2	TRDD3	TRDJ1	16	2	1	1
TGTGCCTGTGACACGCTGGGGGGTCCTGACACCGATAAACTCATCTTT	CACDTLGGPDTDKLIF	TRDV2	TRDD3	TRDJ1	16	2	1	1
TGTGCCTGTGACACGATGGGGGATACATCCACCGATAAACTCATCTTT	CACDTMGDTSTDKLIF	TRDV2	TRDD3	TRDJ1	16	2	1	1
TGTGCCTGTGACACCGTCGGGGGAGGCCACACCGATAAACTCATCTTT	CACDTVGGGHTDKLIF	TRDV2	TRDD3	TRDJ1	16	2	1	1
TGTGCCTGTGACCCTGTGGGGGATACGCCAACCGATAAACTCATCTTT	CACDPVGDTPTDKLIF	TRDV2	TRDD3	TRDJ1	16	2	1	1
TGTGCCTGTGACACCGTTGTTCTGGGGGATACGCAGGAACTCATCTTT	CACDTVVLGDTQELIF	TRDV2	TRDD3	TRDJ1	16	2	1	1
TGTGCCTGTGACTCCCTGGGGGATGGACGCACCGATAAACTCATCTTT	CACDSLGDGRTDKLIF	TRDV2	TRDD3	TRDJ1	16	2	1	1
TGTGCCTGTGACACCTCTTGGGGGATACGTACCGATAAACTCATCTTT	CACDTSWGIRTDKLIF	TRDV2	TRDD3	TRDJ1	16	2	1	1
TGTGCCTGTGACACCGTGAGGGTGGGGGATAAAACAGGACTCATCTTT	CACDTVRVGDKTGLIF	TRDV2	TRDD3	TRDJ1	16	2	1	1
TGTGCCTGTGACTCACTGGGGGACGAGTACACCGATAAACTCATCTTT	CACDSLGDEYTDKLIF	TRDV2	TRDD3	TRDJ1	16	2	1	1
TGTGCCTGTGACACGATGGGGGGACCGTACACCGATAAACTCATCTTT	CACDTMGGPYTDKLIF	TRDV2	TRDD3	TRDJ1	16	2	1	1
TGTGCCTGTGACCCCCTGGGGGATACCCACACCGATAAACTCATCTTT	CACDPLGDTHTDKLIF	TRDV2	TRDD3	TRDJ1	16	2	0	2
TGTGCCTGTGAGGGGCTGGGGGATACGCCCACCGATAAACTCATCTTT	CACEGLGDTPTDKLIF	TRDV2	TRDD3	TRDJ1	16	2	0	2
TGTGCCTGTGACCTACTGGGGGATACGGCGGCCGATAAACTCATCTTT	CACDLLGDTAADKLIF	TRDV2	TRDD3	TRDJ1	16	2	0	2
TGTGCCTGTGACACCGTAGGGCGGGGAAACACCGATAAACTCATCTTT	CACDTVGRGNTDKLIF	TRDV2	TRDD3	TRDJ1	16	2	0	2
TGTGCCTGTGCTCCCCTGGGGGATACCCACACCGATAAACTCATCTTT	CACAPLGDTHTDKLIF	TRDV2	TRDD3	TRDJ1	16	2	0	2
TGTGCCTGTGACACCGTCGGGGGGATCAACACCGATAAACTCATCTTT	CACDTVGGINTDKLIF	TRDV2	TRDD3	TRDJ1	16	2	0	2
TGTGCCTGTGACAGACTGGGGGATACCACCACCGATAAACTCATCTTT	CACDRLGDTTTDKLIF	TRDV2	TRDD3	TRDJ1	16	2	0	2
TGTGCCTGTGACAGCCTACTGGGGGGTAACACCGATAAACTCATCTTT	CACDSLLGGNTDKLIF	TRDV2	TRDD3	TRDJ1	16	2	0	2
TGTGCCTGTGACACCGTAGGGGGGGAGTACACCGATAAACTCATCTTT	CACDTVGGEYTDKLIF	TRDV2	TRDD3	TRDJ1	16	2	0	2
TGTGCCTGTGACTCGCTACTGGGGGCCTACACCGATAAACTCATCTTT	CACDSLLGAYTDKLIF	TRDV2	TRDD3	TRDJ1	16	2	0	2
TGTGCCTGTGACAGCCTCGGGGGATCGTACACCGATAAACTCATCTTT	CACDSLGGSYTDKLIF	TRDV2	TRDD3	TRDJ1	16	2	0	2
TGTGCCTGTGACCTTCTGGGGGATACTACGACCGATAAACTCATCTTT	CACDLLGDTTTDKLIF	TRDV2	TRDD3	TRDJ1	16	2	0	2
TGTGCCTGTGACCCATTATGGGGGCCCCACACCGATAAACTCATCTTT	CACDPLWGPHTDKLIF	TRDV2	TRDD3	TRDJ1	16	2	0	2
TGTGCCTGTGACCCACTCGGGGGAACGTACACCGATAAACTCATCTTT	CACDPLGGTYTDKLIF	TRDV2	TRDD3	TRDJ1	16	2	0	2
TGTGCCTGTGACACCGTCGGGGAGGGGTACACCGATAAACTCATCTTT	CACDTVGEGYTDKLIF	TRDV2	TRDD3	TRDJ1	16	2	0	2
TGTGCCTGTGACACCGTTGGTGGGGGATACGCTGATAAACTCATCTTT	CACDTVGGGYADKLIF	TRDV2	TRDD3	TRDJ1	16	2	0	2
TGTGCCTGTGACAAACTGGGGGCCGCGTACACCGATAAACTCATCTTT	CACDKLGAAYTDKLIF	TRDV2	TRDD3	TRDJ1	16	2	0	2
TGTGCCTGTGACACGAGCTGGGGGATACACACCGATAAACTCATCTTT	CACDTSWGIHTDKLIF	TRDV2	TRDD3	TRDJ1	16	2	0	2
TGTGCCTGTGACACCGTCGGGCTGGGGGACCCTCTAGGACTCATCTTT	CACDTVGLGDPLGLIF	TRDV2	TRDD3	TRDJ1	16	2	0	2
TGTGCCTGTGACACCGTTGGGGATAGAGGCACCGATAAACTCATCTTT	CACDTVGDRGTDKLIF	TRDV2	TRDD3	TRDJ1	16	2	0	2
TGTGCCTGTGACATACTGGGGGATCCCTACACCGATAAACTCATCTTT	CACDILGDPYTDKLIF	TRDV2	TRDD3	TRDJ1	16	2	0	2
TGTGCCTGTGACACTCTGGGGGCCCAGTACACCGATAAACTCATCTTT	CACDTLGAQYTDKLIF	TRDV2	TRDD3	TRDJ1	16	2	0	2
TGTGCCTGTGATCTACTGGGGGATAGAAGGACCGATAAACTCATCTTT	CACDLLGDRRTDKLIF	TRDV2	TRDD3	TRDJ1	16	2	0	2
TGTGCCTGTGACCTACTACTGGGGGATACGCGGGATAAACTCATCTTT	CACDLLLGDTRDKLIF	TRDV2	TRDD3	TRDJ1	16	2	0	2
TGTGCCTGTGACAGACTGGGGGATACATTCACCGATAAACTCATCTTT	CACDRLGDTFTDKLIF	TRDV2	TRDD3	TRDJ1	16	2	0	2
TGTGCCTGTGACACCGTGGGGGTAGGCGACACCGATAAACTCATCTTT	CACDTVGVGDTDKLIF	TRDV2	TRDD3	TRDJ1	16	2	0	2
TGTGCCTGTGACGTACTGGGGGATAAGTACACCGATAAACTCATCTTT	CACDVLGDKYTDKLIF	TRDV2	TRDD3	TRDJ1	16	2	0	2
TGTGCCTGTGACACTCTGGGGGATAAGGGCACCGATAAACTCATCTTT	CACDTLGDKGTDKLIF	TRDV2	TRDD3	TRDJ1	16	2	0	2
TGTGCCTGTGACACCGTTGCCCGGACCGACACCGATAAACTCATCTTT	CACDTVARTDTDKLIF	TRDV2	.	TRDJ1	16	2	0	2
TGTGCCTGTGACACCGTGGGGGATAGGGCAACCGATAAACTCATCTTT	CACDTVGDRATDKLIF	TRDV2	TRDD3	TRDJ1	16	2	0	2
TGTGCCTGTGACACCCTGGGGGATACCAGGGCCGATAAACTCATCTTT	CACDTLGDTRADKLIF	TRDV2	TRDD3	TRDJ1	16	2	0	2
TGTGCCTGTGACCTACTGGGGGATACCAGGGCCGATAAACTCATCTTT	CACDLLGDTRADKLIF	TRDV2	TRDD3	TRDJ1	16	2	0	2
TGTGCCTGTGACCCCCTTGGCGGGGACCACACCGATAAACTCATCTTT	CACDPLGGDHTDKLIF	TRDV2	TRDD3	TRDJ1	16	2	0	2
TGTGCCTGTGACTCCTTACTGGGGGATAACACCGATAAACTCATCTTT	CACDSLLGDNTDKLIF	TRDV2	TRDD3	TRDJ1	16	2	0	2
TGTGCCTGTGACACGCTGGGGGATACGCGATCCGATAAACTCATCTTT	CACDTLGDTRSDKLIF	TRDV2	TRDD3	TRDJ1	16	2	0	2
TGTGCCTGTGACCCACTGGGGGATACACCCACCGATAAACTCATCTTT	CACDPLGDTPTDKLIF	TRDV2	TRDD3	TRDJ1	16	2	0	2
TGTGCCTGTGACACCGTTGGGGATACATCCACCGATAAACTCATCTTT	CACDTVGDTSTDKLIF	TRDV2	TRDD3	TRDJ1	16	2	0	2
TGTGCCTGTGACCTACTGGGGGATACTTCGCCCGATAAACTCATCTTT	CACDLLGDTSPDKLIF	TRDV2	TRDD3	TRDJ1	16	2	0	2
TGTGCCTGTGACACCTTACTGGGGGATACGCGGGATAAACTCATCTTT	CACDTLLGDTRDKLIF	TRDV2	TRDD3	TRDJ1	16	2	0	2
TGTGCCTGTGACACCGTGGGTGGGTCTTTGACAGCACAACTCTTCTTT	CACDTVGGSLTAQLFF	TRDV2	.	TRDJ2	16	2	0	2
TGTGCCTGTGACAGGTTGGGGGATCGTACCACCGATAAACTCATCTTT	CACDRLGDRTTDKLIF	TRDV2	TRDD3	TRDJ1	16	2	0	2
TGTGCCTGTGACACCGTCGGGGGAGCTGACACCGATAAACTCATCTTT	CACDTVGGADTDKLIF	TRDV2	TRDD3	TRDJ1	16	2	0	2
TGTGCCTGTGACACCGCCTGGGGGATATCCACCGATAAACTCATCTTT	CACDTAWGISTDKLIF	TRDV2	TRDD3	TRDJ1	16	2	0	2
TGTGCCTGTGATCCTTTGCTGGGGTCCACCGATAAACTCATCTTT	CACDPLLGSTDKLIF	TRDV2	.	TRDJ1	15	2	2	0
TGTGCCTGTGACCCGCTGGGGGAGCCCACCGATAAACTCATCTTT	CACDPLGEPTDKLIF	TRDV2	TRDD3	TRDJ1	15	2	2	0
TGTGCCTGTGACACGGTGGGGGATACGCCGGGTAAACTCATCTTT	CACDTVGDTPGKLIF	TRDV2	TRDD3	TRDJ1	15	2	2	0
TGTGCCTGTGACACCGTTTCCCGGGACACCCGACAGATGTTTTTC	CACDTVSRDTRQMFF	TRDV2	.	TRDJ3	15	2	2	0
TGTGCCTGTGACGCCTTGGGGGTTTACACCGATAAACTCATCTTT	CACDALGVYTDKLIF	TRDV2	.	TRDJ1	15	2	2	0
TGTGCCTGTGACACCGTGGGGGATAAGGACGATAAACTCATCTTT	CACDTVGDKDDKLIF	TRDV2	TRDD3	TRDJ1	15	2	2	0
TGTGCCTGTGACACCGTCTCCCCTAACACCGATAAACTCATCTTT	CACDTVSPNTDKLIF	TRDV2	TRDD3	TRDJ1	15	2	2	0
TGTGCCTGTGACACCCTGGGGGATAGGAACGATAAACTCATCTTT	CACDTLGDRNDKLIF	TRDV2	TRDD3	TRDJ1	15	2	2	0
TGTGCCTGTGACTTGTTGGGACGGTACACCGATAAACTCATCTTT	CACDLLGRYTDKLIF	TRDV2	.	TRDJ1	15	2	2	0
TGTGCCTGTGACACCGTAACCCCTTACACCGATAAACTCATCTTT	CACDTVTPYTDKLIF	TRDV2	.	TRDJ1	15	2	2	0
TGTGCCTGTGACATACTGGGGGCTAACACCGATAAACTCATCTTT	CACDILGANTDKLIF	TRDV2	TRDD3	TRDJ1	15	2	2	0
TGTGCCTGTGACCGACTGGGAACACCTACCGATAAACTCATCTTT	CACDRLGTPTDKLIF	TRDV2	TRDD3	TRDJ1	15	2	2	0
TGTGCCTGTGACACTCTGGGGGACAAGACAGCACAACTCTTCTTT	CACDTLGDKTAQLFF	TRDV2	TRDD3	TRDJ2	15	2	2	0
TGTGCCTGTGACACCGTGTCCGCGTACACCGATAAACTCATCTTT	CACDTVSAYTDKLIF	TRDV2	.	TRDJ1	15	2	2	0
TGTGCCTGTGACACCGTGGGGGATACGAATGGGAAACTCATCTTT	CACDTVGDTNGKLIF	TRDV2	TRDD3	TRDJ1	15	2	2	0
TGTGCCTGTGACCCACTGGGGGGAGGAACCGATAAACTCATCTTT	CACDPLGGGTDKLIF	TRDV2	TRDD3	TRDJ1	15	2	2	0
TGTGCCTGTGACAGCCTGGGGGATACTGTCGATAAACTCATCTTT	CACDSLGDTVDKLIF	TRDV2	TRDD3	TRDJ1	15	2	2	0
TGTGCCTGTGACACGATGGTGGGGGATACCGATAAACTCATCTTT	CACDTMVGDTDKLIF	TRDV2	TRDD3	TRDJ1	15	2	2	0
TGTGCCTGTGACGTACTGGGGGAAAGGACCGATAAACTCATCTTT	CACDVLGERTDKLIF	TRDV2	TRDD3	TRDJ1	15	2	2	0
TGTGCCTGTGACCAGCTGGGGGAAAACACCGATAAACTCATCTTT	CACDQLGENTDKLIF	TRDV2	TRDD3	TRDJ1	15	2	2	0
TGTGCCTGTGACACCGTGGGGGGATTGACAGCACAACTCTTCTTT	CACDTVGGLTAQLFF	TRDV2	TRDD3	TRDJ2	15	2	2	0
TGTGCCTGTGACACAATTGGGATACGGACCGATAAACTCATCTTT	CACDTIGIRTDKLIF	TRDV2	TRDD3	TRDJ1	15	2	2	0
TGTGCCTGTGACACGCTGGGGGGGATAACCGATAAACTCATCTTT	CACDTLGGITDKLIF	TRDV2	TRDD3	TRDJ1	15	2	2	0
TGTGCCTGTGACACCTGGGGGATACAATCCGATAAACTCATCTTT	CACDTWGIQSDKLIF	TRDV2	TRDD3	TRDJ1	15	2	2	0
TGTGCCTGTGACACCTTGGGGGATACGTTCGATAAACTCATCTTT	CACDTLGDTFDKLIF	TRDV2	TRDD3	TRDJ1	15	2	2	0
TGTGCCTGTGACACGTTGACTGGTGGAACCGATAAACTCATCTTT	CACDTLTGGTDKLIF	TRDV2	TRDD3	TRDJ1	15	2	2	0
TGTGCCTGTGACTCCCTGGGATCGTACACCGATAAACTCATCTTT	CACDSLGSYTDKLIF	TRDV2	TRDD3	TRDJ1	15	2	2	0
TGTGCCTGTGACAGGCTGGGGGATGGGACCGATAAACTCATCTTT	CACDRLGDGTDKLIF	TRDV2	TRDD3	TRDJ1	15	2	2	0
TGTGCCTGTGACACCCTCGGATTGAACACCGATAAACTCATCTTT	CACDTLGLNTDKLIF	TRDV2	.	TRDJ1	15	2	2	0
TGTGCCTGTGACACCTTACTGGGGGATACTCCCCAGCTCATCTTT	CACDTLLGDTPQLIF	TRDV2	TRDD3	TRDJ1	15	2	2	0
TGTGCCTGTGACGTACTGGGGGATACGAACGATAAACTCATCTTT	CACDVLGDTNDKLIF	TRDV2	TRDD3	TRDJ1	15	2	2	0
TGTGCCTGTGATCTACTGGGGGATGACACCGATAAACTCATCTTT	CACDLLGDDTDKLIF	TRDV2	TRDD3	TRDJ1	15	2	2	0
TGTGCCTGTGACATATTGGGGGGTAACACCGATAAACTCATCTTT	CACDILGGNTDKLIF	TRDV2	TRDD3	TRDJ1	15	2	2	0
TGTGCCTGTGACCGACTGGGGGATACTAACGATAAACTCATCTTT	CACDRLGDTNDKLIF	TRDV2	TRDD3	TRDJ1	15	2	2	0
TGTGCCTGTGACTCCGTGGGGGGTAACACCGATAAACTCATCTTT	CACDSVGGNTDKLIF	TRDV2	TRDD3	TRDJ1	15	2	2	0
TGTGCCTGTGACACTCTGGGAAAGGACACCGATAAACTCATCTTT	CACDTLGKDTDKLIF	TRDV2	TRDD3	TRDJ1	15	2	2	0
TGTGCCTGTGACCCACTGGGGATAAACACCGATAAACTCATCTTT	CACDPLGINTDKLIF	TRDV2	TRDD3	TRDJ1	15	2	2	0
TGTGCCTGTGACCCCTGGGGGATCTACACCGATAAACTCATCTTT	CACDPWGIYTDKLIF	TRDV2	TRDD3	TRDJ1	15	2	2	0
TGTGCCTGTGACTCCCTACTGGGGGATACAGGCAAACTCATCTTT	CACDSLLGDTGKLIF	TRDV2	TRDD3	TRDJ1	15	2	2	0
TGTGCCTGTGACATCCTTGGGGATACCACCGATAAACTCATCTTT	CACDILGDTTDKLIF	TRDV2	TRDD3	TRDJ1	15	2	2	0
TGTGCCTGTGACACACTCGGGAAGAACACCGATAAACTCATCTTT	CACDTLGKNTDKLIF	TRDV2	TRDD2	TRDJ1	15	2	2	0
TGTGCTCTTGGGGGGTACTGGGGTTACACCGATAAACTCATCTTT	CALGGYWGYTDKLIF	TRDV1	TRDD3	TRDJ1	15	2	2	0
TGTGCCTGTGACACCTTACTGGGGGATAAGGCTAAACTCATCTTT	CACDTLLGDKAKLIF	TRDV2	TRDD3	TRDJ1	15	2	2	0
TGTGCCTGTGACACCTTGGTCCTGGGGGATACAGGACTCATCTTT	CACDTLVLGDTGLIF	TRDV2	TRDD3	TRDJ1	15	2	2	0
TGTGCCTGTGACTACTGGGGGTCAAACACCGATAAACTCATCTTT	CACDYWGSNTDKLIF	TRDV2	TRDD3	TRDJ1	15	2	2	0
TGTGCCTGTGACAATTTGGGTGAGTACACCGATAAACTCATCTTT	CACDNLGEYTDKLIF	TRDV2	.	TRDJ1	15	2	2	0
TGTGCCTGTGACTCCCTGGGCCGATACACCGATAAACTCATCTTT	CACDSLGRYTDKLIF	TRDV2	TRDD3	TRDJ1	15	2	2	0
TGTGCCTGTGACAAGCTGGGGGATTCCACCGATAAACTCATCTTT	CACDKLGDSTDKLIF	TRDV2	TRDD3	TRDJ1	15	2	2	0
TGTGCCTGTGACCGACTGGGGGATAACGGCGATAAACTCATCTTT	CACDRLGDNGDKLIF	TRDV2	TRDD3	TRDJ1	15	2	2	0
TGTGCCTGTGACACCCTGGGGATGGCCACCGATAAACTCATCTTT	CACDTLGMATDKLIF	TRDV2	TRDD3	TRDJ1	15	2	2	0
TGTGCCTGTGACCCGGTGGGGGATAGGACCGATAAACTCATCTTT	CACDPVGDRTDKLIF	TRDV2	TRDD3	TRDJ1	15	2	2	0
TGTGCCTGTGACGGACTGGGAGTCAACACCGATAAACTCATCTTT	CACDGLGVNTDKLIF	TRDV2	TRDD3	TRDJ1	15	2	2	0
TGTGCCTGTGACGTACTGGGGGATCCGACCGATAAACTCATCTTT	CACDVLGDPTDKLIF	TRDV2	TRDD3	TRDJ1	15	2	2	0
TGTGCCTGTGACACGGTGGGGGATAGTGCCGATAAACTCATCTTT	CACDTVGDSADKLIF	TRDV2	TRDD3	TRDJ1	15	2	2	0
TGTGCCTGTGACACCCTTCTCCGGGACACCGATAAACTCATCTTT	CACDTLLRDTDKLIF	TRDV2	.	TRDJ1	15	2	2	0
TGTGCCTGTGACACCGTCGCACCATACACCGATAAACTCATCTTT	CACDTVAPYTDKLIF	TRDV2	.	TRDJ1	15	2	2	0
TGTGCCTGTGACACCGTGGGGGGACGGAGGGATAAACTCATCTTT	CACDTVGGRRDKLIF	TRDV2	TRDD3	TRDJ1	15	2	2	0
TGTGCCTGTGACACCGTGGGGGATCCGGCCGATAAACTCATCTTT	CACDTVGDPADKLIF	TRDV2	TRDD3	TRDJ1	15	2	2	0
TGTGCCTGTGACTACTGGGGGATCGACACCGATAAACTCATCTTT	CACDYWGIDTDKLIF	TRDV2	TRDD3	TRDJ1	15	2	2	0
TGTGCCTGTGACGCACTGGGGGCCCACACCGATAAACTCATCTTT	CACDALGAHTDKLIF	TRDV2	TRDD3	TRDJ1	15	2	2	0
TGTGCCTGTGACACCTGGGGGACCCCCGGGGATAAACTCATCTTT	CACDTWGTPGDKLIF	TRDV2	TRDD3	TRDJ1	15	2	2	0
TGTGCCTGTGACACATTACTGGAGCGGACCGATAAACTCATCTTT	CACDTLLERTDKLIF	TRDV2	TRDD3	TRDJ1	15	2	2	0
TGTGCCTGTGACGGACTGGGGGTCCCCACCGATAAACTCATCTTT	CACDGLGVPTDKLIF	TRDV2	TRDD3	TRDJ1	15	2	2	0
TGTGCCTGTGACGCCCTACTGGGGGATACCGGTAAACTCATCTTT	CACDALLGDTGKLIF	TRDV2	TRDD3	TRDJ1	15	2	2	0
TGTGCCTGTGACAAACTACTGGGGGATACCGATAAACTCATCTTT	CACDKLLGDTDKLIF	TRDV2	TRDD3	TRDJ1	15	2	2	0
TGTGCCTGTGACACCGTGGGGGGCGTAAACGATAAACTCATCTTT	CACDTVGGVNDKLIF	TRDV2	TRDD3	TRDJ1	15	2	2	0
TGTGCCTGTGACACCGTGTCGGCCAACACCGATAAACTCATCTTT	CACDTVSANTDKLIF	TRDV2	.	TRDJ1	15	2	2	0
TGTGCCTGTGACCGCCTGGGGGATTCGGCCGATAAACTCATCTTT	CACDRLGDSADKLIF	TRDV2	TRDD3	TRDJ1	15	2	2	0
TGTGCCTGTGACACCGTGGGATATACGACCGATAAACTCATCTTT	CACDTVGYTTDKLIF	TRDV2	TRDD3	TRDJ1	15	2	2	0
TGTGCCTGTGACAAGCTGGGGGATAAGGGCGATAAACTCATCTTT	CACDKLGDKGDKLIF	TRDV2	TRDD3	TRDJ1	15	2	2	0
TGTGCCTGTGACCCCCTAGGCCCAAACACCGATAAACTCATCTTT	CACDPLGPNTDKLIF	TRDV2	TRDD2	TRDJ1	15	2	2	0
TGTGCCTGTGATCCGCTGGGGGATAGCGCCGATAAACTCATCTTT	CACDPLGDSADKLIF	TRDV2	TRDD3	TRDJ1	15	2	2	0
TGTGCCTGTGACACCGTTTCCTCGTACACCGATAAACTCATCTTT	CACDTVSSYTDKLIF	TRDV2	TRDD2	TRDJ1	15	2	2	0
TGTGCCTGTGACACCGTGGGGATACGAGGCGATAAACTCATCTTT	CACDTVGIRGDKLIF	TRDV2	TRDD3	TRDJ1	15	2	2	0
TGTGCCTGTGACACCGCTGGGGGATACAGGGATAAACTCATCTTT	CACDTAGGYRDKLIF	TRDV2	TRDD3	TRDJ1	15	2	2	0
TGTGCCTGTGAATCCTTGGTGGGGGATACCGATAAACTCATCTTT	CACESLVGDTDKLIF	TRDV2	TRDD3	TRDJ1	15	2	2	0
TGTGCCTGTGACACCGTTTCTGGGGGATACGATAAACTCATCTTT	CACDTVSGGYDKLIF	TRDV2	TRDD3	TRDJ1	15	2	2	0
TGTGCCTGTGACACCGTGGGGATCCAGGCCGATAAACTCATCTTT	CACDTVGIQADKLIF	TRDV2	TRDD3	TRDJ1	15	2	2	0
TGTGCCTGTGACCTCCTGGGGGACGGCACCGATAAACTCATCTTT	CACDLLGDGTDKLIF	TRDV2	TRDD3	TRDJ1	15	2	2	0
TGTGCCTGTGACACCGTCGGGGCCCGGGGCGATAAACTCATCTTT	CACDTVGARGDKLIF	TRDV2	.	TRDJ1	15	2	2	0
TGTGCCTGTGACACTTTACTGGGGGATCACGATAAACTCATCTTT	CACDTLLGDHDKLIF	TRDV2	TRDD3	TRDJ1	15	2	2	0
TGTGCCTGTGATCTACTGGGGGATTTTAGTGATAAACTCATCTTT	CACDLLGDFSDKLIF	TRDV2	TRDD3	TRDJ1	15	2	2	0
TGTGCCTGTGACACGCTACTGGGGAAAGCCGATAAACTCATCTTT	CACDTLLGKADKLIF	TRDV2	TRDD3	TRDJ1	15	2	2	0
TGTGCCTGTGACCCCATAGGGAGGTACACCGATAAACTCATCTTT	CACDPIGRYTDKLIF	TRDV2	.	TRDJ1	15	2	2	0
TGTGCCTGTGACGAGATACTGGGGGACACCGATAAACTCATCTTT	CACDEILGDTDKLIF	TRDV2	TRDD3	TRDJ1	15	2	2	0
TGTGCCTGTGACACCGTCGGTGGGGGCCCCGATAAACTCATCTTT	CACDTVGGGPDKLIF	TRDV2	TRDD3	TRDJ1	15	2	2	0
TGTGCCTGTGAGCCACTGGGGGGGAACACCGATAAACTCATCTTT	CACEPLGGNTDKLIF	TRDV2	TRDD3	TRDJ1	15	2	2	0
TGTGCCTGTGACACCCTACTCGCCCCCACCGATAAACTCATCTTT	CACDTLLAPTDKLIF	TRDV2	.	TRDJ1	15	2	2	0
TGTGCCTGTGACACAGTCGGGAAGCACACCGATAAACTCATCTTT	CACDTVGKHTDKLIF	TRDV2	TRDD2	TRDJ1	15	2	2	0
TGTGCCTGCGATATACTGGGGGCTTACACCGATAAACTCATCTTT	CACDILGAYTDKLIF	TRDV2	TRDD3	TRDJ1	15	2	2	0
TGTGCCTGTGACACCGTTGGGGGACGGGATGATAAACTCATCTTT	CACDTVGGRDDKLIF	TRDV2	TRDD3	TRDJ1	15	2	2	0
TGTGCCTGTGACAGGGTGGGGGAGTTCACCGATAAACTCATCTTT	CACDRVGEFTDKLIF	TRDV2	.	TRDJ1	15	2	2	0
TGTGCCTGTGACTCCTTACTGGGGGATCCCGATAAACTCATCTTT	CACDSLLGDPDKLIF	TRDV2	TRDD3	TRDJ1	15	2	2	0
TGTGCCTGTGACCTTCTGGGGGATAGCGCCGATAAACTCATCTTT	CACDLLGDSADKLIF	TRDV2	TRDD3	TRDJ1	15	2	2	0
TGTGCCTGTGACAGCCTGGGGCCCTACACCGATAAACTCATCTTT	CACDSLGPYTDKLIF	TRDV2	TRDD3	TRDJ1	15	2	2	0
TGTGCCTGTGACACGGTGGGGGATACTCACGATAAACTCATCTTT	CACDTVGDTHDKLIF	TRDV2	TRDD3	TRDJ1	15	2	2	0
TGTGCCTGTGACAATTTGGGATCTCCCACCGATAAACTCATCTTT	CACDNLGSPTDKLIF	TRDV2	TRDD3	TRDJ1	15	2	2	0
TGTGCCTGTGACACCCTGGGGGATACTGGCGGGAAACTCATCTTT	CACDTLGDTGGKLIF	TRDV2	TRDD3	TRDJ1	15	2	2	0
TGTGCCTGTGACCGTCTGGGCCCCAACACCGATAAACTCATCTTT	CACDRLGPNTDKLIF	TRDV2	TRDD3	TRDJ1	15	2	2	0
TGTGCCTGTGACCTACTACTGGGGGATACCGATAAACTCATCTTT	CACDLLLGDTDKLIF	TRDV2	TRDD3	TRDJ1	15	2	2	0
TGTGCTCTTGGGGAACTGCTTCCGCACACCGATAAACTCATCTTT	CALGELLPHTDKLIF	TRDV1	.	TRDJ1	15	2	2	0
TGTGCCTGTGACATACTGGGGGAGAACACCGATAAACTCATCTTT	CACDILGENTDKLIF	TRDV2	TRDD3	TRDJ1	15	2	2	0
TGTGCCTGTGACCTTTTGGGGGATAACGCCGATAAACTCATCTTT	CACDLLGDNADKLIF	TRDV2	TRDD3	TRDJ1	15	2	2	0
TGTGCCTGTGACGTACTGGGTACCTACACCGATAAACTCATCTTT	CACDVLGTYTDKLIF	TRDV2	TRDD3	TRDJ1	15	2	2	0
TGTGCCTGTGACCCACTGGGGGTCTCCACCGATAAACTCATCTTT	CACDPLGVSTDKLIF	TRDV2	TRDD3	TRDJ1	15	2	2	0
TGTGCCTGTGACTCGCTGGGGACCTACACCGATAAACTCATCTTT	CACDSLGTYTDKLIF	TRDV2	TRDD3	TRDJ1	15	2	2	0
TGTGCCTGTGACGTACTGGGGGATCTTAGCGATAAACTCATCTTT	CACDVLGDLSDKLIF	TRDV2	TRDD3	TRDJ1	15	2	2	0
TGTGCCTGTGACCCATGGGGGACATACACCGATAAACTCATCTTT	CACDPWGTYTDKLIF	TRDV2	TRDD3	TRDJ1	15	2	2	0
TGTGCCTGTGACCCACTGGGGGTCTACACCGATAAACTCATCTTT	CACDPLGVYTDKLIF	TRDV2	TRDD3	TRDJ1	15	2	2	0
TGTGCCTGTGATAAACTGGGGGATAACACCGATAAACTCATCTTT	CACDKLGDNTDKLIF	TRDV2	TRDD3	TRDJ1	15	2	2	0
TGTGCCTGTGACAACCTGGGGGGATACACCGATAAACTCATCTTT	CACDNLGGYTDKLIF	TRDV2	TRDD3	TRDJ1	15	2	1	1
TGTGCCTGTGACAGGGTGGGGGAGTACACCGATAAACTCATCTTT	CACDRVGEYTDKLIF	TRDV2	.	TRDJ1	15	2	1	1
TGTGCCTGTGACACCTTGGGGGAGATCACCGATAAACTCATCTTT	CACDTLGEITDKLIF	TRDV2	TRDD3	TRDJ1	15	2	1	1
TGTGCCTGTGACCCCCTTTGGGGAAGCACCGATAAACTCATCTTT	CACDPLWGSTDKLIF	TRDV2	TRDD2	TRDJ1	15	2	1	1
TGTGCCTGTGACACTCTGGTGGGGGGCCCCGATAAACTCATCTTT	CACDTLVGGPDKLIF	TRDV2	TRDD3	TRDJ1	15	2	1	1
TGTGCCTGTGACCCCCTGGGGAAGTACACCGATAAACTCATCTTT	CACDPLGKYTDKLIF	TRDV2	TRDD3	TRDJ1	15	2	1	1
TGTGCCTGTGACACCGTCGGGGGATACCATGATAAACTCATCTTT	CACDTVGGYHDKLIF	TRDV2	TRDD3	TRDJ1	15	2	1	1
TGTGCCTGTGACACCATGGGGGTATCTACCGATAAACTCATCTTT	CACDTMGVSTDKLIF	TRDV2	TRDD3	TRDJ1	15	2	1	1
TGTGCCTGTGACACCGTGGGGGATGTTGGCGATAAACTCATCTTT	CACDTVGDVGDKLIF	TRDV2	TRDD3	TRDJ1	15	2	1	1
TGTGCCTGTGACATTCTGGGGGTCTACACCGATAAACTCATCTTT	CACDILGVYTDKLIF	TRDV2	TRDD3	TRDJ1	15	2	1	1
TGTGCCTGTGACCTTTGGGGCAGTTACACCGATAAACTCATCTTT	CACDLWGSYTDKLIF	TRDV2	TRDD3	TRDJ1	15	2	1	1
TGTGCCTGTGACACCGTAAGGCTGGGGGATAATAAACTCATCTTT	CACDTVRLGDNKLIF	TRDV2	TRDD3	TRDJ1	15	2	1	1
TGTGCCTGTGACACGTGGGGGATACCCACCGATAAACTCATCTTT	CACDTWGIPTDKLIF	TRDV2	TRDD3	TRDJ1	15	2	1	1
TGTGCCTGTGACACCGTTGGGGGATCAGGCGATAAACTCATCTTT	CACDTVGGSGDKLIF	TRDV2	TRDD3	TRDJ1	15	2	1	1
TGTGCCTGTGACGGGCTGGGGGCTAACACCGATAAACTCATCTTT	CACDGLGANTDKLIF	TRDV2	TRDD3	TRDJ1	15	2	1	1
TGTGCCTGTGACATCCTGGGGGAGGCCACCGATAAACTCATCTTT	CACDILGEATDKLIF	TRDV2	TRDD3	TRDJ1	15	2	1	1
TGTGCCTGTGACACCGTGGGGGATAGAAGGGATAAACTCATCTTT	CACDTVGDRRDKLIF	TRDV2	TRDD3	TRDJ1	15	2	1	1
TGTGCCTGTGACATCCTGGGGGATACGCCCGATAAACTCATCTTT	CACDILGDTPDKLIF	TRDV2	TRDD3	TRDJ1	15	2	1	1
TGTGCCTGTGACACTCTGGGGATACGCACCGATAAACTCATCTTT	CACDTLGIRTDKLIF	TRDV2	TRDD3	TRDJ1	15	2	1	1
TGTGCCTGTGACACCGTTGGATCGGGGACCGATAAACTCATCTTT	CACDTVGSGTDKLIF	TRDV2	.	TRDJ1	15	2	1	1
TGTGCCTGTGACACACTGGGGGGATACGGCGATAAACTCATCTTT	CACDTLGGYGDKLIF	TRDV2	TRDD3	TRDJ1	15	2	1	1
TGTGCCTGTGACAAGCTGGGGGATACGCGCGATAAACTCATCTTT	CACDKLGDTRDKLIF	TRDV2	TRDD3	TRDJ1	15	2	1	1
TGTGCCTGTGACACCGTCGGGGTAACCACCGATAAACTCATCTTT	CACDTVGVTTDKLIF	TRDV2	.	TRDJ1	15	2	1	1
TGTGCCTGTGACGTACTGGGGCCCTACACCGATAAACTCATCTTT	CACDVLGPYTDKLIF	TRDV2	TRDD3	TRDJ1	15	2	1	1
TGTGCCTGTGACGGCCTGGGAGAAAACACCGATAAACTCATCTTT	CACDGLGENTDKLIF	TRDV2	TRDD3	TRDJ1	15	2	1	1
TGTGCCTGTGACAGGCTGGGGGATACCGGGGGTAAACTCATCTTT	CACDRLGDTGGKLIF	TRDV2	TRDD3	TRDJ1	15	2	1	1
TGTGCCTGTGACTTGGTGGGCGAAGACACCGATAAACTCATCTTT	CACDLVGEDTDKLIF	TRDV2	.	TRDJ1	15	2	1	1
TGTGCCTGTGACACCGCGGGGATACGCACCGATAAACTCATCTTT	CACDTAGIRTDKLIF	TRDV2	TRDD3	TRDJ1	15	2	1	1
TGTGCCTGTGACCGACTGGGGGAGCGGACCGATAAACTCATCTTT	CACDRLGERTDKLIF	TRDV2	TRDD3	TRDJ1	15	2	1	1
TGTGCCTGTGACAAGCTGGGGGTTCCCACCGATAAACTCATCTTT	CACDKLGVPTDKLIF	TRDV2	TRDD3	TRDJ1	15	2	1	1
TGTGCCTGTGACACCGTGGGAGAAAGGGCCGATAAACTCATCTTT	CACDTVGERADKLIF	TRDV2	.	TRDJ1	15	2	1	1
TGTGCCTGTGACCCCTGGGGGACCCACACCGATAAACTCATCTTT	CACDPWGTHTDKLIF	TRDV2	TRDD3	TRDJ1	15	2	1	1
TGTGCCTGTGACACCGTTGGGGATACGAGAGATAAACTCATCTTT	CACDTVGDTRDKLIF	TRDV2	TRDD3	TRDJ1	15	2	1	1
TGTGCCTGTGACACCCTATCTCTTAACACCGATAAACTCATCTTT	CACDTLSLNTDKLIF	TRDV2	.	TRDJ1	15	2	1	1
TGTGCCTGTGATCGACTGGGGGGTGACACCGATAAACTCATCTTT	CACDRLGGDTDKLIF	TRDV2	TRDD3	TRDJ1	15	2	1	1
TGTGCTCTTGGGGAACTTACCCCTTACACCGATAAACTCATCTTT	CALGELTPYTDKLIF	TRDV1	.	TRDJ1	15	2	1	1
TGTGCCTGTGACCCCTTACTGGGGAACACCGATAAACTCATCTTT	CACDPLLGNTDKLIF	TRDV2	TRDD3	TRDJ1	15	2	1	1
TGTGCCTGTGACACTGTGGGGGCCACCACCGATAAACTCATCTTT	CACDTVGATTDKLIF	TRDV2	TRDD3	TRDJ1	15	2	1	1
TGTGCCTGTGACAAGCTGGGGTCATACACCGATAAACTCATCTTT	CACDKLGSYTDKLIF	TRDV2	TRDD3	TRDJ1	15	2	1	1
TGTGCCTGTGACATACTGGGGGATCCGGCCGATAAACTCATCTTT	CACDILGDPADKLIF	TRDV2	TRDD3	TRDJ1	15	2	1	1
TGTGCCTGTGACCCCCTGGTGCCCAGTACTGGGGCCCTCATCTTT	CACDPLVPSTGALIF	TRDV2	TRDD3	TRDJ1	15	2	1	1
TGTGCCTGTGACGCTCTGGGGGAGTACACCGATAAACTCATCTTT	CACDALGEYTDKLIF	TRDV2	TRDD3	TRDJ1	15	2	1	1
TGTGCCTGTGACAGCCTTTTGGGGTACACCGATAAACTCATCTTT	CACDSLLGYTDKLIF	TRDV2	TRDD2	TRDJ1	15	2	1	1
TGTGCCTGTGACATACTGGGGGAACACACCGATAAACTCATCTTT	CACDILGEHTDKLIF	TRDV2	TRDD3	TRDJ1	15	2	1	1
TGTGCCTGTGACACGTTGGGGATACGCGCCGATAAACTCATCTTT	CACDTLGIRADKLIF	TRDV2	TRDD3	TRDJ1	15	2	1	1
TGTGCCTGTGATTTACTGGGGACAAACACCGATAAACTCATCTTT	CACDLLGTNTDKLIF	TRDV2	TRDD3	TRDJ1	15	2	1	1
TGTGCCTGTGACGGACTGGGGGATACCACCGATAAACTCATCTTT	CACDGLGDTTDKLIF	TRDV2	TRDD3	TRDJ1	15	2	1	1
TGTGCCTGTGACGGTCTGGGGGATACAGGCGATAAACTCATCTTT	CACDGLGDTGDKLIF	TRDV2	TRDD3	TRDJ1	15	2	1	1
TGTGCCTGTGACACCGTGGGGCTGACCACCGATAAACTCATCTTT	CACDTVGLTTDKLIF	TRDV2	TRDD3	TRDJ1	15	2	1	1
TGTGCCTGTGACCCTCTACTGGGGGATACGGGGAAACTCATCTTT	CACDPLLGDTGKLIF	TRDV2	TRDD3	TRDJ1	15	2	1	1
TGTGCCTGCGACCGGCTGGGGGAACCCACCGATAAACTCATCTTT	CACDRLGEPTDKLIF	TRDV2	TRDD3	TRDJ1	15	2	1	1
TGTGCCTGTGACACCGTGGGAGGGATACCCGATAAACTCATCTTT	CACDTVGGIPDKLIF	TRDV2	TRDD3	TRDJ1	15	2	1	1
TGTGCCTGTGATAAGGTGGGGAGCTACACCGATAAACTCATCTTT	CACDKVGSYTDKLIF	TRDV2	TRDD3	TRDJ1	15	2	1	1
TGTGCCTGTGTAGGCCTGGGGGACAACACCGATAAACTCATCTTT	CACVGLGDNTDKLIF	TRDV2	TRDD3	TRDJ1	15	2	1	1
TGTGCCTGTGACACCGTCGAGGGCTACACCGATAAACTCATCTTT	CACDTVEGYTDKLIF	TRDV2	.	TRDJ1	15	2	1	1
TGTGCCTGTGACCCGGTCGGGCCTTACACCGATAAACTCATCTTT	CACDPVGPYTDKLIF	TRDV2	TRDD2	TRDJ1	15	2	1	1
TGTGCCTGTGACACCGTGGGTGGGGTCGCCGATAAACTCATCTTT	CACDTVGGVADKLIF	TRDV2	TRDD3	TRDJ1	15	2	1	1
TGTGCCTGTGACACCCTCTGGGGGACGACCGATAAACTCATCTTT	CACDTLWGTTDKLIF	TRDV2	TRDD3	TRDJ1	15	2	1	1
TGTGCCTGTGACATACTGGGGGATATCGCCGATAAACTCATCTTT	CACDILGDIADKLIF	TRDV2	TRDD3	TRDJ1	15	2	1	1
TGTGCCTGTGACACGGTTGGATACGACACCGATAAACTCATCTTT	CACDTVGYDTDKLIF	TRDV2	TRDD3	TRDJ1	15	2	1	1
TGTGCCTGTGACACCGTCGGGGGAGGTGGCGATAAACTCATCTTT	CACDTVGGGGDKLIF	TRDV2	TRDD3	TRDJ1	15	2	1	1
TGTGCCTGTGACAAGCTGGGGGATAGGGCCGATAAACTCATCTTT	CACDKLGDRADKLIF	TRDV2	TRDD3	TRDJ1	15	2	1	1
TGTGCCTGTGACACCTGGGGGATTCCCGACGATAAACTCATCTTT	CACDTWGIPDDKLIF	TRDV2	TRDD3	TRDJ1	15	2	1	1
TGTGCCTGTGACATTCTGGGGGACCACACCGATAAACTCATCTTT	CACDILGDHTDKLIF	TRDV2	TRDD3	TRDJ1	15	2	1	1
TGTGCCTGTGACTCGCTGGGGGATTTTACCGATAAACTCATCTTT	CACDSLGDFTDKLIF	TRDV2	TRDD3	TRDJ1	15	2	1	1
TGTGCCTGTGACACCGTAGGGCCTTCGACCGATAAACTCATCTTT	CACDTVGPSTDKLIF	TRDV2	TRDD2	TRDJ1	15	2	1	1
TGTGCCTGTGACACCGTCGGGGGATACGACGATAAACTCATCTTT	CACDTVGGYDDKLIF	TRDV2	TRDD3	TRDJ1	15	2	1	1
TGTGCCTGTGACTCACTGGGGGTGTACACCGATAAACTCATCTTT	CACDSLGVYTDKLIF	TRDV2	TRDD3	TRDJ1	15	2	1	1
TGTGCCTGTGACACCGTGGGGGGAAGACCCGATAAACTCATCTTT	CACDTVGGRPDKLIF	TRDV2	TRDD3	TRDJ1	15	2	1	1
TGTGCCTGTGACCCCCTGGGGGATACTGTCGATAAACTCATCTTT	CACDPLGDTVDKLIF	TRDV2	TRDD3	TRDJ1	15	2	1	1
TGTGCCTGTGACGTACTGGGGGCCCACACCGATAAACTCATCTTT	CACDVLGAHTDKLIF	TRDV2	TRDD3	TRDJ1	15	2	1	1
TGTGCCTGTGACGCACTGGGGGATACTCCCGATAAACTCATCTTT	CACDALGDTPDKLIF	TRDV2	TRDD3	TRDJ1	15	2	1	1
TGTGCCTGTGACACGGTGGGGGATACATTCGATAAACTCATCTTT	CACDTVGDTFDKLIF	TRDV2	TRDD3	TRDJ1	15	2	1	1
TGTGCCTGTGACAATCTGGGGGCTATCACCGATAAACTCATCTTT	CACDNLGAITDKLIF	TRDV2	TRDD3	TRDJ1	15	2	1	1
TGTGCCTGTGACACCCTGGGGGATCGACCCGATAAACTCATCTTT	CACDTLGDRPDKLIF	TRDV2	TRDD3	TRDJ1	15	2	1	1
TGTGCCTGTGACCTACTGGGGGATAACTCCGATAAACTCATCTTT	CACDLLGDNSDKLIF	TRDV2	TRDD3	TRDJ1	15	2	1	1
TGTGCCTGTGACACTCTTACTGGGGGATCCGATAAACTCATCTTT	CACDTLTGGSDKLIF	TRDV2	TRDD3	TRDJ1	15	2	1	1
TGTGCCTGTGACAGCCTCGGGGGACACACCGATAAACTCATCTTT	CACDSLGGHTDKLIF	TRDV2	TRDD3	TRDJ1	15	2	1	1
TGTGCCTGTGACGAAGTACTGGGGGACACCGATAAACTCATCTTT	CACDEVLGDTDKLIF	TRDV2	TRDD3	TRDJ1	15	2	1	1
TGTGCCTGTGACACCGTTGTACTGGGGGACAATAAACTCATCTTT	CACDTVVLGDNKLIF	TRDV2	TRDD3	TRDJ1	15	2	1	1
TGTGCCTGTGAGGAACTGGGGGATACCATCGATAAACTCATCTTT	CACEELGDTIDKLIF	TRDV2	TRDD3	TRDJ1	15	2	1	1
TGTGCCTGTGACAAACTGGGGGACCTCACCGATAAACTCATCTTT	CACDKLGDLTDKLIF	TRDV2	TRDD3	TRDJ1	15	2	1	1
TGTGCCTGTGACACCGTCGGGGCTCTCACCGATAAACTCATCTTT	CACDTVGALTDKLIF	TRDV2	.	TRDJ1	15	2	1	1
TGTGCCTGTGACATTCTACTGGGGGAAACCGATAAACTCATCTTT	CACDILLGETDKLIF	TRDV2	TRDD3	TRDJ1	15	2	1	1
TGTGCCTGTGACTTGTTGGGGATAACTACCGATAAACTCATCTTT	CACDLLGITTDKLIF	TRDV2	TRDD3	TRDJ1	15	2	1	1
TGTGCCTGTGACACCGTCGAACGCGATACCGATAAACTCATCTTT	CACDTVERDTDKLIF	TRDV2	TRDD1	TRDJ1	15	2	1	1
TGTGCCTGTGACAGCCTGGGGGATACTGGGGATAAACTCATCTTT	CACDSLGDTGDKLIF	TRDV2	TRDD3	TRDJ1	15	2	1	1
TGTGCCTGTGACAAGCTGGGGGATACGAACGATAAACTCATCTTT	CACDKLGDTNDKLIF	TRDV2	TRDD3	TRDJ1	15	2	1	1
TGTGCCTGTGACACCGTGGCCCGATACACCGATAAACTCATCTTT	CACDTVARYTDKLIF	TRDV2	.	TRDJ1	15	2	1	1
TGTGCCTGTGACACCTGGGGGATAAAGGCCGATAAACTCATCTTT	CACDTWGIKADKLIF	TRDV2	TRDD3	TRDJ1	15	2	1	1
TGTGCCTGTGACACCGTGGCGGGATACACCGATAAACTCATCTTT	CACDTVAGYTDKLIF	TRDV2	.	TRDJ1	15	2	1	1
TGTGCCTGTGACACCGTGAGTGGGGGCCCCGATAAACTCATCTTT	CACDTVSGGPDKLIF	TRDV2	TRDD3	TRDJ1	15	2	1	1
TGTGCCTGTGACCGCTTACTGGGGGCCACCGATAAACTCATCTTT	CACDRLLGATDKLIF	TRDV2	TRDD3	TRDJ1	15	2	1	1
TGTGCCTGTGACACGCTGGAAGGTTACACCGATAAACTCATCTTT	CACDTLEGYTDKLIF	TRDV2	TRDD2	TRDJ1	15	2	1	1
TGTGCCTGTGACCCCTGGGGGATACGCACCGATAAACTCATCTTT	CACDPWGIRTDKLIF	TRDV2	TRDD3	TRDJ1	15	2	1	1
TGTGCCTGTGACCCACTGGGGGTACCAACCGATAAACTCATCTTT	CACDPLGVPTDKLIF	TRDV2	TRDD3	TRDJ1	15	2	1	1
TGTGCCTGTGACGTGTTGGGACTATACACCGATAAACTCATCTTT	CACDVLGLYTDKLIF	TRDV2	.	TRDJ1	15	2	1	1
TGTGCCTGTGACGTCCTGGGGGAGAACACCGATAAACTCATCTTT	CACDVLGENTDKLIF	TRDV2	TRDD3	TRDJ1	15	2	1	1
TGTGCCTGTGATGCTGTGGGGGATACGGCCGATAAACTCATCTTT	CACDAVGDTADKLIF	TRDV2	TRDD3	TRDJ1	15	2	1	1
TGTGCCTGTGACGGTCTGGGGGCCTACACCGATAAACTCATCTTT	CACDGLGAYTDKLIF	TRDV2	TRDD3	TRDJ1	15	2	1	1
TGTGCCTGTGACACCCTACTGGGGGGTCCAGATAAACTCATCTTT	CACDTLLGGPDKLIF	TRDV2	TRDD3	TRDJ1	15	2	1	1
TGTGCCTGTGACAGCCTTGGGCCAGACACCGATAAACTCATCTTT	CACDSLGPDTDKLIF	TRDV2	TRDD2	TRDJ1	15	2	1	1
TGTGCCTGTGACACCGTGGCCCAGAGGACCGATAAACTCATCTTT	CACDTVAQRTDKLIF	TRDV2	TRDD3	TRDJ1	15	2	1	1
TGTGCCTGTGATGATCTGGGGGTTAACACCGATAAACTCATCTTT	CACDDLGVNTDKLIF	TRDV2	TRDD3	TRDJ1	15	2	1	1
TGTGCCTGTGACCCTATCTCCTGGGACACCCGACAGATGTTTTTC	CACDPISWDTRQMFF	TRDV2	.	TRDJ3	15	2	1	1
TGTGCCTGTGACACCGTGGGGGTCCCTACCGATAAACTCATCTTT	CACDTVGVPTDKLIF	TRDV2	TRDD3	TRDJ1	15	2	1	1
TGTGCCTGTGACACCGTCGGGTCCCTCACCGATAAACTCATCTTT	CACDTVGSLTDKLIF	TRDV2	.	TRDJ1	15	2	1	1
TGTGCCTGTGACGACCTGGGGGATCACACCGATAAACTCATCTTT	CACDDLGDHTDKLIF	TRDV2	TRDD3	TRDJ1	15	2	1	1
TGTGCCTGTGACACCCTACTGGGGGGCTACGATAAACTCATCTTT	CACDTLLGGYDKLIF	TRDV2	TRDD3	TRDJ1	15	2	1	1
TGTGCCTGTGACACCGTGGGATCCCCTACCGATAAACTCATCTTT	CACDTVGSPTDKLIF	TRDV2	TRDD3	TRDJ1	15	2	1	1
TGTGCCTGTGACACCTTGGGGACGGACACCGATAAACTCATCTTT	CACDTLGTDTDKLIF	TRDV2	TRDD3	TRDJ1	15	2	1	1
TGTGCCTGTGACAAACTGGGGGACCACACCGATAAACTCATCTTT	CACDKLGDHTDKLIF	TRDV2	TRDD3	TRDJ1	15	2	1	1
TGTGCCTGTGACCTACTGGGGACCCAGAGGGGTAAACTCATCTTT	CACDLLGTQRGKLIF	TRDV2	TRDD3	TRDJ1	15	2	1	1
TGTGCCTGTGACACCGTCGGTCGACCCACCGATAAACTCATCTTT	CACDTVGRPTDKLIF	TRDV2	.	TRDJ1	15	2	1	1
TGTGCCTGTGACACCGTCGGGGGATTTGGCGATAAACTCATCTTT	CACDTVGGFGDKLIF	TRDV2	TRDD3	TRDJ1	15	2	1	1
TGTGCCTGTGACCCACTGGGGGGATCCACCGATAAACTCATCTTT	CACDPLGGSTDKLIF	TRDV2	TRDD3	TRDJ1	15	2	1	1
TGTGCCTGTGACACCGTAGGTGGGGCTCCCGATAAACTCATCTTT	CACDTVGGAPDKLIF	TRDV2	TRDD3	TRDJ1	15	2	1	1
TGTGCCTGTGACACCGTTTCCGGGGGGCTTGATAAACTCATCTTT	CACDTVSGGLDKLIF	TRDV2	TRDD3	TRDJ1	15	2	1	1
TGTGCCTGTGACACCTGGGGGATTACCGCCGATAAACTCATCTTT	CACDTWGITADKLIF	TRDV2	TRDD3	TRDJ1	15	2	1	1
TGTGCCTGTGACCCCGTCGGGGGGAACACCGATAAACTCATCTTT	CACDPVGGNTDKLIF	TRDV2	TRDD3	TRDJ1	15	2	1	1
TGTGCCTGTGACGCACTGGGGAACTACACCGATAAACTCATCTTT	CACDALGNYTDKLIF	TRDV2	TRDD3	TRDJ1	15	2	1	1
TGTGCCTGTGACACCCTTTACGGGCGCACCGATAAACTCATCTTT	CACDTLYGRTDKLIF	TRDV2	.	TRDJ1	15	2	1	1
TGTGCCTGTGACACCCTGACCACGTACACCGATAAACTCATCTTT	CACDTLTTYTDKLIF	TRDV2	.	TRDJ1	15	2	1	1
TGTGCCTGCGACGGACTTGGCCGGGACACCCGACAGATGTTTTTC	CACDGLGRDTRQMFF	TRDV2	.	TRDJ3	15	2	1	1
TGTGCCTGTGACACCGTAGGTCAAAACACCGATAAACTCATCTTT	CACDTVGQNTDKLIF	TRDV2	.	TRDJ1	15	2	1	1
TGTGCCTGTGACACCGTGGGGATAGCAACCGATAAACTCATCTTT	CACDTVGIATDKLIF	TRDV2	TRDD3	TRDJ1	15	2	1	1
TGTGCCTGTGACAAACTGGGGGATATGGCCGATAAACTCATCTTT	CACDKLGDMADKLIF	TRDV2	TRDD3	TRDJ1	15	2	1	1
TGTGCCTGTGACACTCTAGCCCTGGGGGATCGAAAACTCATCTTT	CACDTLALGDRKLIF	TRDV2	TRDD3	TRDJ1	15	2	1	1
TGTGCCTGTGACCCACTGGGGGTTACGACCGATAAACTCATCTTT	CACDPLGVTTDKLIF	TRDV2	TRDD3	TRDJ1	15	2	1	1
TGTGCCTGTGACTCTCTGGGGATAAGAACCGATAAACTCATCTTT	CACDSLGIRTDKLIF	TRDV2	TRDD3	TRDJ1	15	2	1	1
TGTGCCTGTGACACCCTGGGGTCACCGACCGATAAACTCATCTTT	CACDTLGSPTDKLIF	TRDV2	TRDD3	TRDJ1	15	2	1	1
TGTGCCTGTGACGCTCTTCTGGGGGTAACCGATAAACTCATCTTT	CACDALLGVTDKLIF	TRDV2	TRDD3	TRDJ1	15	2	1	1
TGTGCCTGTGACACGCTGGGGTCTTCCACCGATAAACTCATCTTT	CACDTLGSSTDKLIF	TRDV2	TRDD3	TRDJ1	15	2	1	1
TGTGCCTGTGACACCGTGGGGGATAAGACCGATAAACTCATCTTT	CACDTVGDKTDKLIF	TRDV2	TRDD3	TRDJ1	15	2	1	1
TGTGCCTGTGACAAACTGGGGGATGGTACCGATAAACTCATCTTT	CACDKLGDGTDKLIF	TRDV2	TRDD3	TRDJ1	15	2	1	1
TGTGCCTGTGACACTCTGGGGGATAGGCTCGATAAACTCATCTTT	CACDTLGDRLDKLIF	TRDV2	TRDD3	TRDJ1	15	2	1	1
TGTGCCTGTGACACCGTACTGGGGGATACCGATAAACTCATCTTT	CACDTVLGDTDKLIF	TRDV2	TRDD3	TRDJ1	15	2	1	1
TGTGCCTGTGACCTACTGGGGGGTGACACCGATAAACTCATCTTT	CACDLLGGDTDKLIF	TRDV2	TRDD3	TRDJ1	15	2	1	1
TGTGCCTGTGACACCATTGGGGGATATGGCGATAAACTCATCTTT	CACDTIGGYGDKLIF	TRDV2	TRDD3	TRDJ1	15	2	1	1
TGTGCCTGTGACACCGTTGGGGGATACTTTGATAAACTCATCTTT	CACDTVGGYFDKLIF	TRDV2	TRDD3	TRDJ1	15	2	1	1
TGTGCCTGTGACACACTGGGGACGAGGGGGGATAAACTCATCTTT	CACDTLGTRGDKLIF	TRDV2	TRDD3	TRDJ1	15	2	1	1
TGTGCCTGTGACACCGTCGGGGGGAAGACCGATAAACTCATCTTT	CACDTVGGKTDKLIF	TRDV2	TRDD3	TRDJ1	15	2	1	1
TGTGCCTGTGACACCGTGGGGACGTCGACCGATAAACTCATCTTT	CACDTVGTSTDKLIF	TRDV2	TRDD3	TRDJ1	15	2	1	1
TGTGCCTGTGACACCTTAGGGGTCCCCACCGATAAACTCATCTTT	CACDTLGVPTDKLIF	TRDV2	.	TRDJ1	15	2	1	1
TGTGCCTGTGACACGCTGGGGGAACGAACCGATAAACTCATCTTT	CACDTLGERTDKLIF	TRDV2	TRDD3	TRDJ1	15	2	1	1
TGTGCCTGTGACACCGTTGGGGGATCTTCCGATAAACTCATCTTT	CACDTVGGSSDKLIF	TRDV2	TRDD3	TRDJ1	15	2	1	1
TGTGCCTGTGATCCCTTGGGGGATAGCACCGATAAACTCATCTTT	CACDPLGDSTDKLIF	TRDV2	TRDD3	TRDJ1	15	2	1	1
TGTGCCTGTGACACTATACTGGGGGATACCGATAAACTCATCTTT	CACDTILGDTDKLIF	TRDV2	TRDD3	TRDJ1	15	2	1	1
TGTGCCTGTGACGCCCTGGGGGGGAGAACCGATAAACTCATCTTT	CACDALGGRTDKLIF	TRDV2	TRDD3	TRDJ1	15	2	1	1
TGTGCCTGTGACACCTTGGGGTCTCACACCGATAAACTCATCTTT	CACDTLGSHTDKLIF	TRDV2	TRDD3	TRDJ1	15	2	1	1
TGTGCCTGTGACCCAGTACTGGGGGATACGAGGAAACTCATCTTT	CACDPVLGDTRKLIF	TRDV2	TRDD3	TRDJ1	15	2	1	1
TGTGCCTGTGACACCTGGGGGCCCCACACCGATAAACTCATCTTT	CACDTWGPHTDKLIF	TRDV2	TRDD3	TRDJ1	15	2	1	1
TGTGCCTGTGACACGGTGGGGGAGACCACCGATAAACTCATCTTT	CACDTVGETTDKLIF	TRDV2	TRDD3	TRDJ1	15	2	1	1
TGTGCCTGTGACACCGTGGGGAGCCACACCGATAAACTCATCTTT	CACDTVGSHTDKLIF	TRDV2	TRDD3	TRDJ1	15	2	1	1
TGTGCCTGTGACAGATTGGGGGTTCCTACCGATAAACTCATCTTT	CACDRLGVPTDKLIF	TRDV2	TRDD3	TRDJ1	15	2	1	1
TGTGCCTGTGACACCTTGACTGGGGATACCGATAAACTCATCTTT	CACDTLTGDTDKLIF	TRDV2	TRDD3	TRDJ1	15	2	1	1
TGTGCCTGTGACCCCCTGGGGACGGACACCGATAAACTCATCTTT	CACDPLGTDTDKLIF	TRDV2	TRDD3	TRDJ1	15	2	1	1
TGTGCCTGTGACCGTCTGGGGGCCCGCACCGATAAACTCATCTTT	CACDRLGARTDKLIF	TRDV2	TRDD3	TRDJ1	15	2	1	1
TGTGCCTGTGACGCTCTACTGGGGAACACCGATAAACTCATCTTT	CACDALLGNTDKLIF	TRDV2	TRDD3	TRDJ1	15	2	1	1
TGTGCCTGTGACACCGTGGGGGATCTGTCCGATAAACTCATCTTT	CACDTVGDLSDKLIF	TRDV2	TRDD3	TRDJ1	15	2	1	1
TGTGCCTGTGACTCGATACTGGGGGATACCGATAAACTCATCTTT	CACDSILGDTDKLIF	TRDV2	TRDD3	TRDJ1	15	2	1	1
TGTGCCTGTGACACCCTGGGGGGACAGACCGATAAACTCATCTTT	CACDTLGGQTDKLIF	TRDV2	TRDD3	TRDJ1	15	2	1	1
TGTGCCTGTGACACCGTAGGGATACTCACCGATAAACTCATCTTT	CACDTVGILTDKLIF	TRDV2	TRDD3	TRDJ1	15	2	1	1
TGTGCCTGTGACCGTCTGGGGGATCGCGCCGATAAACTCATCTTT	CACDRLGDRADKLIF	TRDV2	TRDD3	TRDJ1	15	2	1	1
TGTGCCTGTGACACCCTCTTACCCTACACCGATAAACTCATCTTT	CACDTLLPYTDKLIF	TRDV2	.	TRDJ1	15	2	1	1
TGTGCCTGTGACACGGTCGGGGGGACCTACGATAAACTCATCTTT	CACDTVGGTYDKLIF	TRDV2	TRDD3	TRDJ1	15	2	1	1
TGTGCCTGTGACACCGTGGGCGGGGAGACCGATAAACTCATCTTT	CACDTVGGETDKLIF	TRDV2	TRDD3	TRDJ1	15	2	1	1
TGTGCCTGTGACGCGCTGGGGGATACGACTGATAAACTCATCTTT	CACDALGDTTDKLIF	TRDV2	TRDD3	TRDJ1	15	2	1	1
TGTGCCTGTGACATACTGGGGGATAGGGCCGATAAACTCATCTTT	CACDILGDRADKLIF	TRDV2	TRDD3	TRDJ1	15	2	1	1
TGTGCCTGTGACTACGTACTGGGGGACACCGATAAACTCATCTTT	CACDYVLGDTDKLIF	TRDV2	TRDD3	TRDJ1	15	2	1	1
TGTGCCTGTGACACGTTGGGGCCCCACACCGATAAACTCATCTTT	CACDTLGPHTDKLIF	TRDV2	TRDD3	TRDJ1	15	2	1	1
TGTGCCTGTGACACCTTAGACTCGTACACCGATAAACTCATCTTT	CACDTLDSYTDKLIF	TRDV2	.	TRDJ1	15	2	1	1
TGTGCCTGTGACACCGTAGGATACAACACCGATAAACTCATCTTT	CACDTVGYNTDKLIF	TRDV2	TRDD3	TRDJ1	15	2	1	1
TGTGCCTGTGATTCACTGGGGGATGCCACCGATAAACTCATCTTT	CACDSLGDATDKLIF	TRDV2	TRDD3	TRDJ1	15	2	1	1
TGTGCCTGTGACAGCTTGGGGGCTGACACCGATAAACTCATCTTT	CACDSLGADTDKLIF	TRDV2	TRDD3	TRDJ1	15	2	1	1
TGTGCCTGTGACACTCTGGGGAAACTAACCGATAAACTCATCTTT	CACDTLGKLTDKLIF	TRDV2	TRDD3	TRDJ1	15	2	1	1
TGTGCCTGTGACCGGTTGGGGATACGAACCGATAAACTCATCTTT	CACDRLGIRTDKLIF	TRDV2	TRDD3	TRDJ1	15	2	1	1
TGTGCCTGTGATTTACTGGGGGATAACCCCGATAAACTCATCTTT	CACDLLGDNPDKLIF	TRDV2	TRDD3	TRDJ1	15	2	1	1
TGTGCCTGTGACACCTTGGGGATGAGAACCGATAAACTCATCTTT	CACDTLGMRTDKLIF	TRDV2	TRDD3	TRDJ1	15	2	1	1
TGTGCCTGTGACACCCCCTGGGGCAACACCGATAAACTCATCTTT	CACDTPWGNTDKLIF	TRDV2	TRDD3	TRDJ1	15	2	1	1
TGTGCCTGTGACCGACTGGGGGATGAGACCGATAAACTCATCTTT	CACDRLGDETDKLIF	TRDV2	TRDD3	TRDJ1	15	2	1	1
TGTGCCTGTGAGGCGCTGGGGCCGTACACCGATAAACTCATCTTT	CACEALGPYTDKLIF	TRDV2	TRDD3	TRDJ1	15	2	1	1
TGTGCCTGTGACCCACTGGGGGATAGGACCGATAAACTCATCTTT	CACDPLGDRTDKLIF	TRDV2	TRDD3	TRDJ1	15	2	1	1
TGTGCCTGTGACACCTTGGGGGATAAGAGGGATAAACTCATCTTT	CACDTLGDKRDKLIF	TRDV2	TRDD3	TRDJ1	15	2	1	1
TGTGCTCTTGGGGAACTACGGCCCTACACCGATAAACTCATCTTT	CALGELRPYTDKLIF	TRDV1	.	TRDJ1	15	2	1	1
TGTGCCTGTGACCGACTGGGGCAGTACACCGATAAACTCATCTTT	CACDRLGQYTDKLIF	TRDV2	TRDD3	TRDJ1	15	2	0	2
TGTGCCTGTGACTCCCTGGGGGATCCCACCGATAAACTCATCTTT	CACDSLGDPTDKLIF	TRDV2	TRDD3	TRDJ1	15	2	0	2
TGTGCCTGTGATCAGTTACTGGGGGATACCGATAAACTCATCTTT	CACDQLLGDTDKLIF	TRDV2	TRDD3	TRDJ1	15	2	0	2
TGTGCCTGTGACACGTGGGGGATAAGGACCGATAAACTCATCTTT	CACDTWGIRTDKLIF	TRDV2	TRDD3	TRDJ1	15	2	0	2
TGTGCCTGTGACGCCTGGGGGATACGGGCCGATAAACTCATCTTT	CACDAWGIRADKLIF	TRDV2	TRDD3	TRDJ1	15	2	0	2
TGTGCCTGTGACACCGTGGACACCCGCACCGATAAACTCATCTTT	CACDTVDTRTDKLIF	TRDV2	.	TRDJ1	15	2	0	2
TGTGCCTGTGACACTATGGGGGATCACACCGATAAACTCATCTTT	CACDTMGDHTDKLIF	TRDV2	TRDD3	TRDJ1	15	2	0	2
TGTGCCTGTGACACACTGTCTGGTGACACCGATAAACTCATCTTT	CACDTLSGDTDKLIF	TRDV2	.	TRDJ1	15	2	0	2
TGTGCCTGTGACAGCTTGGGGGATGACACCGATAAACTCATCTTT	CACDSLGDDTDKLIF	TRDV2	TRDD3	TRDJ1	15	2	0	2
TGTGCCTGTGACAAACTGGGGGATACCGGGGATAAACTCATCTTT	CACDKLGDTGDKLIF	TRDV2	TRDD3	TRDJ1	15	2	0	2
TGTGCCTGTGACTCCCTGGGGGATAGCACCGATAAACTCATCTTT	CACDSLGDSTDKLIF	TRDV2	TRDD3	TRDJ1	15	2	0	2
TGTGCCTGTGACTCCCTCTTAGGGAGCACCGATAAACTCATCTTT	CACDSLLGSTDKLIF	TRDV2	.	TRDJ1	15	2	0	2
TGTGCCTGTGACACCGTTGGCTCGGGGGCCGATAAACTCATCTTT	CACDTVGSGADKLIF	TRDV2	TRDD3	TRDJ1	15	2	0	2
TGTGCCTGTGACAGGCTGGGGGATAACGCCGATAAACTCATCTTT	CACDRLGDNADKLIF	TRDV2	TRDD3	TRDJ1	15	2	0	2
TGTGCCTGTGACACCGTAGGGGAAGTCACCGATAAACTCATCTTT	CACDTVGEVTDKLIF	TRDV2	TRDD2	TRDJ1	15	2	0	2
TGTGCCTGTGACCCACTGGGGGATAAGGCCGATAAACTCATCTTT	CACDPLGDKADKLIF	TRDV2	TRDD3	TRDJ1	15	2	0	2
TGTGCCTGTGACCTCGCGGGGACCTACACCGATAAACTCATCTTT	CACDLAGTYTDKLIF	TRDV2	TRDD3	TRDJ1	15	2	0	2
TGTGCCTGTGACACCGTAGGGGGATTTACCGATAAACTCATCTTT	CACDTVGGFTDKLIF	TRDV2	TRDD3	TRDJ1	15	2	0	2
TGTGCCTGTGACGTACTGGGGACCCACACCGATAAACTCATCTTT	CACDVLGTHTDKLIF	TRDV2	TRDD3	TRDJ1	15	2	0	2
TGTGCCTGTGACCCCCTGGGGGTCCACACCGATAAACTCATCTTT	CACDPLGVHTDKLIF	TRDV2	TRDD3	TRDJ1	15	2	0	2
TGTGCCTGTGACACCGTGGGGGAACCGACCGATAAACTCATCTTT	CACDTVGEPTDKLIF	TRDV2	TRDD3	TRDJ1	15	2	0	2
TGTGCCTGTGACATACTGGGGGATAGGACCGATAAACTCATCTTT	CACDILGDRTDKLIF	TRDV2	TRDD3	TRDJ1	15	2	0	2
TGTGCCTGTGACCCCGTGGGGGAGTACACCGATAAACTCATCTTT	CACDPVGEYTDKLIF	TRDV2	.	TRDJ1	15	2	0	2
TGTGCCTGTGACTCCCTTGGGGGATTCACCGATAAACTCATCTTT	CACDSLGGFTDKLIF	TRDV2	TRDD3	TRDJ1	15	2	0	2
TGTGCCTGTGACGCCTGGGGGAAGTACACCGATAAACTCATCTTT	CACDAWGKYTDKLIF	TRDV2	TRDD3	TRDJ1	15	2	0	2
TGTGCCTGTGACCCTCTGCTGGGGGATACTCATAAACTCATCTTT	CACDPLLGDTHKLIF	TRDV2	TRDD3	TRDJ1	15	2	0	2
TGTGCCTGTGACACCGTCTGGGGAGGCACCGATAAACTCATCTTT	CACDTVWGGTDKLIF	TRDV2	TRDD3	TRDJ1	15	2	0	2
TGTGCCTGTGACACTGTAGGGGTGAGCACCGATAAACTCATCTTT	CACDTVGVSTDKLIF	TRDV2	TRDD2	TRDJ1	15	2	0	2
TGTGCCTGTGATATACTGGGGCCAAACACCGATAAACTCATCTTT	CACDILGPNTDKLIF	TRDV2	TRDD3	TRDJ1	15	2	0	2
TGTGCCTGTGACACCTGGGGACCTAACACCGATAAACTCATCTTT	CACDTWGPNTDKLIF	TRDV2	TRDD3	TRDJ1	15	2	0	2
TGTGCCTGTGACTCACTGGGGGATACGCGGGATAAACTCATCTTT	CACDSLGDTRDKLIF	TRDV2	TRDD3	TRDJ1	15	2	0	2
TGTGCCTGTGACACTCTCGGGGGAGCCACCGATAAACTCATCTTT	CACDTLGGATDKLIF	TRDV2	TRDD3	TRDJ1	15	2	0	2
TGTGCCTGTGACACACTGGGGGTATCCCCCGATAAACTCATCTTT	CACDTLGVSPDKLIF	TRDV2	TRDD3	TRDJ1	15	2	0	2
TGTGCCTGTGACAGACTGGGGCCGTACACCGATAAACTCATCTTT	CACDRLGPYTDKLIF	TRDV2	TRDD3	TRDJ1	15	2	0	2
TGTGCCTGTGATGTACTGGGGGCCACCACCGATAAACTCATCTTT	CACDVLGATTDKLIF	TRDV2	TRDD3	TRDJ1	15	2	0	2
TGTGCCTGTGAAAGACTGGGGGATACTTTGGATAAACTCATCTTT	CACERLGDTLDKLIF	TRDV2	TRDD3	TRDJ1	15	2	0	2
TGTGCCTGTGACCCGTGGGGGATACAGGACGATAAACTCATCTTT	CACDPWGIQDDKLIF	TRDV2	TRDD3	TRDJ1	15	2	0	2
TGTGCCTGTGACCCCCTACTGGGGGCCACCGATAAACTCATCTTT	CACDPLLGATDKLIF	TRDV2	TRDD3	TRDJ1	15	2	0	2
TGTGCCTGTGATAGTATGGGGGACAACACCGATAAACTCATCTTT	CACDSMGDNTDKLIF	TRDV2	TRDD3	TRDJ1	15	2	0	2
TGTGCCTGTGACGCCTGGGGGTCGTACACCGATAAACTCATCTTT	CACDAWGSYTDKLIF	TRDV2	TRDD3	TRDJ1	15	2	0	2
TGTGCCTGTGACGGGCTGGGGGATACGGCCGATAAACTCATCTTT	CACDGLGDTADKLIF	TRDV2	TRDD3	TRDJ1	15	2	0	2
TGTGCCTGTGACCTACTGGGGGCTAGCACCGATAAACTCATCTTT	CACDLLGASTDKLIF	TRDV2	TRDD3	TRDJ1	15	2	0	2
TGTGCCTGTGACATACTGGGGGGCCACACCGATAAACTCATCTTT	CACDILGGHTDKLIF	TRDV2	TRDD3	TRDJ1	15	2	0	2
TGTGCCTGTGTCCCACTGGGGGAGTACACCGATAAACTCATCTTT	CACVPLGEYTDKLIF	TRDV2	TRDD3	TRDJ1	15	2	0	2
TGTGCCTGTGACCGACTGGGGGTCGACACCGATAAACTCATCTTT	CACDRLGVDTDKLIF	TRDV2	TRDD3	TRDJ1	15	2	0	2
TGTGCCTGTGACTCTTTGGGGGATGTGGCCGATAAACTCATCTTT	CACDSLGDVADKLIF	TRDV2	TRDD3	TRDJ1	15	2	0	2
TGTGCCTGTGACCTCTGGGGGACCCACACCGATAAACTCATCTTT	CACDLWGTHTDKLIF	TRDV2	TRDD3	TRDJ1	15	2	0	2
TGTGCCTGTGACCCTCTGGGGGATACCCCCGATAAACTCATCTTT	CACDPLGDTPDKLIF	TRDV2	TRDD3	TRDJ1	15	2	0	2
TGTGCCTGTGACTCCCTTACTGGGGGTCTAAATAAACTCATCTTT	CACDSLTGGLNKLIF	TRDV2	TRDD3	TRDJ1	15	2	0	2
TGTGCCTGTGACAGTCTGGGGATATACACCGATAAACTCATCTTT	CACDSLGIYTDKLIF	TRDV2	TRDD3	TRDJ1	15	2	0	2
TGTGCCTGTGACGTACTGGGGACGAACACCGATAAACTCATCTTT	CACDVLGTNTDKLIF	TRDV2	TRDD3	TRDJ1	15	2	0	2
TGTGCCTGTGACCCCTGGGGGATACGGTCCGATAAACTCATCTTT	CACDPWGIRSDKLIF	TRDV2	TRDD3	TRDJ1	15	2	0	2
TGTGCCTGTGACACCTTGGGGGATAGGGGAGCACAACTCTTCTTT	CACDTLGDRGAQLFF	TRDV2	TRDD3	TRDJ2	15	2	0	2
TGTGCCTGTGACCCCGTTGGTGGGGATACCGATAAACTCATCTTT	CACDPVGGDTDKLIF	TRDV2	TRDD3	TRDJ1	15	2	0	2
TGTGCCTGTGAGCGACTGGGGGAACACACCGATAAACTCATCTTT	CACERLGEHTDKLIF	TRDV2	TRDD3	TRDJ1	15	2	0	2
TGTGCCTGTGACCCGCTCGGGGGCCTAACCGATAAACTCATCTTT	CACDPLGGLTDKLIF	TRDV2	TRDD2	TRDJ1	15	2	0	2
TGTGCCTGTGACGTACTGGGGGATAAGGACGATAAACTCATCTTT	CACDVLGDKDDKLIF	TRDV2	TRDD3	TRDJ1	15	2	0	2
TGTGCCTGTGACCCGGTCGGGGAAAGCACCGATAAACTCATCTTT	CACDPVGESTDKLIF	TRDV2	TRDD3	TRDJ1	15	2	0	2
TGTGCCTGTGACACCGTTACTGACACCGATAAACTCATCTTT	CACDTVTDTDKLIF	TRDV2	TRDD3	TRDJ1	14	2	2	0
TGTGCCTGTGACACGCTGGGGGATTACGATAAACTCATCTTT	CACDTLGDYDKLIF	TRDV2	TRDD3	TRDJ1	14	2	2	0
TGTGCCTGTGACAGTCTGGGGACCACCGATAAACTCATCTTT	CACDSLGTTDKLIF	TRDV2	TRDD3	TRDJ1	14	2	2	0
TGTGCCTGTGACATCCTGGGGGATTCCGATAAACTCATCTTT	CACDILGDSDKLIF	TRDV2	TRDD3	TRDJ1	14	2	2	0
TGTGCCTGTGACATACTGGGGGATGCCGATAAACTCATCTTT	CACDILGDADKLIF	TRDV2	TRDD3	TRDJ1	14	2	2	0
TGTGCCTGTGACGCCTGGGGAGATACCGATAAACTCATCTTT	CACDAWGDTDKLIF	TRDV2	TRDD3	TRDJ1	14	2	2	0
TGTGCCTGTGACACCGTGGGGATCTCGAATAAACTCATCTTT	CACDTVGISNKLIF	TRDV2	TRDD3	TRDJ1	14	2	2	0
TGTGCCTGTGACACGCTGGGGGGGAACGATAAACTCATCTTT	CACDTLGGNDKLIF	TRDV2	TRDD3	TRDJ1	14	2	2	0
TGTGCCTGTGACACCCTTGGGGTGACAGCACAACTCTTCTTT	CACDTLGVTAQLFF	TRDV2	TRDD3	TRDJ2	14	2	2	0
TGTGCCTGTGACAAACTGGGGGAGCTCGATAAACTCATCTTT	CACDKLGELDKLIF	TRDV2	TRDD3	TRDJ1	14	2	2	0
TGTGCCTGTGACAGGTTGGGGGATACAGCACAACTCTTCTTT	CACDRLGDTAQLFF	TRDV2	TRDD3	TRDJ2	14	2	2	0
TGTGCCTGTGACACCGTCGGTAGGACCGATAAACTCATCTTT	CACDTVGRTDKLIF	TRDV2	TRDD2	TRDJ1	14	2	2	0
TGTGCCTGTGACACCGTAGGAGCGAACGATAAACTCATCTTT	CACDTVGANDKLIF	TRDV2	TRDD2	TRDJ1	14	2	2	0
TGTGCCTGTGACAGACTGGGGGAATCCGATAAACTCATCTTT	CACDRLGESDKLIF	TRDV2	TRDD3	TRDJ1	14	2	2	0
TGTGCCTGTGACCCGGTGGGGGGCACCGATAAACTCATCTTT	CACDPVGGTDKLIF	TRDV2	TRDD3	TRDJ1	14	2	2	0
TGTGCCTGTGACCCTCTACTGGACACCGATAAACTCATCTTT	CACDPLLDTDKLIF	TRDV2	.	TRDJ1	14	2	2	0
TGTGCCTGTGACACCTGGGGGACGGCCGATAAACTCATCTTT	CACDTWGTADKLIF	TRDV2	TRDD3	TRDJ1	14	2	2	0
TGTGCCTGTGACACCTGGGGGATAAACGATAAACTCATCTTT	CACDTWGINDKLIF	TRDV2	TRDD3	TRDJ1	14	2	2	0
TGTGCCTGTGATACGTTGGAGAGCACCGATAAACTCATCTTT	CACDTLESTDKLIF	TRDV2	.	TRDJ1	14	2	2	0
TGTGCCTGTGACACTTTACTTTCGACCGATAAACTCATCTTT	CACDTLLSTDKLIF	TRDV2	TRDD1	TRDJ1	14	2	2	0
TGTGCCTGTGACACCGTAGGATACTCCGATAAACTCATCTTT	CACDTVGYSDKLIF	TRDV2	TRDD2	TRDJ1	14	2	2	0
TGTGCCTGTGACACTCTTGGGGAATGGGACAAACTCATCTTT	CACDTLGEWDKLIF	TRDV2	TRDD3	TRDJ1	14	2	2	0
TGTGCCTGTGACCCCGTGGCGGGTACCGATAAACTCATCTTT	CACDPVAGTDKLIF	TRDV2	.	TRDJ1	14	2	2	0
TGTGCCTGTGACCCCGTACTGGGGGTCGATAAACTCATCTTT	CACDPVLGVDKLIF	TRDV2	TRDD3	TRDJ1	14	2	2	0
TGTGCCTGTGACACCTTGGGGGATACGCGGGAACTCATCTTT	CACDTLGDTRELIF	TRDV2	TRDD3	TRDJ1	14	2	2	0
TGTGCCTGTGACGGTGTACTGGGGGACCCCAAGCTCATCTTT	CACDGVLGDPKLIF	TRDV2	TRDD3	TRDJ1	14	2	2	0
TGTGCCTGTGACACCGTGGGGGTCAACGATAAACTCATCTTT	CACDTVGVNDKLIF	TRDV2	TRDD3	TRDJ1	14	2	2	0
TGTGCCTGTGACACCGTAGGCATTCGAAATAAACTCATCTTT	CACDTVGIRNKLIF	TRDV2	TRDD1	TRDJ1	14	2	2	0
TGTGCCTGTGACACCGTAGGTAAGACCGATAAACTCATCTTT	CACDTVGKTDKLIF	TRDV2	.	TRDJ1	14	2	2	0
TGTGCCTGTGACACTCTGGGGGCCTTCGATAAACTCATCTTT	CACDTLGAFDKLIF	TRDV2	TRDD3	TRDJ1	14	2	2	0
TGTGCCTGTGACAAAGTTGGGGGAACCGATAAACTCATCTTT	CACDKVGGTDKLIF	TRDV2	TRDD3	TRDJ1	14	2	2	0
TGTGCCTGTGACACCCTACTGGGTTCCGATAAACTCATCTTT	CACDTLLGSDKLIF	TRDV2	TRDD3	TRDJ1	14	2	2	0
TGTGCCTGTGACCTACTGGGAAACACCGATAAACTCATCTTT	CACDLLGNTDKLIF	TRDV2	TRDD3	TRDJ1	14	2	2	0
TGTGCCTGTGACACCCTGCTGGGGGATACAAGACTCATCTTT	CACDTLLGDTRLIF	TRDV2	TRDD3	TRDJ1	14	2	2	0
TGTGCCTGTGACAAAATGGGGGACACCGATAAACTCATCTTT	CACDKMGDTDKLIF	TRDV2	TRDD3	TRDJ1	14	2	2	0
TGTGCCTGTGACAGTCTTGGGGGATCCGATAAACTCATCTTT	CACDSLGGSDKLIF	TRDV2	TRDD3	TRDJ1	14	2	2	0
TGTGCCTGTGACGGGGTGGGGGCCCCCGATAAACTCATCTTT	CACDGVGAPDKLIF	TRDV2	TRDD3	TRDJ1	14	2	2	0
TGTGCCTGTGACCCGATTCTGGGGGCCGATAAACTCATCTTT	CACDPILGADKLIF	TRDV2	TRDD3	TRDJ1	14	2	2	0
TGTGCCTGTGACTCCTGGGGGCGCACCGATAAACTCATCTTT	CACDSWGRTDKLIF	TRDV2	TRDD3	TRDJ1	14	2	2	0
TGTGCCTGTGACACCGTTGGGATCCACGATAAACTCATCTTT	CACDTVGIHDKLIF	TRDV2	.	TRDJ1	14	2	2	0
TGTGCCTGTGACCCGATGGGGTACACCGATAAACTCATCTTT	CACDPMGYTDKLIF	TRDV2	.	TRDJ1	14	2	2	0
TGTGCCTGTGACCCACTGGGGGACTCAAATAAACTCATCTTT	CACDPLGDSNKLIF	TRDV2	TRDD3	TRDJ1	14	2	2	0
TGTGCCTGTGACCCGTTACTGGTCACCGATAAACTCATCTTT	CACDPLLVTDKLIF	TRDV2	TRDD3	TRDJ1	14	2	2	0
TGTGCCTGTGACACTCTCGGACTCACCGATAAACTCATCTTT	CACDTLGLTDKLIF	TRDV2	.	TRDJ1	14	2	2	0
TGTGCCTGTGACACGGTTCTACGGCCCGATAAACTCATCTTT	CACDTVLRPDKLIF	TRDV2	TRDD2	TRDJ1	14	2	2	0
TGTGCCTGTGACACCCTTACTGGGGAAGATAAACTCATCTTT	CACDTLTGEDKLIF	TRDV2	TRDD3	TRDJ1	14	2	2	0
TGTGCCTGTGACACCCTGGGGGAACCCGATAAACTCATCTTT	CACDTLGEPDKLIF	TRDV2	TRDD3	TRDJ1	14	2	2	0
TGTGCCTGTGACTCGGTCGGGGGTACCGATAAACTCATCTTT	CACDSVGGTDKLIF	TRDV2	TRDD3	TRDJ1	14	2	2	0
TGTGCCTGTGTCCTACTGGGGGACACCGATAAACTCATCTTT	CACVLLGDTDKLIF	TRDV2	TRDD3	TRDJ1	14	2	2	0
TGTGCCTGTGACTCCTTACTGGGTACCGATAAACTCATCTTT	CACDSLLGTDKLIF	TRDV2	TRDD3	TRDJ1	14	2	2	0
TGTGCCTGTGACACCCTGGGGGATAAGCATAAACTCATCTTT	CACDTLGDKHKLIF	TRDV2	TRDD3	TRDJ1	14	2	2	0
TGTGCCTGTGACACGCTGGGGGAGGACGATAAACTCATCTTT	CACDTLGEDDKLIF	TRDV2	TRDD3	TRDJ1	14	2	2	0
TGTGCCTGTGACAAACTGGGGGAAAGTGATAAACTCATCTTT	CACDKLGESDKLIF	TRDV2	TRDD3	TRDJ1	14	2	2	0
TGTGCCTGTGACACGTGGGGGATACTCGATAAACTCATCTTT	CACDTWGILDKLIF	TRDV2	TRDD3	TRDJ1	14	2	2	0
TGTGCCTGTGACGCCTTACTGGGGGATACGGGGCTCATCTTT	CACDALLGDTGLIF	TRDV2	TRDD3	TRDJ1	14	2	2	0
TGTGCCTGTGACACCGTTGGAGCCCCCGATAAACTCATCTTT	CACDTVGAPDKLIF	TRDV2	.	TRDJ1	14	2	2	0
TGTGCCTGTGACACCGTGCAGGGGACCGATAAACTCATCTTT	CACDTVQGTDKLIF	TRDV2	.	TRDJ1	14	2	2	0
TGTGCCTGTGACACCGTGGGGGATACGAGTAAACTCATCTTT	CACDTVGDTSKLIF	TRDV2	TRDD3	TRDJ1	14	2	2	0
TGTGCCTGTGACGCCCTAACATACACCGATAAACTCATCTTT	CACDALTYTDKLIF	TRDV2	.	TRDJ1	14	2	2	0
TGTGCCTGTGACAGCTGGGGGTACACCGATAAACTCATCTTT	CACDSWGYTDKLIF	TRDV2	.	TRDJ1	14	2	2	0
TGTGCCTGTGACACCTGGGGGATGTCCGATAAACTCATCTTT	CACDTWGMSDKLIF	TRDV2	TRDD3	TRDJ1	14	2	2	0
TGTGCCTGTGACAACCTGGGGGGTACCGATAAACTCATCTTT	CACDNLGGTDKLIF	TRDV2	TRDD3	TRDJ1	14	2	2	0
TGTGCCTGTGACACCCTGGGGATACCCGATAAACTCATCTTT	CACDTLGIPDKLIF	TRDV2	TRDD3	TRDJ1	14	2	2	0
TGTGCCTGTGACACCTGGGGAGTCACCGATAAACTCATCTTT	CACDTWGVTDKLIF	TRDV2	TRDD3	TRDJ1	14	2	2	0
TGTGCCTGTGACACCTTGGTGAACACCGATAAACTCATCTTT	CACDTLVNTDKLIF	TRDV2	.	TRDJ1	14	2	2	0
TGTGCCTGTGACAAACTGGGGGAGAGGGATAAACTCATCTTT	CACDKLGERDKLIF	TRDV2	TRDD3	TRDJ1	14	2	2	0
TGTGCCTGTGACGGGGTGGGGGATACCGATAAACTCATCTTT	CACDGVGDTDKLIF	TRDV2	TRDD3	TRDJ1	14	2	2	0
TGTGCCTGTGACCTACTGGGGAGCACCGATAAACTCATCTTT	CACDLLGSTDKLIF	TRDV2	TRDD3	TRDJ1	14	2	2	0
TGTGCCTGTGACGCCTGGGGGTCCACCGATAAACTCATCTTT	CACDAWGSTDKLIF	TRDV2	.	TRDJ1	14	2	2	0
TGTGCCTGTGACTCCCTACTGGACACCGATAAACTCATCTTT	CACDSLLDTDKLIF	TRDV2	.	TRDJ1	14	2	2	0
TGTGCCTGTGACGTGTGGGGGACAACCGATAAACTCATCTTT	CACDVWGTTDKLIF	TRDV2	TRDD3	TRDJ1	14	2	2	0
TGTGCCTGTGACCTACTGGGGGATGCGGACAAACTCATCTTT	CACDLLGDADKLIF	TRDV2	TRDD3	TRDJ1	14	2	2	0
TGTGCCTGTGACCGCTGGGGGACAACCGATAAACTCATCTTT	CACDRWGTTDKLIF	TRDV2	TRDD3	TRDJ1	14	2	2	0
TGTGCCTGTGACACCGTGGGGCCCACCGATAAACTCATCTTT	CACDTVGPTDKLIF	TRDV2	TRDD3	TRDJ1	14	2	2	0
TGTGCCTGTGAACGACTGGGGGACACCGATAAACTCATCTTT	CACERLGDTDKLIF	TRDV2	TRDD3	TRDJ1	14	2	2	0
TGTGCCTGTGACCCCTGGGGGAACACCGATAAACTCATCTTT	CACDPWGNTDKLIF	TRDV2	TRDD3	TRDJ1	14	2	2	0
TGTGCCTGTGACCCAGTACTGGGGGATGGTAAACTCATCTTT	CACDPVLGDGKLIF	TRDV2	TRDD3	TRDJ1	14	2	2	0
TGTGCCTGTGACACCGTAGGTCTAGGCGATAAACTCATCTTT	CACDTVGLGDKLIF	TRDV2	.	TRDJ1	14	2	2	0
TGTGCCTGTGACACGTTACTGAACACCGATAAACTCATCTTT	CACDTLLNTDKLIF	TRDV2	.	TRDJ1	14	2	2	0
TGTGCCTGTGACCCTGTACCAGGCACCGATAAACTCATCTTT	CACDPVPGTDKLIF	TRDV2	.	TRDJ1	14	2	2	0
TGTGCCTGTGACGGAATAGGGGACACCGATAAACTCATCTTT	CACDGIGDTDKLIF	TRDV2	TRDD1	TRDJ1	14	2	2	0
TGTGCCTGTGACAATTTGGGGGCCACCGATAAACTCATCTTT	CACDNLGATDKLIF	TRDV2	TRDD3	TRDJ1	14	2	2	0
TGTGCCTGTGACCTGATGGGGGACACCGATAAACTCATCTTT	CACDLMGDTDKLIF	TRDV2	TRDD3	TRDJ1	14	2	2	0
TGTGCCTGTGACTCCCTACTGGGGTCAGATAAACTCATCTTT	CACDSLLGSDKLIF	TRDV2	TRDD3	TRDJ1	14	2	2	0
TGTGCCTGTGACACCCTGGGACCGGGGGATAAACTCATCTTT	CACDTLGPGDKLIF	TRDV2	TRDD3	TRDJ1	14	2	2	0
TGTGCCTGTGACACCGTGGGGGATAAGGATAAACTCATCTTT	CACDTVGDKDKLIF	TRDV2	TRDD3	TRDJ1	14	2	2	0
TGTGCTCTTGGGGAGCCTACGTACACCGATAAACTCATCTTT	CALGEPTYTDKLIF	TRDV1	TRDD2	TRDJ1	14	2	1	1
TGTGCCTGTGACGGGATAGAGAACACCGATAAACTCATCTTT	CACDGIENTDKLIF	TRDV2	TRDD3	TRDJ1	14	2	1	1
TGTGCCTGTGACCCCTGGGGGCACACCGATAAACTCATCTTT	CACDPWGHTDKLIF	TRDV2	TRDD3	TRDJ1	14	2	1	1
TGTGCCTGTGACATTTTGGGGACCACCGATAAACTCATCTTT	CACDILGTTDKLIF	TRDV2	TRDD3	TRDJ1	14	2	1	1
TGTGCCTGTGACGCATTGGGGGGAACCGATAAACTCATCTTT	CACDALGGTDKLIF	TRDV2	TRDD3	TRDJ1	14	2	1	1
TGTGCCTGTGATTCCGTACAGTACACCGATAAACTCATCTTT	CACDSVQYTDKLIF	TRDV2	.	TRDJ1	14	2	1	1
TGTGCCTGTGACACGGTCCCCCACACCGATAAACTCATCTTT	CACDTVPHTDKLIF	TRDV2	TRDD3	TRDJ1	14	2	1	1
TGTGCCTGTGATCCACTGGGGGAAGACGATAAACTCATCTTT	CACDPLGEDDKLIF	TRDV2	TRDD3	TRDJ1	14	2	1	1
TGTGCCTGTGACCCGGTAGGCTACACCGATAAACTCATCTTT	CACDPVGYTDKLIF	TRDV2	TRDD2	TRDJ1	14	2	1	1
TGTGCCTGTGACACCTTACTGGGGGATACGCAACTCATCTTT	CACDTLLGDTQLIF	TRDV2	TRDD3	TRDJ1	14	2	1	1
TGTGCCTGTGACGTACTGGGGGAGACCGATAAACTCATCTTT	CACDVLGETDKLIF	TRDV2	TRDD3	TRDJ1	14	2	1	1
TGTGCCTGTGACAATTGGGGATACACCGATAAACTCATCTTT	CACDNWGYTDKLIF	TRDV2	TRDD3	TRDJ1	14	2	1	1
TGTGCCTGTGACAATTTGGGATCCACCGATAAACTCATCTTT	CACDNLGSTDKLIF	TRDV2	TRDD3	TRDJ1	14	2	1	1
TGTGCCTGTGACTTACTGGGGGCCACCGATAAACTCATCTTT	CACDLLGATDKLIF	TRDV2	TRDD3	TRDJ1	14	2	1	1
TGTGCCTGTGACACCCTGGGGGAGGGGGATAAACTCATCTTT	CACDTLGEGDKLIF	TRDV2	TRDD3	TRDJ1	14	2	1	1
TGTGCCTGTGAGCCCCTTGGGGGCACCGATAAACTCATCTTT	CACEPLGGTDKLIF	TRDV2	TRDD3	TRDJ1	14	2	1	1
TGTGCCTGTGACAAACTGGGGGTTACCGATAAACTCATCTTT	CACDKLGVTDKLIF	TRDV2	TRDD3	TRDJ1	14	2	1	1
TGTGCTCTTGGGGACCCGCCTTCCCCCCTCAAACTCATCTTT	CALGDPPSPLKLIF	TRDV1	TRDD2	TRDJ1	14	2	1	1
TGTGCCTGTGACACCTGGGGGCCCACGGATAAACTCATCTTT	CACDTWGPTDKLIF	TRDV2	TRDD3	TRDJ1	14	2	1	1
TGTGCCTGTGACCCCCTGGTACGCACCGATAAACTCATCTTT	CACDPLVRTDKLIF	TRDV2	.	TRDJ1	14	2	1	1
TGTGCCTGTGATGCGGTGGGGGATACGGGTAAACTCATCTTT	CACDAVGDTGKLIF	TRDV2	TRDD3	TRDJ1	14	2	1	1
TGTGCCTGTGACTTCCTAAGGGGCACCGATAAACTCATCTTT	CACDFLRGTDKLIF	TRDV2	TRDD2	TRDJ1	14	2	1	1
TGTGCCTGTGACACCGTATCCCTAACCGATAAACTCATCTTT	CACDTVSLTDKLIF	TRDV2	TRDD3	TRDJ1	14	2	1	1
TGTGCCTGTGACCCCATGGGGGATCCCGATAAACTCATCTTT	CACDPMGDPDKLIF	TRDV2	TRDD3	TRDJ1	14	2	1	1
TGTGCCTGTGAACTACTGGGGGATACCGATAAACTCATCTTT	CACELLGDTDKLIF	TRDV2	TRDD3	TRDJ1	14	2	1	1
TGTGCCTGTGACACCGTTTCTGACACCGATAAACTCATCTTT	CACDTVSDTDKLIF	TRDV2	.	TRDJ1	14	2	1	1
TGTGCCTGTGACCCGGTCGGGAAGACCGATAAACTCATCTTT	CACDPVGKTDKLIF	TRDV2	TRDD2	TRDJ1	14	2	1	1
TGTGCCTGTGACAATCTGGGGACAACCGATAAACTCATCTTT	CACDNLGTTDKLIF	TRDV2	TRDD3	TRDJ1	14	2	1	1
TGTGCCTGTGACGCCCTACTGGGGGGTGATAAACTCATCTTT	CACDALLGGDKLIF	TRDV2	TRDD3	TRDJ1	14	2	1	1
TGTGCCTGTGAACTACTGGGGGGGACCGATAAACTCATCTTT	CACELLGGTDKLIF	TRDV2	TRDD3	TRDJ1	14	2	1	1
TGTGCCTGTGACACTCTACAATACACCGATAAACTCATCTTT	CACDTLQYTDKLIF	TRDV2	.	TRDJ1	14	2	1	1
TGTGCCTGTGACTCCCTACAGTACACCGATAAACTCATCTTT	CACDSLQYTDKLIF	TRDV2	.	TRDJ1	14	2	1	1
TGTGCCTGTGACACCCTACGGTACACCGATAAACTCATCTTT	CACDTLRYTDKLIF	TRDV2	TRDD2	TRDJ1	14	2	1	1
TGTGCCTGTGACACCATCAGGGGGCCCGATAAACTCATCTTT	CACDTIRGPDKLIF	TRDV2	TRDD3	TRDJ1	14	2	1	1
TGTGCCTGTGACGATCTGTTGTACACCGATAAACTCATCTTT	CACDDLLYTDKLIF	TRDV2	.	TRDJ1	14	2	1	1
TGTGCCTGTGACACGGTAATGAACACCGATAAACTCATCTTT	CACDTVMNTDKLIF	TRDV2	.	TRDJ1	14	2	1	1
TGTGCCTGTGACGTACTGGGGGATGCCGATAAACTCATCTTT	CACDVLGDADKLIF	TRDV2	TRDD3	TRDJ1	14	2	1	1
TGTGCCTGTGACCCCTTGGGGGACTACGATAAACTCATCTTT	CACDPLGDYDKLIF	TRDV2	TRDD3	TRDJ1	14	2	1	1
TGTGCCTGTGACACCGTACTGGGTGACCCTAAACTCATCTTT	CACDTVLGDPKLIF	TRDV2	TRDD3	TRDJ1	14	2	1	1
TGTGCCTGTGACACCGTACTGGAAACCGATAAACTCATCTTT	CACDTVLETDKLIF	TRDV2	TRDD3	TRDJ1	14	2	1	1
TGTGCCTGTGACACGTGGGGGATGACCGATAAACTCATCTTT	CACDTWGMTDKLIF	TRDV2	TRDD3	TRDJ1	14	2	1	1
TGTGCCTGTGACAGACTGGGGGGACCCGATAAACTCATCTTT	CACDRLGGPDKLIF	TRDV2	TRDD3	TRDJ1	14	2	1	1
TGTGCCTGTGACACCTGGGGGCTCACCGATAAACTCATCTTT	CACDTWGLTDKLIF	TRDV2	TRDD3	TRDJ1	14	2	1	1
TGTGCCTGTGACACTCTGGGGGATCTGGATAAACTCATCTTT	CACDTLGDLDKLIF	TRDV2	TRDD3	TRDJ1	14	2	1	1
TGTGCCTGTGACATACTGGGGGATACAGCACAACTCTTCTTT	CACDILGDTAQLFF	TRDV2	TRDD3	TRDJ2	14	2	1	1
TGTGCCTGTGACACCGTCGGGATTGGCGATAAACTCATCTTT	CACDTVGIGDKLIF	TRDV2	TRDD3	TRDJ1	14	2	1	1
TGTGCCTGTGACCCACTGGAGTTAACCGATAAACTCATCTTT	CACDPLELTDKLIF	TRDV2	TRDD3	TRDJ1	14	2	1	1
TGTGCCTGTGACTCAGTCTTGTACACCGATAAACTCATCTTT	CACDSVLYTDKLIF	TRDV2	.	TRDJ1	14	2	1	1
TGTGCCTGTGACCCCCTCCTTAACACCGATAAACTCATCTTT	CACDPLLNTDKLIF	TRDV2	.	TRDJ1	14	2	1	1
TGTGCCTGTGACGGCCTGGGGGACGGCGATAAACTCATCTTT	CACDGLGDGDKLIF	TRDV2	TRDD3	TRDJ1	14	2	1	1
TGTGCCTGTGATCTCCTGGGGGATCACGATAAACTCATCTTT	CACDLLGDHDKLIF	TRDV2	TRDD3	TRDJ1	14	2	1	1
TGTGCCTGTGACACTATTTCGTACACCGATAAACTCATCTTT	CACDTISYTDKLIF	TRDV2	TRDD1	TRDJ1	14	2	1	1
TGTGCCTGTGACACCTTGCTGGGGGAGGACAAACTCATCTTT	CACDTLLGEDKLIF	TRDV2	TRDD3	TRDJ1	14	2	1	1
TGTGCCTGTGACGGACTGGGAGCCACCGATAAACTCATCTTT	CACDGLGATDKLIF	TRDV2	TRDD3	TRDJ1	14	2	1	1
TGTGCCTGTGACACTCTGGGGGAGAGGGATAAACTCATCTTT	CACDTLGERDKLIF	TRDV2	TRDD3	TRDJ1	14	2	1	1
TGTGCCTGTGACCCCCTCACTTCCACCGATAAACTCATCTTT	CACDPLTSTDKLIF	TRDV2	.	TRDJ1	14	2	1	1
TGTGCCTGTGACACGGTCTCAAGCACCGATAAACTCATCTTT	CACDTVSSTDKLIF	TRDV2	.	TRDJ1	14	2	1	1
TGTGCCTGTGACACCCTCGTCCTCACCGATAAACTCATCTTT	CACDTLVLTDKLIF	TRDV2	.	TRDJ1	14	2	1	1
TGTGCCTGTGACTCTGTACTGGGGGATACGGGGCTCATCTTT	CACDSVLGDTGLIF	TRDV2	TRDD3	TRDJ1	14	2	1	1
TGTGCCTGTGACGTACTGGGGGAGACAGCACAACTCTTCTTT	CACDVLGETAQLFF	TRDV2	TRDD3	TRDJ2	14	2	1	1
TGTGCCTGTGACACCGTAGGGGAAGCCGATAAACTCATCTTT	CACDTVGEADKLIF	TRDV2	TRDD2	TRDJ1	14	2	1	1
TGTGCCTGTGACTCGGTACTGGGGGCCGATAAACTCATCTTT	CACDSVLGADKLIF	TRDV2	TRDD3	TRDJ1	14	2	1	1
TGTGCCTGTGACACGCTGACTGGGGCCGATAAACTCATCTTT	CACDTLTGADKLIF	TRDV2	TRDD3	TRDJ1	14	2	1	1
TGTGCCTGTGACCCAGTACTGGGGGCCGATAAACTCATCTTT	CACDPVLGADKLIF	TRDV2	TRDD3	TRDJ1	14	2	1	1
TGTGCCTGTGACTCCCTACTCAACACCGATAAACTCATCTTT	CACDSLLNTDKLIF	TRDV2	.	TRDJ1	14	2	1	1
TGTGCCTGTGACACCGTGGGACGCGTCGATAAACTCATCTTT	CACDTVGRVDKLIF	TRDV2	TRDD3	TRDJ1	14	2	1	1
TGTGCCTGTGACACTCTAGGACCGGCCGATAAACTCATCTTT	CACDTLGPADKLIF	TRDV2	TRDD2	TRDJ1	14	2	1	1
TGTGCCTGTGACACCGTTGGGGGCCACGATAAACTCATCTTT	CACDTVGGHDKLIF	TRDV2	.	TRDJ1	14	2	1	1
TGTGCCTGTGACACCGTTGGGGTTGGGGATAAACTCATCTTT	CACDTVGVGDKLIF	TRDV2	.	TRDJ1	14	2	1	1
TGTGCCTGTGACACCGTGGGCCTATCCGATAAACTCATCTTT	CACDTVGLSDKLIF	TRDV2	TRDD2	TRDJ1	14	2	1	1
TGTGCCTGTGACCCACTGGGGGATACAGGGAAACTCATCTTT	CACDPLGDTGKLIF	TRDV2	TRDD3	TRDJ1	14	2	1	1
TGTGCCTGTGACACCGTTCTTCTCACCGATAAACTCATCTTT	CACDTVLLTDKLIF	TRDV2	.	TRDJ1	14	2	1	1
TGTGCCTGTGACCCCATACTGTACACCGATAAACTCATCTTT	CACDPILYTDKLIF	TRDV2	.	TRDJ1	14	2	1	1
TGTGCCTGTGACTCCCTAGTAGGCACCGATAAACTCATCTTT	CACDSLVGTDKLIF	TRDV2	TRDD2	TRDJ1	14	2	1	1
TGTGCCTGTGACAGGTGGGGTAACACCGATAAACTCATCTTT	CACDRWGNTDKLIF	TRDV2	TRDD3	TRDJ1	14	2	1	1
TGTGCCTGTGACCCTCTTCTGTACACCGATAAACTCATCTTT	CACDPLLYTDKLIF	TRDV2	.	TRDJ1	14	2	1	1
TGTGCCTGTGACTCACTGGGGAACACCGATAAACTCATCTTT	CACDSLGNTDKLIF	TRDV2	TRDD3	TRDJ1	14	2	1	1
TGTGCCTGTGACCCCGTACCCTACACCGATAAACTCATCTTT	CACDPVPYTDKLIF	TRDV2	.	TRDJ1	14	2	1	1
TGTGCCTGTGACTCCTTACTGGGGGCCGATAAACTCATCTTT	CACDSLLGADKLIF	TRDV2	TRDD3	TRDJ1	14	2	1	1
TGTGCCTGTGACCGGCTGGGGGGGGACGATAAACTCATCTTT	CACDRLGGDDKLIF	TRDV2	TRDD3	TRDJ1	14	2	1	1
TGTGCCTGTGACCGTCTGGGAACAACCGATAAACTCATCTTT	CACDRLGTTDKLIF	TRDV2	TRDD3	TRDJ1	14	2	1	1
TGTGCCTGTGACCCACTACTGGGGGATACCAAACTCATCTTT	CACDPLLGDTKLIF	TRDV2	TRDD3	TRDJ1	14	2	1	1
TGTGCCTGTGACACCTTGGGGGCCCCCGATAAACTCATCTTT	CACDTLGAPDKLIF	TRDV2	TRDD3	TRDJ1	14	2	1	1
TGTGCCTGTGACACCGTACTGGTCACCGATAAACTCATCTTT	CACDTVLVTDKLIF	TRDV2	TRDD3	TRDJ1	14	2	1	1
TGTGCCTGTGACCCACTCGTAAACACCGATAAACTCATCTTT	CACDPLVNTDKLIF	TRDV2	.	TRDJ1	14	2	1	1
TGTGCCTGTGACCCCCTGGGGGATATGGGTAAACTCATCTTT	CACDPLGDMGKLIF	TRDV2	TRDD3	TRDJ1	14	2	1	1
TGTGCCTGTGACACCGTCGAAAGAGCCGATAAACTCATCTTT	CACDTVERADKLIF	TRDV2	TRDD1	TRDJ1	14	2	1	1
TGTGCCTGTGACACAGTAACGAACACCGATAAACTCATCTTT	CACDTVTNTDKLIF	TRDV2	.	TRDJ1	14	2	1	1
TGTGCCTGTGACACCGTGGGGAATTCCGATAAACTCATCTTT	CACDTVGNSDKLIF	TRDV2	TRDD3	TRDJ1	14	2	1	1
TGTGCCTGTGACATTTTGGGGTACACCGATAAACTCATCTTT	CACDILGYTDKLIF	TRDV2	.	TRDJ1	14	2	1	1
TGTGCCTGTTTTGTACTGGGGGATACCGATAAACTCATCTTT	CACFVLGDTDKLIF	TRDV2	TRDD3	TRDJ1	14	2	1	1
TGTGCCTGTGACACCATTGGAGGGCCCGATAAACTCATCTTT	CACDTIGGPDKLIF	TRDV2	.	TRDJ1	14	2	1	1
TGTGCCTGTGACACCCTGGGGATAGCCGATAAACTCATCTTT	CACDTLGIADKLIF	TRDV2	TRDD3	TRDJ1	14	2	1	1
TGTGCCTGTGACACCGTCGGGGGGTCCTATAAACTCATCTTT	CACDTVGGSYKLIF	TRDV2	TRDD3	TRDJ1	14	2	1	1
TGTGCCTGTGACACCGTGGCCGCTACCGATAAACTCATCTTT	CACDTVAATDKLIF	TRDV2	.	TRDJ1	14	2	1	1
TGTGCCTGTGACGCACTGGGGGATAAAGGTAAACTCATCTTT	CACDALGDKGKLIF	TRDV2	TRDD3	TRDJ1	14	2	1	1
TGTGCCTGTGACCCGGCTGGGGTGACAGATAAACTCATCTTT	CACDPAGVTDKLIF	TRDV2	TRDD3	TRDJ1	14	2	1	1
TGTGCCTGTGACATCCTGGGGGACCTCGATAAACTCATCTTT	CACDILGDLDKLIF	TRDV2	TRDD3	TRDJ1	14	2	1	1
TGTGCCTGTGACCCTCTGGGGGATTTCGATAAACTCATCTTT	CACDPLGDFDKLIF	TRDV2	TRDD3	TRDJ1	14	2	1	1
TGTGCCTGTGACTCGGTGGGGGATACCGGAGGACTCATCTTT	CACDSVGDTGGLIF	TRDV2	TRDD3	TRDJ1	14	2	1	1
TGTGCCTGTGACCCGATCCCGTACACCGATAAACTCATCTTT	CACDPIPYTDKLIF	TRDV2	TRDD3	TRDJ1	14	2	1	1
TGTGCCTGTGACACCCTGGGCCGCACCGATAAACTCATCTTT	CACDTLGRTDKLIF	TRDV2	TRDD3	TRDJ1	14	2	1	1
TGTGCCTGTGACCCTATTGGGGGATCCGATAAACTCATCTTT	CACDPIGGSDKLIF	TRDV2	TRDD3	TRDJ1	14	2	1	1
TGTGCCTGTGACACCCTGGTGCACACCGATAAACTCATCTTT	CACDTLVHTDKLIF	TRDV2	.	TRDJ1	14	2	1	1
TGTGCCTGTGATCTCCTGGGGGAAGGCGATAAACTCATCTTT	CACDLLGEGDKLIF	TRDV2	TRDD3	TRDJ1	14	2	1	1
TGTGCCTGTGACACTTGGGGGAAAACCGATAAACTCATCTTT	CACDTWGKTDKLIF	TRDV2	TRDD3	TRDJ1	14	2	1	1
TGTGCCTGTGACACCGGGGGGGGATCCGATAAACTCATCTTT	CACDTGGGSDKLIF	TRDV2	TRDD3	TRDJ1	14	2	1	1
TGTGCCTGTGACGTACTGGGGATCACCGATAAACTCATCTTT	CACDVLGITDKLIF	TRDV2	TRDD3	TRDJ1	14	2	1	1
TGTGCCTGTGACACGGTGGGGGATGACGATAAACTCATCTTT	CACDTVGDDDKLIF	TRDV2	TRDD3	TRDJ1	14	2	1	1
TGTGCCTGTGACACAATGGGCCGTACCGATAAACTCATCTTT	CACDTMGRTDKLIF	TRDV2	.	TRDJ1	14	2	1	1
TGTGCCTGTGACGTACTGGGGCACACCGATAAACTCATCTTT	CACDVLGHTDKLIF	TRDV2	TRDD3	TRDJ1	14	2	1	1
TGTGCCTGTGACACCCTGGGGGAAGCCGATAAACTCATCTTT	CACDTLGEADKLIF	TRDV2	TRDD3	TRDJ1	14	2	1	1
TGTGCCTGTGACAACTGGGGGTCCACCGATAAACTCATCTTT	CACDNWGSTDKLIF	TRDV2	.	TRDJ1	14	2	1	1
TGTGCCTGTGACTCACTGGGGGATCCCGATAAACTCATCTTT	CACDSLGDPDKLIF	TRDV2	TRDD3	TRDJ1	14	2	1	1
TGTGCCTGTGACACCATCGGGATTGCCGATAAACTCATCTTT	CACDTIGIADKLIF	TRDV2	TRDD3	TRDJ1	14	2	1	1
TGTGCCTGTGACGGGATATCGTACACCGATAAACTCATCTTT	CACDGISYTDKLIF	TRDV2	TRDD3	TRDJ1	14	2	1	1
TGTGCCTGTGAGCCCCTACTGGGGGCCGATAAACTCATCTTT	CACEPLLGADKLIF	TRDV2	TRDD3	TRDJ1	14	2	1	1
TGTGCCTGTGACCCCGTACTGGGACCCGATAAACTCATCTTT	CACDPVLGPDKLIF	TRDV2	TRDD3	TRDJ1	14	2	1	1
TGTGCTCTTGGGGAACTAGGGTACACCGATAAACTCATCTTT	CALGELGYTDKLIF	TRDV1	.	TRDJ1	14	2	1	1
TGTGCCTGTGACACCGTTACTGGGACCGATAAACTCATCTTT	CACDTVTGTDKLIF	TRDV2	TRDD3	TRDJ1	14	2	0	2
TGTGCCTGTGACACCCTATCGAATACCGATAAACTCATCTTT	CACDTLSNTDKLIF	TRDV2	TRDD1	TRDJ1	14	2	0	2
TGTGCCTGTGACACCGTCGAGGATACCGATAAACTCATCTTT	CACDTVEDTDKLIF	TRDV2	.	TRDJ1	14	2	0	2
TGTGCCTGTGACGCAGTCGGGGGAACCGATAAACTCATCTTT	CACDAVGGTDKLIF	TRDV2	TRDD3	TRDJ1	14	2	0	2
TGTGCCTGTGATACGTTGGGGATACAAGATAAACTCATCTTT	CACDTLGIQDKLIF	TRDV2	TRDD3	TRDJ1	14	2	0	2
TGTGCCTGTGACACGGTAGTAGTAACCGATAAACTCATCTTT	CACDTVVVTDKLIF	TRDV2	TRDD1	TRDJ1	14	2	0	2
TGTGCCTGTGACACGCTACTGCTCACCGATAAACTCATCTTT	CACDTLLLTDKLIF	TRDV2	TRDD3	TRDJ1	14	2	0	2
TGTGCCTGTGACTCCCTGGGGGCCTCGATTAAACTCATCTTT	CACDSLGASIKLIF	TRDV2	TRDD3	TRDJ1	14	2	0	2
TGTGCCTGTGACACCTGGGGGACGTCGGATAAACTCATCTTT	CACDTWGTSDKLIF	TRDV2	TRDD3	TRDJ1	14	2	0	2
TGTGCCTGTGACACGATACTGTACACCGATAAACTCATCTTT	CACDTILYTDKLIF	TRDV2	TRDD3	TRDJ1	14	2	0	2
TGTGCCTGTGACCCGTGGGGGACGCCCGATAAACTCATCTTT	CACDPWGTPDKLIF	TRDV2	TRDD3	TRDJ1	14	2	0	2
TGTGCCTGTGACACCGTAGCGTACACCGATAAACTCATCTTT	CACDTVAYTDKLIF	TRDV2	.	TRDJ1	14	2	0	2
TGTGCCTGTGACAACTGGGGGAACACCGATAAACTCATCTTT	CACDNWGNTDKLIF	TRDV2	TRDD3	TRDJ1	14	2	0	2
TGTGCCTGTGACACCATGGGGATAAGAGGGAAACTCATCTTT	CACDTMGIRGKLIF	TRDV2	TRDD3	TRDJ1	14	2	0	2
TGTGCCTGTGACACTGTTGGGGGTCCCAATAAACTCATCTTT	CACDTVGGPNKLIF	TRDV2	TRDD3	TRDJ1	14	2	0	2
TGTGCCTGTGACTCCCTACTGGGGGGGCTAAAACTCATCTTT	CACDSLLGGLKLIF	TRDV2	TRDD3	TRDJ1	14	2	0	2
TGTGCCTGTGACAGACTGGGGGATACAAATAAACTCATCTTT	CACDRLGDTNKLIF	TRDV2	TRDD3	TRDJ1	14	2	0	2
TGTGCCTGTGACATGCTGGGGGATATCCCCAAACTCATCTTT	CACDMLGDIPKLIF	TRDV2	TRDD3	TRDJ1	14	2	0	2
TGTGCCTGTTTCCCCCTGGGGGACACCGATAAACTCATCTTT	CACFPLGDTDKLIF	TRDV2	TRDD3	TRDJ1	14	2	0	2
TGTGCCTGTGACCGGTTGGGGAGCACCGATAAACTCATCTTT	CACDRLGSTDKLIF	TRDV2	TRDD3	TRDJ1	14	2	0	2
TGTGCCTGTGACACCGTCGGGGCTATTGATAAACTCATCTTT	CACDTVGAIDKLIF	TRDV2	TRDD1	TRDJ1	14	2	0	2
TGTGCCTGTGACCCCCTGGGGGCCTTGGATAAACTCATCTTT	CACDPLGALDKLIF	TRDV2	TRDD3	TRDJ1	14	2	0	2
TGTGCCTGTGACACCGTAGGGGCCCACGATAAACTCATCTTT	CACDTVGAHDKLIF	TRDV2	.	TRDJ1	14	2	0	2
TGTGCCTGTGACACCGTGGTACTCACCGATAAACTCATCTTT	CACDTVVLTDKLIF	TRDV2	TRDD1	TRDJ1	14	2	0	2
TGTGCCTGTGACACGGTCGGGGGAGAAAATAAACTCATCTTT	CACDTVGGENKLIF	TRDV2	TRDD3	TRDJ1	14	2	0	2
TGTGCCTGTGACACCGTGGGGGTCCACGATAAACTCATCTTT	CACDTVGVHDKLIF	TRDV2	TRDD3	TRDJ1	14	2	0	2
TGTGCCTGTGACGACTGGGGGTCCACCGATAAACTCATCTTT	CACDDWGSTDKLIF	TRDV2	.	TRDJ1	14	2	0	2
TGTGCCTGTGACCTGATTACCTACACCGATAAACTCATCTTT	CACDLITYTDKLIF	TRDV2	.	TRDJ1	14	2	0	2
TGTGCCTGTGACAGACTGGGCCACACCGATAAACTCATCTTT	CACDRLGHTDKLIF	TRDV2	TRDD3	TRDJ1	14	2	0	2
TGTGCCTGTGACACCGTGGGGATGAAGGATAAACTCATCTTT	CACDTVGMKDKLIF	TRDV2	TRDD3	TRDJ1	14	2	0	2
TGTGCCTGTGACACCCTGGGATCATCCGATAAACTCATCTTT	CACDTLGSSDKLIF	TRDV2	TRDD3	TRDJ1	14	2	0	2
TGTGCCTGTGACGCCCTACTGGGGACCGATAAACTCATCTTT	CACDALLGTDKLIF	TRDV2	TRDD3	TRDJ1	14	2	0	2
TGTGCCTGTGACGTACTGGGGGATACAGCACAACTCTTCTTT	CACDVLGDTAQLFF	TRDV2	TRDD3	TRDJ2	14	2	0	2
TGTGCCTGTGACACCGTCGGGGGGACAGCACAACTCTTCTTT	CACDTVGGTAQLFF	TRDV2	TRDD3	TRDJ2	14	2	0	2
TGTGCCTGTGACGTACTGGGGGACACCCGACAGATGTTTTTC	CACDVLGDTRQMFF	TRDV2	TRDD3	TRDJ3	14	2	0	2
TGTGCCTGTGACGGTCTGGGGGGTACCGATAAACTCATCTTT	CACDGLGGTDKLIF	TRDV2	TRDD3	TRDJ1	14	2	0	2
TGTGCCTGTGACACATGGGGGATGGCCGATAAACTCATCTTT	CACDTWGMADKLIF	TRDV2	TRDD3	TRDJ1	14	2	0	2
TGTGCCTGTGACACCTTACTGGGGGAGAATAAACTCATCTTT	CACDTLLGENKLIF	TRDV2	TRDD3	TRDJ1	14	2	0	2
TGTGCCTGTGACGTGCTGACCCACACCGATAAACTCATCTTT	CACDVLTHTDKLIF	TRDV2	.	TRDJ1	14	2	0	2
TGTGCCTGTGACACCCTTTTAGTGACCGATAAACTCATCTTT	CACDTLLVTDKLIF	TRDV2	.	TRDJ1	14	2	0	2
TGTGCCTGTGACTCGATACTGGGGGACCTTAAACTCATCTTT	CACDSILGDLKLIF	TRDV2	TRDD3	TRDJ1	14	2	0	2
TGTGCCTGTGACACGCTTCTCACCACCGATAAACTCATCTTT	CACDTLLTTDKLIF	TRDV2	.	TRDJ1	14	2	0	2
TGTGCCTGTGACACCCTGGGGGGTCGCGATAAACTCATCTTT	CACDTLGGRDKLIF	TRDV2	TRDD3	TRDJ1	14	2	0	2
TGTGCCTGTGACACGCTTCTGGGGGATAATAAACTCATCTTT	CACDTLLGDNKLIF	TRDV2	TRDD3	TRDJ1	14	2	0	2
TGTGCCTGTGACACCGTCCTGGGGGACGATAAACTCATCTTT	CACDTVLGDDKLIF	TRDV2	TRDD3	TRDJ1	14	2	0	2
TGTGCCTGTGACACTCTGGGGGTCTACGATAAACTCATCTTT	CACDTLGVYDKLIF	TRDV2	TRDD3	TRDJ1	14	2	0	2
TGTGCCTGTGACCTTACTGGGGTTACCGATAAACTCATCTTT	CACDLTGVTDKLIF	TRDV2	TRDD3	TRDJ1	14	2	0	2
TGTGCCTGTGACACAGTGGGGGATACTAATAAACTCATCTTT	CACDTVGDTNKLIF	TRDV2	TRDD3	TRDJ1	14	2	0	2
TGTGCCTTTTCAGCGGTGGGGGACACCGATAAACTCATCTTT	CAFSAVGDTDKLIF	TRDV3	TRDD3	TRDJ1	14	2	0	2
TGTGCTCTTGGGGAGCCGTACGGCACCGATAAACTCATCTTT	CALGEPYGTDKLIF	TRDV1	.	TRDJ1	14	2	0	2
TGTGCTCTTGGGGGAGAGGGCCACACCGATAAACTCATCTTT	CALGGEGHTDKLIF	TRDV1	.	TRDJ1	14	2	0	2
TGTGCCTGTGACCTCCTAGGGGCCGATAAACTCATCTTT	CACDLLGADKLIF	TRDV2	TRDD2	TRDJ1	13	2	2	0
TGTGCCTGTGACACCATCGGCACCGATAAACTCATCTTT	CACDTIGTDKLIF	TRDV2	.	TRDJ1	13	2	2	0
TGTGCCTGTGACCGTTTGGGGGAGGATAAACTCATCTTT	CACDRLGEDKLIF	TRDV2	TRDD3	TRDJ1	13	2	2	0
TGTGCCTGTGACACTTGGAACACCGATAAACTCATCTTT	CACDTWNTDKLIF	TRDV2	.	TRDJ1	13	2	2	0
TGTGCCTGTGACATACTGGGGGGCGATAAACTCATCTTT	CACDILGGDKLIF	TRDV2	TRDD3	TRDJ1	13	2	2	0
TGTGCCTGTGACCCGCTGGGGGCTGATAAACTCATCTTT	CACDPLGADKLIF	TRDV2	TRDD3	TRDJ1	13	2	2	0
TGTGCCTGTGACCGACTGGGTGGCGATAAACTCATCTTT	CACDRLGGDKLIF	TRDV2	TRDD3	TRDJ1	13	2	2	0
TGTGCCTGTGACGGGCTGGGGGACGATAAACTCATCTTT	CACDGLGDDKLIF	TRDV2	TRDD3	TRDJ1	13	2	2	0
TGTGCCTGTGACACCTTTGGCACCGATAAACTCATCTTT	CACDTFGTDKLIF	TRDV2	.	TRDJ1	13	2	2	0
TGTGCCTGTGACGCCTGGGGGACCGATAAACTCATCTTT	CACDAWGTDKLIF	TRDV2	TRDD3	TRDJ1	13	2	2	0
TGTGCCTGTGACAGACTGCACACCGATAAACTCATCTTT	CACDRLHTDKLIF	TRDV2	.	TRDJ1	13	2	2	0
[truncated: 32 more rows]
