# Supplementary material for: Psoriasis vulgaris leaves a dynamic imprint on circulating and skin γδ TCR repertoires shaped by disease severity, age, and sex
Source: Front Immunol. 2025 Oct 17;16:1670364. doi: 10.3389/fimmu.2025.1670364 (PMC12576707; doi:10.3389/fimmu.2025.1670364)
Supplement: Supplementary file 2 [file DataSheet2.zip › Supplementary_Table_14.xlsx]

## Sheet: Public_TRG_skin
CDR3nt	CDR3AA	TRGV	TRGJ	length_AA	Occurence_total	PV_occurence	HC_occurence
TGTGCCTTGTGGGAGGTGCAAGAGTTGGGCAAAAAAATCAAGGTATTT	CALWEVQELGKKIKVF	TRGV9	TRGJP	16	11	8	3
TGTGCCACCTGGGATGGCTATTATAAGAAACTCTTT	CATWDGYYKKLF	TRGV4	TRGJ2	12	8	6	2
TGTGCCACCTGGGATTATAAGAAACTCTTT	CATWDYKKLF	TRGV4	TRGJ2	10	8	5	3
TGTGCCTTGTGGGAGGTGAAAGAGTTGGGCAAAAAAATCAAGGTATTT	CALWEVKELGKKIKVF	TRGV9	TRGJP	16	6	6	0
TGTGCCACCTGGGATTATTATAAGAAACTCTTT	CATWDYYKKLF	TRGV8	TRGJ2	11	6	5	1
TGTGCCACCTGGGATGGTTATAAGAAACTCTTT	CATWDGYKKLF	TRGV4	TRGJ2	11	6	4	2
TGTGCCACCTGGGATACCACTGGTTGGTTCAAGATATTT	CATWDTTGWFKIF	TRGV8	TRGJP1	13	5	5	0
TGTGCCTTGTGGGAGGTGCGAGAGTTGGGCAAAAAAATCAAGGTATTT	CALWEVRELGKKIKVF	TRGV9	TRGJP	16	5	4	1
TGTGCCACCTGGGATGGCCCCTATTATAAGAAACTCTTT	CATWDGPYYKKLF	TRGV4	TRGJ2	13	5	4	1
TGTGCCACCTGGGAAAATTATTATAAGAAACTCTTT	CATWENYYKKLF	TRGV8	TRGJ2	12	5	4	1
TGTGCCACCTGGGACGGAAATTATTATAAGAAACTCTTT	CATWDGNYYKKLF	TRGV3	TRGJ2	13	5	4	1
TGTGCCACCTGGGACAGGCGTTATAAGAAACTCTTT	CATWDRRYKKLF	TRGV3	TRGJ2	12	5	4	1
TGTGCCACCTGGGACAGTTATTATAAGAAACTCTTT	CATWDSYYKKLF	TRGV5	TRGJ2	12	5	1	4
TGTGCCACCTGGGACGGGAGTAGTGATTGGATCAAGACGTTT	CATWDGSSDWIKTF	TRGV2	TRGJP2	14	4	3	1
TGTGCCACCTGGGACGGGCCTTATAAGAAACTCTTT	CATWDGPYKKLF	TRGV2	TRGJ2	12	4	3	1
TGTGCCACCTGGGAGAGTAGTGATTGGATCAAGACGTTT	CATWESSDWIKTF	TRGV3	TRGJP2	13	4	3	1
TGTGCCACCTGGGACGGCGATTATTATAAGAAACTCTTT	CATWDGDYYKKLF	TRGV3	TRGJ2	13	4	3	1
TGTGCCACCTGGGATTCGAATTATTATAAGAAACTCTTT	CATWDSNYYKKLF	TRGV2	TRGJ2	13	4	3	1
TGTGCCTTGTGGGAGGTGCGCTATAAGAAACTCTTT	CALWEVRYKKLF	TRGV9	TRGJ2	12	4	3	1
TGTGCCACCTGGGACAGGCGTTATTATAAGAAACTCTTT	CATWDRRYYKKLF	TRGV5	TRGJ2	13	4	3	1
TGTGCCACCTGGGACAGGCCTTATTATAAGAAACTCTTT	CATWDRPYYKKLF	TRGV3	TRGJ2	13	4	3	1
TGTGCCACCTGGGATGGACTTTATTATAAGAAACTCTTT	CATWDGLYYKKLF	TRGV8	TRGJ2	13	4	3	1
TGTGCCACCTGGGACGGGCGTTATTATAAGAAACTCTTT	CATWDGRYYKKLF	TRGV2	TRGJ2	13	4	3	1
TGTGCCACCTGGGATGGGCCGGATTATAAGAAACTCTTT	CATWDGPDYKKLF	TRGV4	TRGJ2	13	4	2	2
TGTGCCACCTGGGATTGGATCAAGACGTTT	CATWDWIKTF	TRGV8	TRGJP2	10	3	3	0
TGTGCCACCTGGGACGGAACTTATTATAAGAAACTCTTT	CATWDGTYYKKLF	TRGV2	TRGJ2	13	3	3	0
TGTGCCACCTGGGACAATTATTATAAGAAACTCTTT	CATWDNYYKKLF	TRGV4	TRGJ2	12	3	3	0
TGTGCCTTGTGGGAGGTGGGCGAGTTGGGCAAAAAAATCAAGGTATTT	CALWEVGELGKKIKVF	TRGV9	TRGJP	16	3	3	0
TGTGCCACCTGGGACCTGAATTATTATAAGAAACTCTTT	CATWDLNYYKKLF	TRGV8	TRGJ2	13	3	3	0
TGTGCCACCTGGGACGGGCCCCGTTATTATAAGAAACTCTTT	CATWDGPRYYKKLF	TRGV2	TRGJ2	14	3	3	0
TGTGCCACCTGGGATGTAAATTATTATAAGAAACTCTTT	CATWDVNYYKKLF	TRGV4	TRGJ2	13	3	3	0
TGTGCCACCTGGGGCTATTATTATAAGAAACTCTTT	CATWGYYYKKLF	TRGV5	TRGJ2	12	3	3	0
TGTGCCACCTGGGATGACTATTATAAGAAACTCTTT	CATWDDYYKKLF	TRGV4	TRGJ2	12	3	3	0
TGTGCCTTGTGGGAGGTTTATTATAAGAAACTCTTT	CALWEVYYKKLF	TRGV9	TRGJ1	12	3	3	0
TGTGCCTTGTGGGAGGTGCTGGAGTTGGGCAAAAAAATCAAGGTATTT	CALWEVLELGKKIKVF	TRGV9	TRGJP	16	3	2	1
TGTGCCACCTGGGCGAATTATTATAAGAAACTCTTT	CATWANYYKKLF	TRGV4	TRGJ2	12	3	2	1
TGTGCCACCTGGAATTATTATAAGAAACTCTTT	CATWNYYKKLF	TRGV8	TRGJ2	11	3	2	1
TGTGCCACCTGGGACGGGTCGAATTATTATAAGAAACTCTTT	CATWDGSNYYKKLF	TRGV2	TRGJ2	14	3	2	1
TGTGCCACCTGGGATGGGCCTCTTTATTATAAGAAACTCTTT	CATWDGPLYYKKLF	TRGV4	TRGJ2	14	3	2	1
TGTGCCACCTGGGATAGTAGTGATTGGATCAAGACGTTT	CATWDSSDWIKTF	TRGV8	TRGJP2	13	2	2	0
TGTGCCACCTGGGATGGGCATACCACTGGTTGGTTCAAGATATTT	CATWDGHTTGWFKIF	TRGV4	TRGJP1	15	2	2	0
TGTGCCACCTGGGTTTATTATAAGAAACTCTTT	CATWVYYKKLF	TRGV4	TRGJ2	11	2	2	0
TGTGCCACCTGGGACAGGCTTAGTTATTATAAGAAACTCTTT	CATWDRLSYYKKLF	TRGV3	TRGJ2	14	2	2	0
TGTGCCACCTGGGATACTGGTTGGTTCAAGATATTT	CATWDTGWFKIF	TRGV8	TRGJP1	12	2	2	0
TGTGCCACCTGGGATAGTGATTGGATCAAGACGTTT	CATWDSDWIKTF	TRGV8	TRGJP2	12	2	2	0
TGTGCCACCTGGGAGGGATATTATAAGAAACTCTTT	CATWEGYYKKLF	TRGV3	TRGJ1	12	2	2	0
TGTGCCACCTGGGACGGTTGGTTCAAGATATTT	CATWDGWFKIF	TRGV2	TRGJP1	11	2	2	0
TGTGCCTTGTGGGAGGACCAAGAGTTGGGCAAAAAAATCAAGGTATTT	CALWEDQELGKKIKVF	TRGV9	TRGJP	16	2	2	0
TGTGCCACCTGGGACCGTTATAAGAAACTCTTT	CATWDRYKKLF	TRGV8	TRGJ2	11	2	2	0
TGTGCCTTGTGGGAGGTGCATTATTATAAGAAACTCTTT	CALWEVHYYKKLF	TRGV9	TRGJ2	13	2	2	0
TGTGCCACCTGGGACAGAGATTATTATAAGAAACTCTTT	CATWDRDYYKKLF	TRGV3	TRGJ2	13	2	2	0
TGTGCCACCTGGGATGGTTTTAGTAGTGATTGGATCAAGACGTTT	CATWDGFSSDWIKTF	TRGV4	TRGJP2	15	2	2	0
TGTGCCACCTGGGACGGGCCGGATTATTATAAGAAACTCTTT	CATWDGPDYYKKLF	TRGV2	TRGJ2	14	2	2	0
TGTGCCACCTGGGAACTAAAGAAACTCTTT	CATWELKKLF	TRGV8	TRGJ2	10	2	2	0
TGTGCCTTGTGGGATTATTATAAGAAACTCTTT	CALWDYYKKLF	TRGV9	TRGJ2	11	2	2	0
TGTGCCACCTGGGATAGGAAGAAACTCTTT	CATWDRKKLF	TRGV8	TRGJ2	10	2	2	0
TGTGCCACCTGGGACGGACAGGGTTATAAGAAACTCTTT	CATWDGQGYKKLF	TRGV2	TRGJ2	13	2	2	0
TGTGCCTTGTGGGAGGCTTATAAGAAACTCTTT	CALWEAYKKLF	TRGV9	TRGJ2	11	2	2	0
TGTGCCTTGTGGGAGGTGGAGTTGGGCAAAAAAATCAAGGTATTT	CALWEVELGKKIKVF	TRGV9	TRGJP	15	2	2	0
TGTGCCTTGTGGGAGGTCTATAAGAAACTCTTT	CALWEVYKKLF	TRGV9	TRGJ2	11	2	2	0
TGTGCCACCTGGGATTTCTATTATAAGAAACTCTTT	CATWDFYYKKLF	TRGV8	TRGJ2	12	2	2	0
TGTGCCACCTGGGACGGGCCGTCTTATTATAAGAAACTCTTT	CATWDGPSYYKKLF	TRGV2	TRGJ2	14	2	2	0
TGTGCCACCTGGGATGGGCTTGGGTATTATAAGAAACTCTTT	CATWDGLGYYKKLF	TRGV4	TRGJ2	14	2	2	0
TGTGCCACCTGGGACGGCGATTGGATCAAGACGTTT	CATWDGDWIKTF	TRGV2	TRGJP2	12	2	2	0
TGTGCCACCTGGGATTATTATTATAAGAAACTCTTT	CATWDYYYKKLF	TRGV8	TRGJ2	12	2	2	0
TGTGCCACCTGGGACAGTTTTTATTATAAGAAACTCTTT	CATWDSFYYKKLF	TRGV3	TRGJ2	13	2	2	0
TGTGCCACCTGGGACAGGCGTCGATATAAGAAACTCTTT	CATWDRRRYKKLF	TRGV5	TRGJ2	13	2	2	0
TGTGCCACCTGGGATTCGGGTTATTATAAGAAACTCTTT	CATWDSGYYKKLF	TRGV8	TRGJ2	13	2	2	0
TGTGCCACCTGGGATACGGATTATAAGAAACTCTTT	CATWDTDYKKLF	TRGV8	TRGJ2	12	2	2	0
TGTGCCACCTGGGACAGGCATTATAAGAAACTCTTT	CATWDRHYKKLF	TRGV5	TRGJ2	12	2	2	0
TGTGCCACCTGGGATGGGGGTTATTATAAGAAACTCTTT	CATWDGGYYKKLF	TRGV4	TRGJ2	13	2	2	0
TGTGCCACCTGGGACCCAGGCAAGAAACTCTTT	CATWDPGKKLF	TRGV4	TRGJ2	11	2	2	0
TGTGCCACCTGGGATGGTTATTATTATAAGAAACTCTTT	CATWDGYYYKKLF	TRGV4	TRGJ2	13	2	2	0
TGTGCCACCTGGGACAGGCTCTATTATAAGAAACTCTTT	CATWDRLYYKKLF	TRGV3	TRGJ2	13	2	2	0
TGTGCCACCTGGGACAGGCCGCCGAGCGATTATAAGAAACTCTTT	CATWDRPPSDYKKLF	TRGV5	TRGJ2	15	2	2	0
TGTGCCACCTGGGACTCTTATAAGAAACTCTTT	CATWDSYKKLF	TRGV3	TRGJ2	11	2	2	0
TGTGCCACCTGGGATGGGCCCCGATATAAGAAACTCTTT	CATWDGPRYKKLF	TRGV4	TRGJ2	13	2	2	0
TGTGCCTTGTGGGAAATTTATTATAAGAAACTCTTT	CALWEIYYKKLF	TRGV9	TRGJ2	12	2	2	0
TGTGCCACCTGGGACCATTATTATAAGAAACTCTTT	CATWDHYYKKLF	TRGV4	TRGJ2	12	2	2	0
TGTGCCACCTGGGATGGGCAATATTATAAGAAACTCTTT	CATWDGQYYKKLF	TRGV4	TRGJ2	13	2	2	0
TGTGCCACCTGGGACGGGCGGTATAAGAAACTCTTT	CATWDGRYKKLF	TRGV4	TRGJ2	12	2	2	0
TGTGCCACCTGGGACGGGCCCAATTATTATAAGAAACTCTTT	CATWDGPNYYKKLF	TRGV2	TRGJ2	14	2	2	0
TGTGCCACCTGGGATGTTTATAAGAAACTCTTT	CATWDVYKKLF	TRGV4	TRGJ2	11	2	2	0
TGTGCCTTGTGGGAGGTGAATTATAAGAAACTCTTT	CALWEVNYKKLF	TRGV9	TRGJ2	12	2	2	0
TGTGCCACCTGGGACAGGCTTTATAAGAAACTCTTT	CATWDRLYKKLF	TRGV5	TRGJ2	12	2	2	0
TGTGCCACCTGGGGATCGAATTATTATAAGAAACTCTTT	CATWGSNYYKKLF	TRGV2	TRGJ2	13	2	2	0
TGTGCCACCTGGGGCCTATATTATAAGAAACTCTTT	CATWGLYYKKLF	TRGV8	TRGJ2	12	2	2	0
TGTGCCACCTGGGATGGGGCTTATTATAAGAAACTCTTT	CATWDGAYYKKLF	TRGV4	TRGJ2	13	2	2	0
TGTGCCACCTGGGACAGGTACTATAAGAAACTCTTT	CATWDRYYKKLF	TRGV3	TRGJ2	12	2	1	1
TGTGCCACCTGGGACAGGGGGAAGAAACTCTTT	CATWDRGKKLF	TRGV3	TRGJ2	11	2	1	1
TGTGCCACCTGGGGTAGTAGTGATTGGATCAAGACGTTT	CATWGSSDWIKTF	TRGV8	TRGJP2	13	2	1	1
TGTGCCACCTGGGATGGGCATTATAAGAAACTCTTT	CATWDGHYKKLF	TRGV4	TRGJ1	12	2	1	1
TGTGCCACCTGGGACGATTATAAGAAACTCTTT	CATWDDYKKLF	TRGV2	TRGJ2	11	2	1	1
TGTGCCACCTGGGACCGCCCGAATTATTATAAGAAACTCTTT	CATWDRPNYYKKLF	TRGV5	TRGJ1	14	2	1	1
TGTGCCACCTGGGACGGGCCGAGGAAACTCTTT	CATWDGPRKLF	TRGV2	TRGJ2	11	2	1	1
TGTGCCACCTGGGAAGGTTGGTTCAAGATATTT	CATWEGWFKIF	TRGV4	TRGJP1	11	2	1	1
TGTGCCTTGTGGGATAGGGAGTTGGGCAAAAAAATCAAGGTATTT	CALWDRELGKKIKVF	TRGV9	TRGJP	15	2	1	1
TGTGCCTTGTGGGAGGTGTCGGAGTTGGGCAAAAAAATCAAGGTATTT	CALWEVSELGKKIKVF	TRGV9	TRGJP	16	2	1	1
TGTGCCACCTGGGACAGGCCCAGGAAACTCTTT	CATWDRPRKLF	TRGV3	TRGJ1	11	2	1	1
TGTGCCACCTGGGATAGGCCGGATTGGATCAAGACGTTT	CATWDRPDWIKTF	TRGV8	TRGJP2	13	2	1	1
TGTGCCACCTGGGACGGTAGTTATTATAAGAAACTCTTT	CATWDGSYYKKLF	TRGV3	TRGJ2	13	2	1	1
TGTGCCTTGTGGGAAGAAGAGTTGGGCAAAAAAATCAAGGTATTT	CALWEEELGKKIKVF	TRGV9	TRGJP	15	2	1	1
TGTGCCACCTGGGACCCTAAGAAACTCTTT	CATWDPKKLF	TRGV8	TRGJ2	10	2	1	1
TGTGCCACCTGGGTCAATTATTATAAGAAACTCTTT	CATWVNYYKKLF	TRGV4	TRGJ2	12	2	1	1
TGTGCCACCTGGGATGGGCTCGGATATAAGAAACTCTTT	CATWDGLGYKKLF	TRGV4	TRGJ2	13	2	1	1
TGTGCCTTGTGGGAATCGCACAGGGGGTTGGGCAAAAAAATCAAGGTATTT	CALWESHRGLGKKIKVF	TRGV9	TRGJP	17	2	1	1
TGTGCCACCTGGGACAAGAATTATTATAAGAAACTCTTT	CATWDKNYYKKLF	TRGV5	TRGJ2	13	2	1	1
TGTGCCACCCGCTATTATAAGAAACTCTTT	CATRYYKKLF	TRGV8	TRGJ2	10	2	1	1
TGTGCCACCTGGGACGGGCCCTTTTATTATAAGAAACTCTTT	CATWDGPFYYKKLF	TRGV2	TRGJ2	14	2	1	1
TGTGCCACCTGGGACGGGAATAGTAGTGATTGGATCAAGACGTTT	CATWDGNSSDWIKTF	TRGV2	TRGJP2	15	2	1	1
TGTGCCACCTGGGATTTACAAGAGTTGGGCAAAAAAATCAAGGTATTT	CATWDLQELGKKIKVF	TRGV8	TRGJP	16	2	1	1
TGTGCCACCTGGGATGGGCTAGGGAAACTCTTT	CATWDGLGKLF	TRGV4	TRGJ2	11	2	1	1
TGTGCCACCTGGGACAGGCTAAATTATTATAAGAAACTCTTT	CATWDRLNYYKKLF	TRGV3	TRGJ2	14	2	1	1
TGTGCCACCTGGGATGGGCAGGATTATAAGAAACTCTTT	CATWDGQDYKKLF	TRGV4	TRGJ2	13	2	1	1
TGTGCCACCTGGGATCCCTATTATAAGAAACTCTTT	CATWDPYYKKLF	TRGV8	TRGJ2	12	2	1	1
TGTGCCTTGTGGGAGGCACAAGAGTTGGGCAAAAAAATCAAGGTATTT	CALWEAQELGKKIKVF	TRGV9	TRGJP	16	2	1	1
TGTGCCACCTGGGATGGGGGTTATAAGAAACTCTTT	CATWDGGYKKLF	TRGV4	TRGJ2	12	2	1	1
TGTGCCACCTGGGACAAGAAACTCTTT	CATWDKKLF	TRGV8	TRGJ2	9	2	1	1
TGTGCCTTGTGGGAGGTCCCTTATTATAAGAAACTCTTT	CALWEVPYYKKLF	TRGV9	TRGJ2	13	2	1	1
TGTGCCTTGTGGGAGGTGCTTTATTATAAGAAACTCTTT	CALWEVLYYKKLF	TRGV9	TRGJ2	13	2	1	1
TGTGCCACCTGGGACGGTCCTTATTATTATAAGAAACTCTTT	CATWDGPYYYKKLF	TRGV2	TRGJ2	14	2	1	1
TGTGCCACCTGGGACGGGCCGGGTTATAAGAAACTCTTT	CATWDGPGYKKLF	TRGV2	TRGJ2	13	2	1	1
TGTGCCACCTGGGATCTTTATAAGAAACTCTTT	CATWDLYKKLF	TRGV8	TRGJ2	11	2	1	1
TGTGCCACCTGGGAGAAACTCTTT	CATWEKLF	TRGV2	TRGJ2	8	2	1	1
TGTGCCACCTGGGACAGGAATTATTATAAGAAACTCTTT	CATWDRNYYKKLF	TRGV5	TRGJ2	13	2	1	1

## Sheet: Public_TRD_skin
CDR3nt	CDR3AA	TRDV	TRDD	TRDJ	length_AA	Occurence_total	PV_occurence	HC_occurence
TGTGCCTGTGACACCGGGATCACCGATAAACTCATCTTT	CACDTGITDKLIF	TRDV2	.	TRDJ1	13	2	0	2
TGTGCCTGTGACACCGTAGGTCGAGGGGACACCGATAAACTCATCTTT	CACDTVGRGDTDKLIF	TRDV2	.	TRDJ1	16	2	1	1
TGTGCCTGTGACACCGGAGTAACCGATAAACTCATCTTT	CACDTGVTDKLIF	TRDV2	.	TRDJ1	13	2	1	1
